# Supplementary material for: Proteogenomic analysis integrated with electronic health records data reveals disease-associated variants in Black Americans
Source: J Clin Invest. 2024 Sep 24;134(21):e181802. doi: 10.1172/JCI181802 (PMC11527441; doi:10.1172/JCI181802)
Supplement: Supplemental tables 1-12 [file jci-134-181802-s010.xlsx]

## Sheet: Table of Contents
Supplemental tables
ST1. JHS and MESA Characteristics
ST2. Olink Assay Information
ST3. GWAS with MESA Validation and FAVOR Annotation
ST4. Meta-Analysis of JHS and MESA
ST5. Fine Mapping Results
ST6. Fine Mapping Overlap with UKBB
ST7. Admixture analyses
ST8. eQTL/sQTL overlap
ST9. Results of Full-Cohort EHR-Based PheWAS Meta-Analysis
ST10. Phewas of Laboratory Measurements Full Cohort
ST11. Results of Black only EHR PheWAS Meta-Analysis
ST12. Phewas of Laboratory Measurements in Black individuals Only

## Sheet: ST1
Clinical Variable	JHS proteomics (n=1054)	JHS Full Cohort (n=5,301)	JHS excluded (n=4,247)	MESA proteomics (N=2,120)	MESA Full Cohort (n=6,395)	MESA Excluded (N=4,275)
Age (years)	51 (14)	56 (13)	58 (12)	58 (9)	62 (10)	65 (10)
Gender (Female/Male)	676/378	3,367/1,934	2,691/1,556	1,108/1,012	3,349/3,046	2,241/2,034
Race (%)
White	-	-	-	0.42	0.39	0.38
Chinese American	-	-	-	0.14	0.12	0.11
African American	1	1	1	0.24	0.26	0.27
Hispanic/Latino	-	-	-	0.2	0.23	0.24
Systolic Blood Pressure (mmHg)	126 (18)	125 (18)	125 (18)	122 (19)	124 (22)	126 (22)
Diastolic Blood Pressure (mmHg)	79 (11)	79 (11)	79 (11)	72 (10)	72 (10)	72 (10)
BMI (kg/m2)	32 (8)	30 (7)	30 (7)	28.0 (5.4)	27.5 (5.5)	27.6 (5.5)
LDL Cholesterol (mg/dL)	124 (37)	125 (37)	125 (36)	118 (31)	116 (31)	115 (31)
HDL Cholesterol (mg/dL)	51 (14)	50 (15)	50 (15)	51 (15)	53 (17)	53 (17)
eGFR CKD-EPI (mL/min/1.73 m2)	100 (22)	96 (22)	95 (22)	80 (15)	77 (16)	76 (16)
eGFR MDRD (mL/min/1.73 m2)	88 (18)	86 (19)	85 (19)	75.5 (14.2)	74.3 (16.5)	73.6 (17.4)
Glucose (mg/dL)	98 (30)	91 (33)	92 (34)	94 (27)	90 (30)	91 (30)

## Sheet: ST2
OlinkID	Assay	UniProt	Protein names	H2r
OID30091	CYP24A1	Q07973	1,25-dihydroxyvitamin D(3) 24-hydroxylase, mitochondrial (24-OHase) (Vitamin D(3) 24-hydroxylase) (EC 1.14.15.16) (Cytochrome P450 24A1) (Cytochrome P450-CC24)	0.0848602
OID20575	HSD11B1	P28845	11-beta-hydroxysteroid dehydrogenase 1 (11-DH) (11-beta-HSD1) (EC 1.1.1.146) (7-oxosteroid reductase) (EC 1.1.1.201) (Corticosteroid 11-beta-dehydrogenase isozyme 1) (Short chain dehydrogenase/reductase family 26C member 1)	0.366839
OID30605	YWHAQ	P27348	14-3-3 protein theta (14-3-3 protein T-cell) (14-3-3 protein tau) (Protein HS1)	0.163184
OID31098	HSD17B14	Q9BPX1	17-beta-hydroxysteroid dehydrogenase 14 (17-beta-HSD 14) (EC 1.1.1.62) (17-beta-hydroxysteroid dehydrogenase DHRS10) (Dehydrogenase/reductase SDR family member 10) (Retinal short-chain dehydrogenase/reductase retSDR3) (Short chain dehydrogenase/reductase family 47C member 1)	0.668174
OID30465	PIKFYVE	Q9Y2I7	1-phosphatidylinositol 3-phosphate 5-kinase (Phosphatidylinositol 3-phosphate 5-kinase) (EC 2.7.1.150) (FYVE finger-containing phosphoinositide kinase) (PIKfyve) (Phosphatidylinositol 3-phosphate 5-kinase type III) (PIPkin-III) (Type III PIP kinase) (Serine-protein kinase PIKFYVE) (EC 2.7.11.1)	0.142241
OID30484	PLCB1	Q9NQ66	1-phosphatidylinositol 4,5-bisphosphate phosphodiesterase beta-1 (EC 3.1.4.11) (PLC-154) (Phosphoinositide phospholipase C-beta-1) (Phospholipase C-I) (PLC-I) (Phospholipase C-beta-1) (PLC-beta-1)	0
OID31155	PLCB2	Q00722	1-phosphatidylinositol 4,5-bisphosphate phosphodiesterase beta-2 (EC 3.1.4.11) (Phosphoinositide phospholipase C-beta-2) (Phospholipase C-beta-2) (PLC-beta-2)	0.253072
OID30285	CNP	P09543	2',3'-cyclic-nucleotide 3'-phosphodiesterase (CNP) (CNPase) (EC 3.1.4.37)	0.164807
OID20579	DECR1	Q16698	2,4-dienoyl-CoA reductase [(3E)-enoyl-CoA-producing], mitochondrial (EC 1.3.1.124) (2,4-dienoyl-CoA reductase [NADPH]) (4-enoyl-CoA reductase [NADPH]) (Short chain dehydrogenase/reductase family 18C member 1)	0.149774
OID30918	PSMD5	Q16401	26S proteasome non-ATPase regulatory subunit 5 (26S protease subunit S5 basic) (26S proteasome subunit S5B)	0
OID21304	PSMD9	O00233	26S proteasome non-ATPase regulatory subunit 9 (26S proteasome regulatory subunit p27)	0.208821
OID31200	PSMC3	P17980	26S proteasome regulatory subunit 6A (26S proteasome AAA-ATPase subunit RPT5) (Proteasome 26S subunit ATPase 3) (Proteasome subunit P50) (Tat-binding protein 1) (TBP-1)	0
OID30323	PDAP1	Q13442	28 kDa heat- and acid-stable phosphoprotein (PDGF-associated protein) (PAP) (PDGFA-associated protein 1) (PAP1)	0.0600967
OID21395	HAO1	Q9UJM8	2-Hydroxyacid oxidase 1 (HAOX1) (EC 1.1.3.15) (Glycolate oxidase) (GO) (GOX) (Glyoxylate oxidase) (EC 1.2.3.5)	0.259903
OID30635	RIDA	P52758	2-iminobutanoate/2-iminopropanoate deaminase (EC 3.5.99.10) (14.5 kDa translational inhibitor protein) (hp14.5) (p14.5) (Heat-responsive protein 12) (Reactive intermediate imine deaminase A homolog) (Translation inhibitor L-PSP ribonuclease) (UK114 antigen homolog)	0.227836
OID30084	PDE4D	Q08499	3',5'-cyclic-AMP phosphodiesterase 4D (EC 3.1.4.53) (DPDE3) (PDE43) (cAMP-specific phosphodiesterase 4D)	0.0707768
OID31317	ERI1	Q8IV48	3'-5' exoribonuclease 1 (EC 3.1.-.-) (3'-5' exonuclease ERI1) (Eri-1 homolog) (Histone mRNA 3'-end-specific exoribonuclease) (Histone mRNA 3'-exonuclease 1) (Protein 3'hExo) (HEXO)	0.143722
OID21269	ACAA1	P09110	3-ketoacyl-CoA thiolase, peroxisomal (EC 2.3.1.16) (Acetyl-CoA C-myristoyltransferase) (EC 2.3.1.155) (Acetyl-CoA acyltransferase) (EC 2.3.1.9) (Beta-ketothiolase) (Peroxisomal 3-oxoacyl-CoA thiolase)	0.212981
OID30294	NT5C	Q8TCD5	5'(3')-deoxyribonucleotidase, cytosolic type (EC 3.1.3.-) (Cytosolic 5',3'-pyrimidine nucleotidase) (Deoxy-5'-nucleotidase 1) (dNT-1)	0.0385999
OID30517	TYRP1	P17643	5,6-dihydroxyindole-2-carboxylic acid oxidase (DHICA oxidase) (EC 1.14.18.-) (Catalase B) (Glycoprotein 75) (Melanoma antigen gp75) (Tyrosinase-related protein 1) (TRP) (TRP-1) (TRP1)	0.339824
OID31238	THAP12	O43422	52 kDa repressor of the inhibitor of the protein kinase (p52rIPK) (58 kDa interferon-induced protein kinase-interacting protein) (p58IPK-interacting protein) (Death-associated protein 4) (THAP domain-containing protein 0) (THAP domain-containing protein 12)	0
OID20444	PRKAB1	Q9Y478	5'-AMP-activated protein kinase subunit beta-1 (AMPK subunit beta-1) (AMPKb)	0.0783028
OID31056	AZI2	Q9H6S1	5-azacytidine-induced protein 2 (NF-kappa-B-activating kinase-associated protein 1) (Nak-associated protein 1) (Nap1) (TILP)	0.214504
OID30217	COQ7	Q99807	5-demethoxyubiquinone hydroxylase, mitochondrial (DMQ hydroxylase) (EC 1.14.99.60) (Timing protein clk-1 homolog) (Ubiquinone biosynthesis monooxygenase COQ7)	0.336547
OID31447	HDDC2	Q7Z4H3	5'-deoxynucleotidase HDDC2 (EC 3.1.3.89) (HD domain-containing protein 2) (Hepatitis C virus NS5A-transactivated protein 2) (HCV NS5A-transactivated protein 2)	0.444558
OID20744	DNPH1	O43598	5-hydroxymethyl-dUMP N-hydrolase (EC 3.2.2.-) (2'-deoxynucleoside 5'-phosphate N-hydrolase 1) (c-Myc-responsive protein RCL)	0.203156
OID30824	HTR1A	P08908	5-hydroxytryptamine receptor 1A (5-HT-1A) (5-HT1A) (G-21) (Serotonin receptor 1A)	0.159496
OID30866	HTR1B	P28222	5-hydroxytryptamine receptor 1B (5-HT-1B) (5-HT1B) (S12) (Serotonin 1D beta receptor) (5-HT-1D-beta) (Serotonin receptor 1B)	0
OID21498	NT5E	P21589	5'-nucleotidase (5'-NT) (EC 3.1.3.35) (EC 3.1.3.5) (EC 3.1.3.89) (EC 3.1.3.91) (EC 3.1.3.99) (5'-deoxynucleotidase) (Ecto-5'-nucleotidase) (IMP-specific 5'-nucleotidase) (Thymidylate 5'-phosphatase) (CD antigen CD73)	0.342193
OID30201	OPLAH	O14841	5-oxoprolinase (EC 3.5.2.9) (5-oxo-L-prolinase) (5-OPase) (Pyroglutamase)	0.201349
OID30634	PHYKPL	Q8IUZ5	5-phosphohydroxy-L-lysine phospho-lyase (EC 4.2.3.134) (Alanine--glyoxylate aminotransferase 2-like 2)	0.570906
OID21356	PFKFB2	O60825	6-phosphofructo-2-kinase/fructose-2,6-bisphosphatase 2 (6PF-2-K/Fru-2,6-P2ase 2) (PFK/FBPase 2) (6PF-2-K/Fru-2,6-P2ase heart-type isozyme) [Includes: 6-phosphofructo-2-kinase (EC 2.7.1.105); Fructose-2,6-bisphosphatase (EC 3.1.3.46)]	0.17797
OID30344	PGD	P52209	6-phosphogluconate dehydrogenase, decarboxylating (EC 1.1.1.44)	0.265816
OID20847	PTS	Q03393	6-pyruvoyl tetrahydrobiopterin synthase (PTP synthase) (PTPS) (EC 4.2.3.12)	0.19752
OID30528	ADAMTS1	Q9UHI8	A disintegrin and metalloproteinase with thrombospondin motifs 1 (ADAM-TS 1) (ADAM-TS1) (ADAMTS-1) (EC 3.4.24.-) (METH-1)	0.0831925
OID20249	ADAMTS13	Q76LX8	A disintegrin and metalloproteinase with thrombospondin motifs 13 (ADAM-TS 13) (ADAM-TS13) (ADAMTS-13) (EC 3.4.24.87) (von Willebrand factor-cleaving protease) (vWF-CP) (vWF-cleaving protease)	0.305936
OID21275	ADAMTS15	Q8TE58	A disintegrin and metalloproteinase with thrombospondin motifs 15 (ADAM-TS 15) (ADAM-TS15) (ADAMTS-15) (EC 3.4.24.-)	0.288404
OID20089	ADAMTS16	Q8TE57	A disintegrin and metalloproteinase with thrombospondin motifs 16 (ADAM-TS 16) (ADAM-TS16) (ADAMTS-16) (EC 3.4.24.-)	0.126121
OID30471	ADAMTS4	O75173	A disintegrin and metalloproteinase with thrombospondin motifs 4 (ADAM-TS 4) (ADAM-TS4) (ADAMTS-4) (EC 3.4.24.82) (ADMP-1) (Aggrecanase-1)	0.124831
OID21502	ADAMTS8	Q9UP79	A disintegrin and metalloproteinase with thrombospondin motifs 8 (ADAM-TS 8) (ADAM-TS8) (ADAMTS-8) (EC 3.4.24.-) (METH-2) (METH-8)	0.640826
OID31452	ZFYVE19	Q96K21	Abscission/NoCut checkpoint regulator (ANCHR) (MLL partner containing FYVE domain) (Zinc finger FYVE domain-containing protein 19)	0.116088
OID30585	ACHE	P22303	Acetylcholinesterase (AChE) (EC 3.1.1.7)	0.600399
OID30415	ASAH1	Q13510	Acid ceramidase (AC) (ACDase) (Acid CDase) (EC 3.5.1.23) (Acylsphingosine deacylase) (N-acylethanolamine hydrolase ASAH1) (EC 3.5.1.-) (N-acylsphingosine amidohydrolase) (Putative 32 kDa heart protein) (PHP32) [Cleaved into: Acid ceramidase subunit alpha; Acid ceramidase subunit beta]	0.27581
OID31387	SMPDL3B	Q92485	Acid sphingomyelinase-like phosphodiesterase 3b (ASM-like phosphodiesterase 3b) (EC 3.1.4.-)	0.0377227
OID31385	ACRBP	Q8NEB7	Acrosin-binding protein (Acrosin-binding protein, 60 kDa form) (Cancer/testis antigen 23) (CT23) (Cancer/testis antigen OY-TES-1) (Proacrosin-binding protein sp32) [Cleaved into: Acrosin-binding protein, mature form (Acrosin-binding protein, 32 kDa form, mature form)]	0.0790185
OID30513	ACRV1	P26436	Acrosomal protein SP-10 (Acrosomal vesicle protein 1)	0.148073
OID30569	AFAP1	Q8N556	Actin filament-associated protein 1 (110 kDa actin filament-associated protein) (AFAP-110)	0.422617
OID20479	WAS	P42768	Actin nucleation-promoting factor WAS (Wiskott-Aldrich syndrome protein) (WASp)	0.357075
OID30467	WASL	O00401	Actin nucleation-promoting factor WASL (Neural Wiskott-Aldrich syndrome protein) (N-WASP)	0.0312716
OID20079	ACTA2	P62736	Actin, aortic smooth muscle (EC 3.6.4.-) (Alpha-actin-2) (Cell growth-inhibiting gene 46 protein) [Cleaved into: Actin, aortic smooth muscle, intermediate form]	0.0107415
OID20091	WASF1	Q92558	Actin-binding protein WASF1 (Protein WAVE-1) (Verprolin homology domain-containing protein 1) (Wiskott-Aldrich syndrome protein family member 1) (WASP family protein member 1)	0.256313
OID20882	WASF3	Q9UPY6	Actin-binding protein WASF3 (Protein WAVE-3) (Verprolin homology domain-containing protein 3) (Wiskott-Aldrich syndrome protein family member 3) (WASP family protein member 3)	0.0987417
OID31379	AHSA1	O95433	Activator of 90 kDa heat shock protein ATPase homolog 1 (AHA1) (p38)	0
OID21143	DBI	P07108	Acyl-CoA-binding protein (ACBP) (Diazepam-binding inhibitor) (DBI) (Endozepine) (EP)	0.176063
OID31522	ACOT13	Q9NPJ3	Acyl-coenzyme A thioesterase 13 (Acyl-CoA thioesterase 13) (EC 3.1.2.-) (Hotdog-fold thioesterase superfamily member 2) (Palmitoyl-CoA hydrolase) (EC 3.1.2.2) (Thioesterase superfamily member 2) (THEM2) [Cleaved into: Acyl-coenzyme A thioesterase 13, N-terminally processed]	0.175457
OID30642	ACYP1	P07311	Acylphosphatase-1 (EC 3.6.1.7) (Acylphosphatase, erythrocyte isozyme) (Acylphosphatase, organ-common type isozyme) (Acylphosphate phosphohydrolase 1)	0.269073
OID30817	LYPLA2	O95372	Acyl-protein thioesterase 2 (APT-2) (EC 3.1.2.-) (Lysophospholipase II) (LPL-II) (LysoPLA II) (Palmitoyl-protein hydrolase) (EC 3.1.2.22)	0.112373
OID30370	ADAMTSL2	Q86TH1	ADAMTS-like protein 2 (ADAMTSL-2)	0.422764
OID30275	ADAMTSL4	Q6UY14	ADAMTS-like protein 4 (ADAMTSL-4) (Thrombospondin repeat-containing protein 1)	0.232301
OID30355	ADAMTSL5	Q6ZMM2	ADAMTS-like protein 5 (ADAMTSL-5) (Thrombospondin type-1 domain-containing protein 6)	0.268309
OID30089	NECAP2	Q9NVZ3	Adaptin ear-binding coat-associated protein 2 (NECAP endocytosis-associated protein 2) (NECAP-2)	0.0911797
OID20927	APRT	P07741	Adenine phosphoribosyltransferase (APRT) (EC 2.4.2.7)	0.290696
OID20645	ADA	P00813	Adenosine deaminase (EC 3.5.4.4) (Adenosine aminohydrolase)	0.665783
OID20394	ADA2	Q9NZK5	Adenosine deaminase 2 (EC 3.5.4.4) (Cat eye syndrome critical region protein 1)	0.505099
OID20199	AHCY	P23526	Adenosylhomocysteinase (AdoHcyase) (EC 3.13.2.1) (S-adenosyl-L-homocysteine hydrolase)	0.259433
OID31142	AK2	P54819	Adenylate kinase 2, mitochondrial (AK 2) (EC 2.7.4.3) (ATP-AMP transphosphorylase 2) (ATP:AMP phosphotransferase) (Adenylate monophosphate kinase) [Cleaved into: Adenylate kinase 2, mitochondrial, N-terminally processed]	0.113374
OID20122	AK1	P00568	Adenylate kinase isoenzyme 1 (AK 1) (EC 2.7.4.10) (EC 2.7.4.3) (EC 2.7.4.6) (ATP-AMP transphosphorylase 1) (ATP:AMP phosphotransferase) (Adenylate monophosphate kinase) (Myokinase)	0.185185
OID20974	ADGRB3	O60242	Adhesion G protein-coupled receptor B3 (Brain-specific angiogenesis inhibitor 3)	0.647775
OID31483	ADGRE1	Q14246	Adhesion G protein-coupled receptor E1 (EGF-like module receptor 1) (EGF-like module-containing mucin-like hormone receptor-like 1) (EMR1 hormone receptor)	0.64593
OID20755	ADGRE2	Q9UHX3	Adhesion G protein-coupled receptor E2 (EGF-like module receptor 2) (EGF-like module-containing mucin-like hormone receptor-like 2) (CD antigen CD312)	0.571402
OID20260	ADGRE5	P48960	Adhesion G protein-coupled receptor E5 (Leukocyte antigen CD97) (CD antigen CD97) [Cleaved into: Adhesion G protein-coupled receptor E5 subunit alpha; Adhesion G protein-coupled receptor E5 subunit beta]	0.408886
OID30349	ADGRF5	Q8IZF2	Adhesion G protein-coupled receptor F5 (G-protein coupled receptor 116)	0.429918
OID30588	ADGRD1	Q6QNK2	Adhesion G-protein coupled receptor D1 (G-protein coupled receptor 133) (G-protein coupled receptor PGR25)	0.456854
OID21294	ADGRG1	Q9Y653	Adhesion G-protein coupled receptor G1 (G-protein coupled receptor 56) (Protein TM7XN1) [Cleaved into: ADGRG1 N-terminal fragment (ADGRG1 NT) (GPR56 N-terminal fragment) (GPR56 NT) (GPR56(N)) (GPR56 extracellular subunit) (GPR56 subunit alpha); ADGRG1 C-terminal fragment (ADGRG1 CT) (GPR56 C-terminal fragment) (GPR56 CT) (GPR56(C)) (GPR56 seven-transmembrane subunit) (GPR56 7TM) (GPR56 subunit be…	0.379209
OID20189	ADGRG2	Q8IZP9	Adhesion G-protein coupled receptor G2 (G-protein coupled receptor 64) (Human epididymis-specific protein 6) (He6)	0.295618
OID30748	ADIPOQ	Q15848	Adiponectin (30 kDa adipocyte complement-related protein) (Adipocyte complement-related 30 kDa protein) (ACRP30) (Adipocyte, C1q and collagen domain-containing protein) (Adipose most abundant gene transcript 1 protein) (apM-1) (Gelatin-binding protein)	0.498723
OID21316	CD38	P28907	ADP-ribosyl cyclase/cyclic ADP-ribose hydrolase 1 (EC 3.2.2.-) (EC 3.2.2.6) (2'-phospho-ADP-ribosyl cyclase) (2'-phospho-ADP-ribosyl cyclase/2'-phospho-cyclic-ADP-ribose transferase) (EC 2.4.99.20) (2'-phospho-cyclic-ADP-ribose transferase) (ADP-ribosyl cyclase 1) (ADPRC 1) (Cyclic ADP-ribose hydrolase 1) (cADPR hydrolase 1) (T10) (CD antigen CD38)	0.161468
OID21051	BST1	Q10588	ADP-ribosyl cyclase/cyclic ADP-ribose hydrolase 2 (EC 3.2.2.6) (ADP-ribosyl cyclase 2) (Bone marrow stromal cell antigen 1) (BST-1) (Cyclic ADP-ribose hydrolase 2) (cADPR hydrolase 2) (CD antigen CD157)	0.638217
OID31523	ARF6	P62330	ADP-ribosylation factor 6 (EC 3.6.5.2)	0.0862205
OID20838	GGA1	Q9UJY5	ADP-ribosylation factor-binding protein GGA1 (Gamma-adaptin-related protein 1) (Golgi-localized, gamma ear-containing, ARF-binding protein 1)	0.0050798
OID30166	ARL13B	Q3SXY8	ADP-ribosylation factor-like protein 13B (ADP-ribosylation factor-like protein 2-like 1) (ARL2-like protein 1)	0.189119
OID30121	ARL2BP	Q9Y2Y0	ADP-ribosylation factor-like protein 2-binding protein (ARF-like 2-binding protein) (ARL2-binding protein) (Binder of ARF2 protein 1)	0.352199
OID21115	NUDT5	Q9UKK9	ADP-sugar pyrophosphatase (EC 3.6.1.13) (8-oxo-dGDP phosphatase) (EC 3.6.1.58) (Nuclear ATP-synthesis protein NUDIX5) (EC 2.7.7.96) (Nucleoside diphosphate-linked moiety X motif 5) (Nudix motif 5) (hNUDT5) (YSA1H)	0.155173
OID30078	FDX1	P10109	Adrenodoxin, mitochondrial (Adrenal ferredoxin) (Ferredoxin-1) (Hepatoredoxin)	0.0533209
OID20756	AGER	Q15109	Advanced glycosylation end product-specific receptor (Receptor for advanced glycosylation end products)	0.38066
OID30741	AFM	P43652	Afamin (Alpha-albumin) (Alpha-Alb)	0.414572
OID30488	AKR7L	Q8NHP1	Aflatoxin B1 aldehyde reductase member 4 (EC 1.-.-.-) (AFB1 aldehyde reductase 3) (AFB1-AR 3) (Aldoketoreductase 7-like)	0.284737
OID20159	ACAN	P16112	Aggrecan core protein (Cartilage-specific proteoglycan core protein) (CSPCP) (Chondroitin sulfate proteoglycan core protein 1) (Chondroitin sulfate proteoglycan 1) [Cleaved into: Aggrecan core protein 2]	0.48627
OID20658	AGRP	O00253	Agouti-related protein	0.319906
OID20786	AGRN	O00468	Agrin [Cleaved into: Agrin N-terminal 110 kDa subunit; Agrin C-terminal 110 kDa subunit; Agrin C-terminal 90 kDa fragment (C90); Agrin C-terminal 22 kDa fragment (C22)]	0.467202
OID30571	AKAP12	Q02952	A-kinase anchor protein 12 (AKAP-12) (A-kinase anchor protein 250 kDa) (AKAP 250) (Gravin) (Myasthenia gravis autoantigen)	0.370862
OID20139	AGXT	P21549	Alanine--glyoxylate aminotransferase (AGT) (EC 2.6.1.44) (Serine--pyruvate aminotransferase) (SPT) (EC 2.6.1.51)	0.330034
OID21311	AARSD1	Q9BTE6	Alanyl-tRNA editing protein Aarsd1 (Alanyl-tRNA synthetase domain-containing protein 1)	0.214164
OID21128	ALDH1A1	P00352	Aldehyde dehydrogenase 1A1 (EC 1.2.1.19) (EC 1.2.1.28) (EC 1.2.1.3) (EC 1.2.1.36) (3-deoxyglucosone dehydrogenase) (ALDH-E1) (ALHDII) (Aldehyde dehydrogenase family 1 member A1) (Aldehyde dehydrogenase, cytosolic) (Retinal dehydrogenase 1) (RALDH 1) (RalDH1)	0.0838344
OID20512	ALDH3A1	P30838	Aldehyde dehydrogenase, dimeric NADP-preferring (EC 1.2.1.5) (ALDHIII) (Aldehyde dehydrogenase 3) (Aldehyde dehydrogenase family 3 member A1)	0.253473
OID31380	ALDH2	P05091	Aldehyde dehydrogenase, mitochondrial (EC 1.2.1.3) (ALDH class 2) (ALDH-E2) (ALDHI)	0
OID21244	AKR1B1	P15121	Aldo-keto reductase family 1 member B1 (EC 1.1.1.300) (EC 1.1.1.372) (EC 1.1.1.54) (Aldehyde reductase) (Aldose reductase) (AR) (EC 1.1.1.21)	0.0608297
OID30955	AKR1B10	O60218	Aldo-keto reductase family 1 member B10 (EC 1.1.1.300) (EC 1.1.1.54) (ARL-1) (Aldose reductase-like) (Aldose reductase-related protein) (ARP) (hARP) (Small intestine reductase) (SI reductase)	0.0656205
OID20062	AKR1C4	P17516	Aldo-keto reductase family 1 member C4 (EC 1.1.1.-) (EC 1.1.1.209) (EC 1.1.1.210) (EC 1.1.1.51) (EC 1.1.1.53) (EC 1.1.1.62) (3-alpha-hydroxysteroid dehydrogenase type I) (3-alpha-HSD1) (EC 1.1.1.357) (3alpha-hydroxysteroid 3-dehydrogenase) (Chlordecone reductase) (CDR) (EC 1.1.1.225) (Dihydrodiol dehydrogenase 4) (DD-4) (DD4) (HAKRA)	0
OID21383	ALPP	P05187	Alkaline phosphatase, placental type (EC 3.1.3.1) (Alkaline phosphatase Regan isozyme) (Placental alkaline phosphatase 1) (PLAP-1)	0.570491
OID20482	MILR1	Q7Z6M3	Allergin-1 (Allergy inhibitory receptor 1) (Mast cell antigen 32) (MCA-32) (Mast cell immunoglobulin-like receptor 1)	0.109141
OID21234	AIF1	P55008	Allograft inflammatory factor 1 (AIF-1) (Ionized calcium-binding adapter molecule 1) (Protein G1)	0.0611227
OID30204	AIF1L	Q9BQI0	Allograft inflammatory factor 1-like (Ionized calcium-binding adapter molecule 2)	0.228441
OID31451	ATRAID	Q6UW56	All-trans retinoic acid-induced differentiation factor (Apoptosis-related protein 3) (APR-3) (p18)	0.400299
OID30612	ADH1B	P00325	All-trans-retinol dehydrogenase [NAD(+)] ADH1B (EC 1.1.1.105) (Alcohol dehydrogenase 1B) (Alcohol dehydrogenase subunit beta)	0.454413
OID20117	ADH4	P08319	All-trans-retinol dehydrogenase [NAD(+)] ADH4 (EC 1.1.1.105) (Alcohol dehydrogenase 2) (Alcohol dehydrogenase 4) (Alcohol dehydrogenase class II pi chain)	0.250173
OID20992	FUT8	Q9BYC5	Alpha-(1,6)-fucosyltransferase (Alpha1-6FucT) (EC 2.4.1.68) (Fucosyltransferase 8) (GDP-L-Fuc:N-acetyl-beta-D-glucosaminide alpha1,6-fucosyltransferase) (GDP-fucose--glycoprotein fucosyltransferase) (Glycoprotein 6-alpha-L-fucosyltransferase)	0.467711
OID30768	ORM1	P02763	Alpha-1-acid glycoprotein 1 (AGP 1) (Orosomucoid-1) (OMD 1)	0.211724
OID30786	SERPINA3	P01011	Alpha-1-antichymotrypsin (ACT) (Cell growth-inhibiting gene 24/25 protein) (Serpin A3) [Cleaved into: Alpha-1-antichymotrypsin His-Pro-less]	0.177522
OID30750	SERPINA1	P01009	Alpha-1-antitrypsin (Alpha-1 protease inhibitor) (Alpha-1-antiproteinase) (Serpin A1) [Cleaved into: Short peptide from AAT (SPAAT)]	0.178425
OID30771	A1BG	P04217	Alpha-1B-glycoprotein (Alpha-1-B glycoprotein)	0.251804
OID30067	ADRA2A	P08913	Alpha-2A adrenergic receptor (Alpha-2 adrenergic receptor subtype C10) (Alpha-2A adrenoreceptor) (Alpha-2A adrenoceptor) (Alpha-2AAR)	0.130529
OID30779	SERPINF2	P08697	Alpha-2-antiplasmin (Alpha-2-AP) (Alpha-2-plasmin inhibitor) (Alpha-2-PI) (Serpin F2)	0.232029
OID30706	AHSG	P02765	Alpha-2-HS-glycoprotein (Alpha-2-Z-globulin) (Ba-alpha-2-glycoprotein) (Fetuin-A) [Cleaved into: Alpha-2-HS-glycoprotein chain A; Alpha-2-HS-glycoprotein chain B]	0.353285
OID21059	LRPAP1	P30533	Alpha-2-macroglobulin receptor-associated protein (Alpha-2-MRAP) (Low density lipoprotein receptor-related protein-associated protein 1) (RAP)	0.546943
OID30192	ACTN2	P35609	Alpha-actinin-2 (Alpha-actinin skeletal muscle isoform 2) (F-actin cross-linking protein)	0.113846
OID20435	ACTN4	O43707	Alpha-actinin-4 (Non-muscle alpha-actinin 4)	0
OID30655	ADD1	P35611	Alpha-adducin (Erythrocyte adducin subunit alpha)	0.115932
OID20340	AMY2B	P19961	Alpha-amylase 2B (EC 3.2.1.1) (1,4-alpha-D-glucan glucanohydrolase 2B) (Carcinoid alpha-amylase)	0.545457
OID31355	ENSA	O43768	Alpha-endosulfine (ARPP-19e)	0
OID21037	ENO1	P06733	Alpha-enolase (EC 4.2.1.11) (2-phospho-D-glycerate hydro-lyase) (C-myc promoter-binding protein) (Enolase 1) (MBP-1) (MPB-1) (Non-neural enolase) (NNE) (Phosphopyruvate hydratase) (Plasminogen-binding protein)	0.189692
OID20978	AFP	P02771	Alpha-fetoprotein (Alpha-1-fetoprotein) (Alpha-fetoglobulin)	0.660166
OID30594	GLA	P06280	Alpha-galactosidase A (EC 3.2.1.22) (Alpha-D-galactosidase A) (Alpha-D-galactoside galactohydrolase) (Galactosylgalactosylglucosylceramidase GLA) (Melibiase) (Agalsidase)	0.437962
OID21078	AHSP	Q9NZD4	Alpha-hemoglobin-stabilizing protein (Erythroid differentiation-related factor) (Erythroid-associated factor)	0.41759
OID21468	IDUA	P35475	Alpha-L-iduronidase (EC 3.2.1.76)	0.694425
OID30509	NAGA	P17050	Alpha-N-acetylgalactosaminidase (EC 3.2.1.49) (Alpha-galactosidase B)	0.24409
OID30442	ST8SIA1	Q92185	Alpha-N-acetylneuraminide alpha-2,8-sialyltransferase (EC 2.4.3.8) (Alpha-2,8-sialyltransferase 8A) (Ganglioside GD3 synthase) (Ganglioside GT3 synthase) (Sialyltransferase 8A) (SIAT8-A) (Sialyltransferase St8Sia I) (ST8SiaI)	0.0473121
OID30645	SNCA	P37840	Alpha-synuclein (Non-A beta component of AD amyloid) (Non-A4 component of amyloid precursor) (NACP)	0.299177
OID20952	TXLNA	P40222	Alpha-taxilin	0.167034
OID20437	AMBN	Q9NP70	Ameloblastin	0.0393351
OID20389	AOC3	Q16853	Amine oxidase [copper-containing] 3 (EC 1.4.3.21) (Amine oxidase copper-containing 3) (Copper amine oxidase) (HPAO) (Semicarbazide-sensitive amine oxidase) (SSAO) (Vascular adhesion protein 1) (VAP-1)	0.536481
OID20137	ACY1	Q03154	Aminoacylase-1 (ACY-1) (EC 3.5.1.14) (N-acyl-L-amino-acid amidohydrolase)	0.478206
OID20350	ANPEP	P15144	Aminopeptidase N (AP-N) (hAPN) (EC 3.4.11.2) (Alanyl aminopeptidase) (Aminopeptidase M) (AP-M) (Microsomal aminopeptidase) (Myeloid plasma membrane glycoprotein CD13) (gp150) (CD antigen CD13)	0.400442
OID31139	AMPD3	Q01432	AMP deaminase 3 (EC 3.5.4.6) (AMP deaminase isoform E) (Erythrocyte AMP deaminase)	0.195052
OID21357	AREG	P15514	Amphiregulin (AR) (Colorectum cell-derived growth factor) (CRDGF)	0.286743
OID30881	AMIGO1	Q86WK6	Amphoterin-induced protein 1 (AMIGO-1) (Alivin-2)	0
OID21370	AMIGO2	Q86SJ2	Amphoterin-induced protein 2 (AMIGO-2) (Alivin-1) (Differentially expressed in gastric adenocarcinomas) (DEGA)	0.296376
OID21359	APBB1IP	Q7Z5R6	Amyloid beta A4 precursor protein-binding family B member 1-interacting protein (APBB1-interacting protein 1) (Proline-rich EVH1 ligand 1) (PREL-1) (Proline-rich protein 73) (Rap1-GTP-interacting adapter molecule) (RIAM) (Retinoic acid-responsive proline-rich protein 1) (RARP-1)	0.0792377
OID20164	APLP1	P51693	Amyloid beta precursor like protein 1 (Amyloid beta (A4) precursor-like protein 1) (Amyloid-like protein 1) (APLP) (APLP-1) [Cleaved into: C30]	0.342992
OID21070	APP	P05067	Amyloid-beta precursor protein (APP) (ABPP) (APPI) (Alzheimer disease amyloid A4 protein homolog) (Alzheimer disease amyloid protein) (Amyloid precursor protein) (Amyloid-beta (A4) precursor protein) (Amyloid-beta A4 protein) (Cerebral vascular amyloid peptide) (CVAP) (PreA4) (Protease nexin-II) (PN-II) [Cleaved into: N-APP; Soluble APP-alpha (S-APP-alpha); Soluble APP-beta (S-APP-beta); C99 (Bet…	0.217968
OID21501	CIAPIN1	Q6FI81	Anamorsin (Cytokine-induced apoptosis inhibitor 1) (Fe-S cluster assembly protein DRE2 homolog)	0.179448
OID31508	CDC26	Q8NHZ8	Anaphase-promoting complex subunit CDC26 (Anaphase-promoting complex subunit 12) (APC12) (Cell division cycle protein 26 homolog)	0.0858178
OID20403	ANG	P03950	Angiogenin (EC 3.1.27.-) (Ribonuclease 5) (RNase 5)	0.386033
OID30572	AMOT	Q4VCS5	Angiomotin	0.453135
OID31351	AMOTL2	Q9Y2J4	Angiomotin-like protein 2 (Leman coiled-coil protein) (LCCP)	0.067059
OID20740	ANGPT1	Q15389	Angiopoietin-1 (ANG-1)	0.370239
OID21496	TEK	Q02763	Angiopoietin-1 receptor (EC 2.7.10.1) (Endothelial tyrosine kinase) (Tunica interna endothelial cell kinase) (Tyrosine kinase with Ig and EGF homology domains-2) (Tyrosine-protein kinase receptor TEK) (Tyrosine-protein kinase receptor TIE-2) (hTIE2) (p140 TEK) (CD antigen CD202b)	0.559941
OID21463	ANGPT2	O15123	Angiopoietin-2 (ANG-2)	0.361721
OID20211	ANGPTL1	O95841	Angiopoietin-related protein 1 (Angiopoietin-3) (ANG-3) (Angiopoietin-like protein 1)	0.328076
OID20726	ANGPTL2	Q9UKU9	Angiopoietin-related protein 2 (Angiopoietin-like protein 2)	0.404531
OID20407	ANGPTL3	Q9Y5C1	Angiopoietin-related protein 3 (Angiopoietin-5) (ANG-5) (Angiopoietin-like protein 3) [Cleaved into: ANGPTL3(17-221); ANGPTL3(17-224)]	0.338887
OID20703	ANGPTL4	Q9BY76	Angiopoietin-related protein 4 (Angiopoietin-like protein 4) (Hepatic fibrinogen/angiopoietin-related protein) (HFARP) [Cleaved into: ANGPTL4 N-terminal chain; ANGPTL4 C-terminal chain]	0.428763
OID21412	ANGPTL7	O43827	Angiopoietin-related protein 7 (Angiopoietin-like factor) (Angiopoietin-like protein 7) (Cornea-derived transcript 6 protein)	0.698838
OID30696	ACE	P12821	Angiotensin-converting enzyme (ACE) (EC 3.4.15.1) (Dipeptidyl carboxypeptidase I) (Kininase II) (CD antigen CD143) [Cleaved into: Angiotensin-converting enzyme, soluble form]	0.208389
OID20105	ACE2	Q9BYF1	Angiotensin-converting enzyme 2 (EC 3.4.17.23) (Angiotensin-converting enzyme homolog) (ACEH) (Angiotensin-converting enzyme-related carboxypeptidase) (ACE-related carboxypeptidase) (EC 3.4.17.-) (Metalloprotease MPROT15) [Cleaved into: Processed angiotensin-converting enzyme 2]	0.159087
OID30709	AGT	P01019	Angiotensinogen (Serpin A8) [Cleaved into: Angiotensin-1 (Angiotensin 1-10) (Angiotensin I) (Ang I); Angiotensin-2 (Angiotensin 1-8) (Angiotensin II) (Ang II); Angiotensin-3 (Angiotensin 2-8) (Angiotensin III) (Ang III) (Des-Asp[1]-angiotensin II); Angiotensin-4 (Angiotensin 3-8) (Angiotensin IV) (Ang IV); Angiotensin 1-9; Angiotensin 1-7; Angiotensin 1-5; Angiotensin 1-4]	0.320791
OID30518	ANKMY2	Q8IV38	Ankyrin repeat and MYND domain-containing protein 2	0.13226
OID21162	ANKRD54	Q6NXT1	Ankyrin repeat domain-containing protein 54 (Lyn-interacting ankyrin repeat protein)	0.230659
OID30888	SOWAHA	Q2M3V2	Ankyrin repeat domain-containing protein SOWAHA (Ankyrin repeat domain-containing protein 43) (Protein sosondowah homolog A)	0.0234351
OID31173	ANKRA2	Q9H9E1	Ankyrin repeat family A protein 2 (RFXANK-like protein 2)	0.12952
OID30161	ANK2	Q01484	Ankyrin-2 (ANK-2) (Ankyrin-B) (Brain ankyrin) (Non-erythroid ankyrin)	0.16775
OID30617	ANXA1	P04083	Annexin A1 (Annexin I) (Annexin-1) (Calpactin II) (Calpactin-2) (Chromobindin-9) (Lipocortin I) (Phospholipase A2 inhibitory protein) (p35) [Cleaved into: Annexin Ac2-26]	0.199498
OID20886	ANXA10	Q9UJ72	Annexin A10 (Annexin-10) (Annexin-14)	0.263015
OID20583	ANXA11	P50995	Annexin A11 (56 kDa autoantigen) (Annexin XI) (Annexin-11) (Calcyclin-associated annexin 50) (CAP-50)	0.291722
OID30263	ANXA2	P07355	Annexin A2 (Annexin II) (Annexin-2) (Calpactin I heavy chain) (Calpactin-1 heavy chain) (Chromobindin-8) (Lipocortin II) (Placental anticoagulant protein IV) (PAP-IV) (Protein I) (p36)	0.277104
OID21036	ANXA3	P12429	Annexin A3 (35-alpha calcimedin) (Annexin III) (Annexin-3) (Inositol 1,2-cyclic phosphate 2-phosphohydrolase) (Lipocortin III) (Placental anticoagulant protein III) (PAP-III)	0.243338
OID20123	ANXA4	P09525	Annexin A4 (35-beta calcimedin) (Annexin IV) (Annexin-4) (Carbohydrate-binding protein p33/p41) (Chromobindin-4) (Endonexin I) (Lipocortin IV) (P32.5) (PP4-X) (Placental anticoagulant protein II) (PAP-II) (Protein II)	0.329781
OID20810	ANXA5	P08758	Annexin A5 (Anchorin CII) (Annexin V) (Annexin-5) (Calphobindin I) (CPB-I) (Endonexin II) (Lipocortin V) (Placental anticoagulant protein 4) (PP4) (Placental anticoagulant protein I) (PAP-I) (Thromboplastin inhibitor) (Vascular anticoagulant-alpha) (VAC-alpha)	0
OID20896	AGR2	O95994	Anterior gradient protein 2 homolog (AG-2) (hAG-2) (HPC8) (Secreted cement gland protein XAG-2 homolog)	0.0402858
OID21243	AGR3	Q8TD06	Anterior gradient protein 3 (AG-3) (AG3) (hAG-3) (Anterior gradient 3 homolog) (Breast cancer membrane protein 11) (Protein disulfide isomerase family A, member 18)	0.385642
OID31289	TAP1	Q03518	Antigen peptide transporter 1 (APT1) (EC 7.4.2.14) (ATP-binding cassette sub-family B member 2) (Peptide supply factor 1) (Peptide transporter PSF1) (PSF-1) (Peptide transporter TAP1) (Peptide transporter involved in antigen processing 1) (Really interesting new gene 4 protein) (RING4)	0
OID30789	SERPINC1	P01008	Antithrombin-III (ATIII) (Serpin C1)	0.116695
OID21226	DDX58	O95786	Antiviral innate immune response receptor RIG-I (ATP-dependent RNA helicase DDX58) (EC 3.6.4.13) (DEAD box protein 58) (RIG-I-like receptor 1) (RLR-1) (RNA sensor RIG-I) (Retinoic acid-inducible gene 1 protein) (RIG-1) (Retinoic acid-inducible gene I protein) (RIG-I)	0.359044
OID31348	AP1G2	O75843	AP-1 complex subunit gamma-like 2 (Gamma2-adaptin) (G2ad)	0.230915
OID30949	AP2B1	P63010	AP-2 complex subunit beta (AP105B) (Adaptor protein complex AP-2 subunit beta) (Adaptor-related protein complex 2 subunit beta) (Beta-2-adaptin) (Beta-adaptin) (Clathrin assembly protein complex 2 beta large chain) (Plasma membrane adaptor HA2/AP2 adaptin beta subunit)	0
OID31478	AP3B1	O00203	AP-3 complex subunit beta-1 (Adaptor protein complex AP-3 subunit beta-1) (Adaptor-related protein complex 3 subunit beta-1) (Beta-3A-adaptin) (Clathrin assembly protein complex 3 beta-1 large chain)	0.113056
OID31117	AP3S2	P59780	AP-3 complex subunit sigma-2 (AP-3 complex subunit sigma-3B) (Adaptor-related protein complex 3 subunit sigma-2) (Sigma-3B-adaptin) (Sigma3B-adaptin) (Sigma-adaptin 3b)	0.124856
OID31342	MAMDC4	Q6UXC1	Apical endosomal glycoprotein (MAM domain-containing protein 4)	0.31468
OID30769	APOA1	P02647	Apolipoprotein A-I (Apo-AI) (ApoA-I) (Apolipoprotein A1) [Cleaved into: Proapolipoprotein A-I (ProapoA-I); Truncated apolipoprotein A-I (Apolipoprotein A-I(1-242))]	0.233067
OID30686	APOA2	P02652	Apolipoprotein A-II (Apo-AII) (ApoA-II) (Apolipoprotein A2) [Cleaved into: Proapolipoprotein A-II (ProapoA-II); Truncated apolipoprotein A-II (Apolipoprotein A-II(1-76))]	0.0636095
OID30733	APOA4	P06727	Apolipoprotein A-IV (Apo-AIV) (ApoA-IV) (Apolipoprotein A4)	0.282148
OID30246	APOBR	Q0VD83	Apolipoprotein B receptor (Apolipoprotein B-100 receptor) (Apolipoprotein B-48 receptor) (Apolipoprotein B48 receptor) (apoB-48R)	0.478965
OID30673	APOB	P04114	Apolipoprotein B-100 (Apo B-100) [Cleaved into: Apolipoprotein B-48 (Apo B-48)]	0.219625
OID30749	APOC1	P02654	Apolipoprotein C-I (Apo-CI) (ApoC-I) (Apolipoprotein C1) [Cleaved into: Truncated apolipoprotein C-I]	0.483807
OID30746	APOD	P05090	Apolipoprotein D (Apo-D) (ApoD)	0.370698
OID30727	APOE	P02649	Apolipoprotein E (Apo-E)	0.642228
OID30701	APOF	Q13790	Apolipoprotein F (Apo-F) (Lipid transfer inhibitor protein) (LTIP)	0.854393
OID30708	APOL1	O14791	Apolipoprotein L1 (Apolipoprotein L) (Apo-L) (ApoL) (Apolipoprotein L-I) (ApoL-I)	0.43105
OID20374	APOM	O95445	Apolipoprotein M (Apo-M) (ApoM) (Protein G3a)	0.365852
OID30747	LPA	P08519	Apolipoprotein(a) (Apo(a)) (Lp(a)) (EC 3.4.21.-)	0.650493
OID20856	BAX	Q07812	Apoptosis regulator BAX (Bcl-2-like protein 4) (Bcl2-L-4)	0.130407
OID31454	BCL2	P10415	Apoptosis regulator Bcl-2	0.120066
OID21287	AIFM1	O95831	Apoptosis-inducing factor 1, mitochondrial (EC 1.6.99.-) (Programmed cell death protein 8)	0.120521
OID20175	GHRL	Q9UBU3	Appetite-regulating hormone (Growth hormone secretagogue) (Growth hormone-releasing peptide) (Motilin-related peptide) (Protein M46) [Cleaved into: Ghrelin-27; Ghrelin-28 (Ghrelin); Obestatin]	0.436392
OID30533	GIT1	Q9Y2X7	ARF GTPase-activating protein GIT1 (ARF GAP GIT1) (Cool-associated and tyrosine-phosphorylated protein 1) (CAT-1) (CAT1) (G protein-coupled receptor kinase-interactor 1) (GRK-interacting protein 1) (p95-APP1)	0.195272
OID31024	ARFIP1	P53367	Arfaptin-1 (ADP-ribosylation factor-interacting protein 1)	0.0965393
OID21445	ARG1	P05089	Arginase-1 (EC 3.5.3.1) (Liver-type arginase) (Type I arginase)	0.262063
OID31339	ARG2	P78540	Arginase-2, mitochondrial (EC 3.5.3.1) (Arginase II) (Kidney-type arginase) (Non-hepatic arginase) (Type II arginase)	0.161756
OID30170	ASS1	P00966	Argininosuccinate synthase (EC 6.3.4.5) (Citrulline--aspartate ligase)	0.321298
OID30792	ARMCX2	Q7L311	Armadillo repeat-containing X-linked protein 2 (ARM protein lost in epithelial cancers on chromosome X 2) (Protein ALEX2)	0.0599864
OID20215	DDC	P20711	Aromatic-L-amino-acid decarboxylase (AADC) (EC 4.1.1.28) (DOPA decarboxylase) (DDC)	0.556054
OID20446	ARTN	Q5T4W7	Artemin (Enovin) (Neublastin)	0
OID20432	ARNT	P27540	Aryl hydrocarbon receptor nuclear translocator (ARNT protein) (Class E basic helix-loop-helix protein 2) (bHLHe2) (Dioxin receptor, nuclear translocator) (Hypoxia-inducible factor 1-beta) (HIF-1-beta) (HIF1-beta)	0.300181
OID21138	ARSA	P15289	Arylsulfatase A (ASA) (EC 3.1.6.8) (Cerebroside-sulfatase) [Cleaved into: Arylsulfatase A component B; Arylsulfatase A component C]	0.514501
OID21331	ARSB	P15848	Arylsulfatase B (ASB) (EC 3.1.6.12) (N-acetylgalactosamine-4-sulfatase) (G4S)	0.412922
OID20990	ASGR1	P07306	Asialoglycoprotein receptor 1 (ASGP-R 1) (ASGPR 1) (C-type lectin domain family 4 member H1) (Hepatic lectin H1) (HL-1)	0.388586
OID30679	ASGR2	P07307	Asialoglycoprotein receptor 2 (ASGP-R 2) (ASGPR 2) (C-type lectin domain family 4 member H2) (Hepatic lectin H2) (HL-2)	0.335461
OID31035	NARS1	O43776	Asparagine--tRNA ligase, cytoplasmic (EC 6.1.1.22) (Asparaginyl-tRNA synthetase) (AsnRS) (Asparaginyl-tRNA synthetase 1)	0.113916
OID30417	GOT1	P17174	Aspartate aminotransferase, cytoplasmic (cAspAT) (EC 2.6.1.1) (EC 2.6.1.3) (Cysteine aminotransferase, cytoplasmic) (Cysteine transaminase, cytoplasmic) (cCAT) (Glutamate oxaloacetate transaminase 1) (Transaminase A)	0.167842
OID20903	DARS1	P14868	Aspartate--tRNA ligase, cytoplasmic (EC 6.1.1.12) (Aspartyl-tRNA synthetase) (AspRS) (Cell proliferation-inducing gene 40 protein)	0.176739
OID31118	DNPEP	Q9ULA0	Aspartyl aminopeptidase (EC 3.4.11.21)	0.330673
OID30315	ASPN	Q9BXN1	Asporin (Periodontal ligament-associated protein 1) (PLAP-1)	0.216549
OID20865	ATXN10	Q9UBB4	Ataxin-10 (Brain protein E46 homolog) (Spinocerebellar ataxia type 10 protein)	0
OID30850	ATXN2	Q99700	Ataxin-2 (Spinocerebellar ataxia type 2 protein) (Trinucleotide repeat-containing gene 13 protein)	0.107974
OID30980	ATXN2L	Q8WWM7	Ataxin-2-like protein (Ataxin-2 domain protein) (Ataxin-2-related protein)	0.0919641
OID31149	ATXN3	P54252	Ataxin-3 (EC 3.4.19.12) (Machado-Joseph disease protein 1) (Spinocerebellar ataxia type 3 protein)	0.27926
OID30079	ATP5F1D	P30049	ATP synthase subunit delta, mitochondrial (ATP synthase F1 subunit delta) (F-ATPase delta subunit)	0
OID20811	ATP5PO	P48047	ATP synthase subunit O, mitochondrial (ATP synthase peripheral stalk subunit OSCP) (Oligomycin sensitivity conferral protein) (OSCP)	0.209524
OID30303	GET3	O43681	ATPase GET3 (EC 3.6.-.-) (Arsenical pump-driving ATPase) (Arsenite-stimulated ATPase) (Guided entry of tail-anchored proteins factor 3, ATPase) (Transmembrane domain recognition complex 40 kDa ATPase subunit) (hARSA-I) (hASNA-I)	0.138457
OID20760	ATP5IF1	Q9UII2	ATPase inhibitor, mitochondrial (ATP synthase F1 subunit epsilon) (Inhibitor of F(1)F(o)-ATPase) (IF(1)) (IF1)	0.118087
OID30146	ABCA2	Q9BZC7	ATP-binding cassette sub-family A member 2 (EC 7.6.2.-) (ATP-binding cassette transporter 2) (ATP-binding cassette 2)	0
OID20910	CLPP	Q16740	ATP-dependent Clp protease proteolytic subunit, mitochondrial (EC 3.4.21.92) (Endopeptidase Clp)	0.0764858
OID31518	DDX1	Q92499	ATP-dependent RNA helicase DDX1 (EC 3.6.4.13) (DEAD box protein 1) (DEAD box protein retinoblastoma) (DBP-RB)	0.0061846
OID30892	DDX25	Q9UHL0	ATP-dependent RNA helicase DDX25 (EC 3.6.4.13) (DEAD box protein 25) (Gonadotropin-regulated testicular RNA helicase)	0
OID30494	DDX39A	O00148	ATP-dependent RNA helicase DDX39A (EC 3.6.4.13) (DEAD box protein 39) (Nuclear RNA helicase URH49)	0.0066743
OID30116	NPR1	P16066	Atrial natriuretic peptide receptor 1 (EC 4.6.1.2) (Atrial natriuretic peptide receptor type A) (ANP-A) (ANPR-A) (NPR-A) (Guanylate cyclase A) (GC-A)	0.119605
OID30861	ARID3A	Q99856	AT-rich interactive domain-containing protein 3A (ARID domain-containing protein 3A) (B-cell regulator of IgH transcription) (Bright) (Dead ringer-like protein 1) (E2F-binding protein 1)	0
OID20803	ARID4B	Q4LE39	AT-rich interactive domain-containing protein 4B (ARID domain-containing protein 4B) (180 kDa Sin3-associated polypeptide) (Sin3-associated polypeptide p180) (Breast cancer-associated antigen BRCAA1) (Histone deacetylase complex subunit SAP180) (Retinoblastoma-binding protein 1-like 1)	0.119607
OID31466	ATG16L1	Q676U5	Autophagy-related protein 16-1 (APG16-like 1)	0.225223
OID30247	DNAJC6	O75061	Auxilin (EC 3.1.3.-) (DnaJ homolog subfamily C member 6)	0.242399
OID30956	AIDA	Q96BJ3	Axin interactor, dorsalization-associated protein (Axin interaction partner and dorsalization antagonist)	0.0735049
OID20582	AXIN1	O15169	Axin-1 (Axis inhibition protein 1) (hAxin)	0.165274
OID20309	AZU1	P20160	Azurocidin (Cationic antimicrobial protein CAP37) (Heparin-binding protein) (HBP) (hHBP)	0.439247
OID31237	BTLA	Q7Z6A9	B- and T-lymphocyte attenuator (B- and T-lymphocyte-associated protein) (CD antigen CD272)	0
OID21217	BIRC2	Q13490	Baculoviral IAP repeat-containing protein 2 (EC 2.3.2.27) (Cellular inhibitor of apoptosis 1) (C-IAP1) (IAP homolog B) (Inhibitor of apoptosis protein 2) (hIAP-2) (hIAP2) (RING finger protein 48) (RING-type E3 ubiquitin transferase BIRC2) (TNFR2-TRAF-signaling complex protein 2)	0.131119
OID20972	BAG3	O95817	BAG family molecular chaperone regulator 3 (BAG-3) (Bcl-2-associated athanogene 3) (Bcl-2-binding protein Bis) (Docking protein CAIR-1)	0.243412
OID30474	BAG4	O95429	BAG family molecular chaperone regulator 4 (BAG-4) (Bcl-2-associated athanogene 4) (Silencer of death domains)	0.127352
OID30369	SLC4A1	P02730	Band 3 anion transport protein (Anion exchange protein 1) (AE 1) (Anion exchanger 1) (Solute carrier family 4 member 1) (CD antigen CD233)	0.121219
OID30886	EPB41L5	Q9HCM4	Band 4.1-like protein 5 (Erythrocyte membrane protein band 4.1-like 5)	0.13339
OID31184	BSND	Q8WZ55	Barttin	0
OID21076	BCAM	P50895	Basal cell adhesion molecule (Auberger B antigen) (B-CAM cell surface glycoprotein) (F8/G253 antigen) (Lutheran antigen) (Lutheran blood group glycoprotein) (CD antigen CD239)	0.379446
OID20383	HSPG2	P98160	Basement membrane-specific heparan sulfate proteoglycan core protein (HSPG) (Perlecan) (PLC) [Cleaved into: Endorepellin; LG3 peptide]	0.315864
OID30168	ARNTL	O00327	Basic helix-loop-helix ARNT-like protein 1 (Aryl hydrocarbon receptor nuclear translocator-like protein 1) (Basic-helix-loop-helix-PAS protein MOP3) (Brain and muscle ARNT-like 1) (Class E basic helix-loop-helix protein 5) (bHLHe5) (Member of PAS protein 3) (PAS domain-containing protein 3) (bHLH-PAS protein JAP3)	0
OID30896	BATF	Q16520	Basic leucine zipper transcriptional factor ATF-like (B-cell-activating transcription factor) (B-ATF) (SF-HT-activated gene 2 protein) (SFA-2)	0.0368561
OID20626	BSG	P35613	Basigin (5F7) (Collagenase stimulatory factor) (Extracellular matrix metalloproteinase inducer) (EMMPRIN) (Hepatoma-associated antigen) (HAb18G) (Leukocyte activation antigen M6) (OK blood group antigen) (Tumor cell-derived collagenase stimulatory factor) (TCSF) (CD antigen CD147)	0.128701
OID20635	CD79B	P40259	B-cell antigen receptor complex-associated protein beta chain (B-cell-specific glycoprotein B29) (Ig-beta) (Immunoglobulin-associated B29 protein) (CD antigen CD79b)	0.341831
OID31218	BCL7A	Q4VC05	B-cell CLL/lymphoma 7 protein family member A	0
OID31421	BCL7B	Q9BQE9	B-cell CLL/lymphoma 7 protein family member B (allergen Hom s 3)	0.104336
OID30641	CD72	P21854	B-cell differentiation antigen CD72 (Lyb-2) (CD antigen CD72)	0.0752981
OID30541	BLNK	Q8WV28	B-cell linker protein (B-cell adapter containing a SH2 domain protein) (B-cell adapter containing a Src homology 2 domain protein) (Cytoplasmic adapter protein) (Src homology 2 domain-containing leukocyte protein of 65 kDa) (SLP-65)	0.172002
OID20637	CD22	P20273	B-cell receptor CD22 (B-lymphocyte cell adhesion molecule) (BL-CAM) (Sialic acid-binding Ig-like lectin 2) (Siglec-2) (T-cell surface antigen Leu-14) (CD antigen CD22)	0.305134
OID20594	BANK1	Q8NDB2	B-cell scaffold protein with ankyrin repeats	0.184346
OID30292	BNIP2	Q12982	BCL2/adenovirus E1B 19 kDa protein-interacting protein 2	0.0473744
OID30525	BNIP3L	O60238	BCL2/adenovirus E1B 19 kDa protein-interacting protein 3-like (Adenovirus E1B19K-binding protein B5) (BCL2/adenovirus E1B 19 kDa protein-interacting protein 3A) (NIP3-like protein X) (NIP3L)	0.130541
OID31152	BCL2L1	Q07817	Bcl-2-like protein 1 (Bcl2-L-1) (Apoptosis regulator Bcl-X)	0.139406
OID30498	BCL2L15	Q5TBC7	Bcl-2-like protein 15 (Bcl2-L-15) (Bcl-2 family kin) (Bfk)	0.108341
OID20136	NTRK2	Q16620	BDNF/NT-3 growth factors receptor (EC 2.7.10.1) (GP145-TrkB) (Trk-B) (Neurotrophic tyrosine kinase receptor type 2) (TrkB tyrosine kinase) (Tropomyosin-related kinase B)	0.432232
OID30220	BECN1	Q14457	Beclin-1 (Coiled-coil myosin-like BCL2-interacting protein) (Protein GT197) [Cleaved into: Beclin-1-C 35 kDa; Beclin-1-C 37 kDa]	0.237382
OID21379	GCNT1	Q02742	Beta-1,3-galactosyl-O-glycosyl-glycoprotein beta-1,6-N-acetylglucosaminyltransferase (EC 2.4.1.102) (Core 2 beta-1,6-N-acetylglucosaminyltransferase) (C2GlcNAcT) (Core 2-branching enzyme) (Core2-GlcNAc-transferase) (C2GNT) (Core 2 GNT) (Leukocyte type core 2 beta-1,6-N-acetylglucosaminyltransferase) (C2GnT-L)	0.202077
OID20780	B4GALT1	P15291	Beta-1,4-galactosyltransferase 1 (Beta-1,4-GalTase 1) (Beta4Gal-T1) (b4Gal-T1) (EC 2.4.1.-) (Beta-N-acetylglucosaminyl-glycolipid beta-1,4-galactosyltransferase) (Beta-N-acetylglucosaminylglycopeptide beta-1,4-galactosyltransferase) (EC 2.4.1.38) (Lactose synthase A protein) (EC 2.4.1.22) (N-acetyllactosamine synthase) (EC 2.4.1.90) (Nal synthase) (Neolactotriaosylceramide beta-1,4-galactosyltran…	0.322405
OID21127	B4GAT1	O43505	Beta-1,4-glucuronyltransferase 1 (EC 2.4.1.-) (I-beta-1,3-N-acetylglucosaminyltransferase) (iGnT) (N-acetyllactosaminide beta-1,3-N-acetylglucosaminyltransferase) (Poly-N-acetyllactosamine extension enzyme) (UDP-GlcNAc:betaGal beta-1,3-N-acetylglucosaminyltransferase 1)	0.406456
OID21072	APOH	P02749	Beta-2-glycoprotein 1 (APC inhibitor) (Activated protein C-binding protein) (Anticardiolipin cofactor) (Apolipoprotein H) (Apo-H) (Beta-2-glycoprotein I) (B2GPI) (Beta(2)GPI)	0.173357
OID30725	B2M	P61769	Beta-2-microglobulin [Cleaved into: Beta-2-microglobulin form pI 5.3]	0.208933
OID20347	CNDP1	Q96KN2	Beta-Ala-His dipeptidase (EC 3.4.13.20) (CNDP dipeptidase 1) (Carnosine dipeptidase 1) (Glutamate carboxypeptidase-like protein 2) (Serum carnosinase)	0.554877
OID30319	CRYBB1	P53674	Beta-crystallin B1 (Beta-B1 crystallin)	0.17087
OID31081	CRYBB2	P43320	Beta-crystallin B2 (Beta-B2 crystallin) (Beta-crystallin Bp)	0.253285
OID30534	DEFB103A_DEFB103B	P81534	Beta-defensin 103 (Beta-defensin 3) (BD-3) (DEFB-3) (HBD3) (hBD-3) (Defensin, beta 103) (Defensin-like protein)	0.205266
OID30849	DEFB104A_DEFB104B	Q8WTQ1	Beta-defensin 104 (Beta-defensin 4) (BD-4) (DEFB-4) (hBD-4) (Defensin, beta 104)	0.0074739
OID30823	DEFB116	Q30KQ4	Beta-defensin 116 (Beta-defensin 16) (DEFB-16) (Defensin, beta 116)	0
OID30209	ENO3	P13929	Beta-enolase (EC 4.2.1.11) (2-phospho-D-glycerate hydro-lyase) (Enolase 3) (Muscle-specific enolase) (MSE) (Skeletal muscle enolase)	0.304324
OID20949	GLB1	P16278	Beta-galactosidase (EC 3.2.1.23) (Acid beta-galactosidase) (Lactase) (Elastin receptor 1)	0.31405
OID20302	ST6GAL1	P15907	Beta-galactoside alpha-2,6-sialyltransferase 1 (Alpha 2,6-ST 1) (EC 2.4.3.1) (B-cell antigen CD75) (CMP-N-acetylneuraminate-beta-galactosamide-alpha-2,6-sialyltransferase 1) (ST6Gal I) (ST6GalI) (Sialyltransferase 1)	0.316738
OID20296	GUSB	P08236	Beta-glucuronidase (EC 3.2.1.31) (Beta-G1)	0.467764
OID20888	KLB	Q86Z14	Beta-klotho (BKL) (BetaKlotho) (Klotho beta-like protein)	0.292295
OID20275	MSMB	P08118	Beta-microseminoprotein (Immunoglobulin-binding factor) (IGBF) (PN44) (Prostate secreted seminal plasma protein) (Prostate secretory protein of 94 amino acids) (PSP-94) (PSP94) (Seminal plasma beta-inhibin)	0.598483
OID20920	NGF	P01138	Beta-nerve growth factor (Beta-NGF)	0.107839
OID30352	UPB1	Q9UBR1	Beta-ureidopropionase (EC 3.5.1.6) (BUP-1) (Beta-alanine synthase) (N-carbamoyl-beta-alanine amidohydrolase)	0.286782
OID20517	BID	P55957	BH3-interacting domain death agonist (p22 BID) (BID) [Cleaved into: BH3-interacting domain death agonist p15 (p15 BID); BH3-interacting domain death agonist p13 (p13 BID); BH3-interacting domain death agonist p11 (p11 BID)]	0.0409433
OID20119	EPHX2	P34913	Bifunctional epoxide hydrolase 2 [Includes: Cytosolic epoxide hydrolase 2 (CEH) (EC 3.3.2.10) (Epoxide hydratase) (Soluble epoxide hydrolase) (SEH); Lipid-phosphate phosphatase (EC 3.1.3.76)]	0.0234271
OID31369	NDST1	P52848	Bifunctional heparan sulfate N-deacetylase/N-sulfotransferase 1 (Glucosaminyl N-deacetylase/N-sulfotransferase 1) (NDST-1) (N-heparan sulfate sulfotransferase 1) (N-HSST 1) ([Heparan sulfate]-glucosamine N-sulfotransferase 1) (HSNST 1) [Includes: Heparan sulfate N-deacetylase 1 (EC 3.5.1.-); Heparan sulfate N-sulfotransferase 1 (EC 2.8.2.8)]	0.0128896
OID31078	MTHFD2	P13995	Bifunctional methylenetetrahydrofolate dehydrogenase/cyclohydrolase, mitochondrial [Includes: NAD-dependent methylenetetrahydrofolate dehydrogenase (EC 1.5.1.15); Methenyltetrahydrofolate cyclohydrolase (EC 3.5.4.9)]	0.10953
OID21231	GNE	Q9Y223	Bifunctional UDP-N-acetylglucosamine 2-epimerase/N-acetylmannosamine kinase (UDP-GlcNAc-2-epimerase/ManAc kinase) [Includes: UDP-N-acetylglucosamine 2-epimerase (hydrolyzing) (EC 3.2.1.183) (UDP-GlcNAc-2-epimerase) (Uridine diphosphate-N-acetylglucosamine-2-epimerase); N-acetylmannosamine kinase (EC 2.7.1.60) (ManAc kinase)]	0.140573
OID21198	BGN	P21810	Biglycan (Bone/cartilage proteoglycan I) (PG-S1)	0.25422
OID31106	BLOC1S3	Q6QNY0	Biogenesis of lysosome-related organelles complex 1 subunit 3 (BLOC-1 subunit 3)	0.0521038
OID30754	BTD	P43251	Biotinidase (Biotinase) (EC 3.5.1.12)	0.46816
OID20872	FHIT	P49789	Bis(5'-adenosyl)-triphosphatase (EC 3.6.1.29) (AP3A hydrolase) (AP3Aase) (Adenosine 5'-monophosphoramidase FHIT) (EC 3.9.1.-) (Adenylylsulfatase) (EC 3.6.2.1) (Adenylylsulfate-ammonia adenylyltransferase) (EC 2.7.7.51) (Diadenosine 5',5'''-P1,P3-triphosphate hydrolase) (Dinucleosidetriphosphatase) (Fragile histidine triad protein)	0.151534
OID21308	NUDT2	P50583	Bis(5'-nucleosyl)-tetraphosphatase [asymmetrical] (EC 3.6.1.17) (Diadenosine 5',5'''-P1,P4-tetraphosphate asymmetrical hydrolase) (Ap4A hydrolase) (Ap4Aase) (Diadenosine tetraphosphatase) (Nucleoside diphosphate-linked moiety X motif 2) (Nudix motif 2)	0.150809
OID20336	BLMH	Q13867	Bleomycin hydrolase (BH) (BLM hydrolase) (BMH) (EC 3.4.22.40)	0.401889
OID21267	BAMBI	Q13145	BMP and activin membrane-bound inhibitor homolog (Non-metastatic gene A protein) (Putative transmembrane protein NMA)	0.181642
OID30615	BMPER	Q8N8U9	BMP-binding endothelial regulator protein (Bone morphogenetic protein-binding endothelial cell precursor-derived regulator) (Protein crossveinless-2) (hCV2)	0.373051
OID30837	BOLA1	Q9Y3E2	BolA-like protein 1 (hBolA)	0.0375825
OID30267	BOLA2_BOLA2B	Q9H3K6	BolA-like protein 2	0.287888
OID30381	PRG2	P13727	Bone marrow proteoglycan (BMPG) (Proteoglycan 2) [Cleaved into: Eosinophil granule major basic protein (EMBP) (MBP) (Pregnancy-associated major basic protein)]	0.554134
OID21029	BST2	Q10589	Bone marrow stromal antigen 2 (BST-2) (HM1.24 antigen) (Tetherin) (CD antigen CD317)	0.397206
OID30575	BMP10	O95393	Bone morphogenetic protein 10 (BMP-10)	0.248992
OID20994	BMP4	P12644	Bone morphogenetic protein 4 (BMP-4) (Bone morphogenetic protein 2B) (BMP-2B)	0.167745
OID20111	BMP6	P22004	Bone morphogenetic protein 6 (BMP-6) (VG-1-related protein) (VG-1-R) (VGR-1)	0.467526
OID20448	NCLN	Q969V3	BOS complex subunit NCLN (Nicalin) (Nicastrin-like protein)	0.0930978
OID21106	NOMO1	Q15155	BOS complex subunit NOMO1 (Nodal modulator 1) (pM5 protein)	0.550783
OID30279	BPIFA2	Q96DR5	BPI fold-containing family A member 2 (Parotid secretory protein) (PSP) (Short palate, lung and nasal epithelium carcinoma-associated protein 2)	0.568187
OID20308	BPIFB1	Q8TDL5	BPI fold-containing family B member 1 (Long palate, lung and nasal epithelium carcinoma-associated protein 1) (von Ebner minor salivary gland protein) (VEMSGP)	0.587001
OID30311	BPIFB2	Q8N4F0	BPI fold-containing family B member 2 (Bactericidal/permeability-increasing protein-like 1) (BPI-like 1) (Long palate, lung and nasal epithelium carcinoma-associated protein 2) (RYSR)	0.634229
OID30373	BDNF	P23560	Brain-derived neurotrophic factor (BDNF) (Abrineurin) [Cleaved into: BDNF precursor form (ProBDNF)]	0.1737
OID21250	BAIAP2	Q9UQB8	Brain-specific angiogenesis inhibitor 1-associated protein 2 (BAI-associated protein 2) (BAI1-associated protein 2) (Protein BAP2) (Fas ligand-associated factor 3) (FLAF3) (Insulin receptor substrate p53/p58) (IRS-58) (IRSp53/58) (Insulin receptor substrate protein of 53 kDa) (IRSp53) (Insulin receptor substrate p53)	0.367442
OID30483	PRSS22	Q9GZN4	Brain-specific serine protease 4 (BSSP-4) (EC 3.4.21.-) (Serine protease 22) (Serine protease 26) (Tryptase epsilon)	0.164004
OID30312	BCAT1	P54687	Branched-chain-amino-acid aminotransferase, cytosolic (BCAT(c)) (EC 2.6.1.42) (Protein ECA39)	0.137626
OID30844	BCAT2	O15382	Branched-chain-amino-acid aminotransferase, mitochondrial (BCAT(m)) (EC 2.6.1.42) (Placental protein 18) (PP18)	0
OID31506	BRAP	Q7Z569	BRCA1-associated protein (EC 2.3.2.27) (BRAP2) (Impedes mitogenic signal propagation) (IMP) (RING finger protein 52) (RING-type E3 ubiquitin transferase BRAP2) (Renal carcinoma antigen NY-REN-63)	0.150882
OID30847	BRME1	Q0VDD7	Break repair meiotic recombinase recruitment factor 1 (Pre-T/NK cell-associated protein 3B3)	0.0210048
OID20558	BCR	P11274	Breakpoint cluster region protein (EC 2.7.11.1) (Renal carcinoma antigen NY-REN-26)	0.210876
OID20998	BCAN	Q96GW7	Brevican core protein (Brain-enriched hyaluronan-binding protein) (BEHAB) (Chondroitin sulfate proteoglycan 7)	0.448109
OID21067	BIN2	Q9UBW5	Bridging integrator 2 (Breast cancer-associated protein 1)	0.36324
OID30466	BABAM1	Q9NWV8	BRISC and BRCA1-A complex member 1 (Mediator of RAP80 interactions and targeting subunit of 40 kDa) (New component of the BRCA1-A complex)	0.149887
OID30130	ABRAXAS2	Q15018	BRISC complex subunit Abraxas 2 (Abraxas brother protein 1) (Protein FAM175B)	0
OID30179	BRDT	Q58F21	Bromodomain testis-specific protein (Cancer/testis antigen 9) (CT9) (RING3-like protein)	0.314912
OID31259	BRD1	O95696	Bromodomain-containing protein 1 (BR140-like protein) (Bromodomain and PHD finger-containing protein 2)	0
OID30826	BRD2	P25440	Bromodomain-containing protein 2 (O27.1.1)	0
OID30093	BRD3	Q15059	Bromodomain-containing protein 3 (RING3-like protein)	0.15254
OID20936	VWC2	Q2TAL6	Brorin (Brain-specific chordin-like protein) (von Willebrand factor C domain-containing protein 2)	0.473792
OID20116	BOC	Q9BWV1	Brother of CDO (Protein BOC)	0.412559
OID31148	KCTD5	Q9NXV2	BTB/POZ domain-containing protein KCTD5	0.15396
OID31363	BTN1A1	Q13410	Butyrophilin subfamily 1 member A1 (BT)	0.0277176
OID20713	BTN2A1	Q7KYR7	Butyrophilin subfamily 2 member A1	0.39107
OID20540	BTN3A2	P78410	Butyrophilin subfamily 3 member A2	0.213885
OID30180	C1GALT1C1	Q96EU7	C1GALT1-specific chaperone 1 (C38H2-like protein 1) (C38H2-L1) (Core 1 beta1,3-galactosyltransferase 2) (C1Gal-T2) (C1GalT2) (Core 1 beta3-Gal-T2) (Core 1 beta3-galactosyltransferase-specific molecular chaperone)	0
OID21481	C4BPB	P20851	C4b-binding protein beta chain	0.46955
OID30593	CELSR2	Q9HCU4	Cadherin EGF LAG seven-pass G-type receptor 2 (Cadherin family member 10) (Epidermal growth factor-like protein 2) (EGF-like protein 2) (Flamingo homolog 3) (Multiple epidermal growth factor-like domains protein 3) (Multiple EGF-like domains protein 3)	0.315136
OID20353	CDH1	P12830	Cadherin-1 (CAM 120/80) (Epithelial cadherin) (E-cadherin) (Uvomorulin) (CD antigen CD324) [Cleaved into: E-Cad/CTF1; E-Cad/CTF2; E-Cad/CTF3]	0.317832
OID21005	CDH15	P55291	Cadherin-15 (Cadherin-14) (Muscle cadherin) (M-cadherin)	0.584106
OID20134	CDH17	Q12864	Cadherin-17 (Intestinal peptide-associated transporter HPT-1) (Liver-intestine cadherin) (LI-cadherin)	0.573468
OID20170	CDH2	P19022	Cadherin-2 (CDw325) (Neural cadherin) (N-cadherin) (CD antigen CD325)	0.520648
OID31332	CDH22	Q9UJ99	Cadherin-22 (Pituitary and brain cadherin) (PB-cadherin)	0.102423
OID31074	CDH23	Q9H251	Cadherin-23 (Otocadherin)	0.320229
OID21008	CDH3	P22223	Cadherin-3 (Placental cadherin) (P-cadherin)	0.347582
OID30875	CDH4	P55283	Cadherin-4 (Retinal cadherin) (R-CAD) (R-cadherin)	0
OID20243	CDH5	P33151	Cadherin-5 (7B4 antigen) (Vascular endothelial cadherin) (VE-cadherin) (CD antigen CD144)	0.434592
OID20157	CDH6	P55285	Cadherin-6 (Kidney cadherin) (K-cadherin)	0.380278
OID20808	CDHR1	Q96JP9	Cadherin-related family member 1 (Photoreceptor cadherin) (prCAD) (Protocadherin-21)	0.517209
OID21282	CDHR2	Q9BYE9	Cadherin-related family member 2 (Protocadherin LKC) (PC-LKC) (Protocadherin-24)	0.812253
OID20193	CDHR5	Q9HBB8	Cadherin-related family member 5 (Mu-protocadherin) (Mucin and cadherin-like protein) (Mucin-like protocadherin) (MLPCDH)	0.737439
OID21306	CALB1	P05937	Calbindin (Calbindin D28) (D-28K) (Vitamin D-dependent calcium-binding protein, avian-type)	0.256903
OID30869	CHP1	Q99653	Calcineurin B homologous protein 1 (Calcineurin B-like protein) (Calcium-binding protein CHP) (Calcium-binding protein p22) (EF-hand calcium-binding domain-containing protein p22)	0.0499387
OID20902	PPP3R1	P63098	Calcineurin subunit B type 1 (Protein phosphatase 2B regulatory subunit 1) (Protein phosphatase 3 regulatory subunit B alpha isoform 1)	0.219049
OID20983	CALCA	P01258	Calcitonin [Cleaved into: Calcitonin; Katacalcin (Calcitonin carboxyl-terminal peptide) (CCP) (PDN-21)]	0.338721
OID31100	CALCB	P10092	Calcitonin gene-related peptide 2 (Beta-type CGRP) (Beta-CGRP) (Calcitonin gene-related peptide II) (CGRP-II)	0.446739
OID21182	CAMKK1	Q8N5S9	Calcium/calmodulin-dependent protein kinase kinase 1 (CaM-KK 1) (CaM-kinase kinase 1) (CaMKK 1) (EC 2.7.11.17) (CaM-kinase IV kinase) (Calcium/calmodulin-dependent protein kinase kinase alpha) (CaM-KK alpha) (CaM-kinase kinase alpha) (CaMKK alpha)	0.0706208
OID21387	CALCOCO1	Q9P1Z2	Calcium-binding and coiled-coil domain-containing protein 1 (Calphoglin) (Coiled-coil coactivator protein) (Sarcoma antigen NY-SAR-3)	0.166705
OID30249	CALCOCO2	Q13137	Calcium-binding and coiled-coil domain-containing protein 2 (Antigen nuclear dot 52 kDa protein) (Nuclear domain 10 protein NDP52) (Nuclear domain 10 protein 52) (Nuclear dot protein 52)	0.240308
OID30916	CABP2	Q9NPB3	Calcium-binding protein 2 (CaBP2)	0.144352
OID30915	CADPS	Q9ULU8	Calcium-dependent secretion activator 1 (Calcium-dependent activator protein for secretion 1) (CAPS-1)	0
OID20859	CARHSP1	Q9Y2V2	Calcium-regulated heat-stable protein 1 (Calcium-regulated heat-stable protein of 24 kDa) (CRHSP-24)	0.0899135
OID30649	CACYBP	Q9HB71	Calcyclin-binding protein (CacyBP) (hCacyBP) (S100A6-binding protein) (Siah-interacting protein)	0.166951
OID31126	CAPS	Q13938	Calcyphosin (Calcyphosine)	0.50928
OID30957	CLGN	O14967	Calmegin	0.432407
OID31070	CAMSAP1	Q5T5Y3	Calmodulin-regulated spectrin-associated protein 1	0.220866
OID31384	CAPN3	P20807	Calpain-3 (EC 3.4.22.54) (Calcium-activated neutral proteinase 3) (CANP 3) (Calpain L3) (Calpain p94) (Muscle-specific calcium-activated neutral protease 3) (New calpain 1) (nCL-1)	0.19984
OID20801	CALB2	P22676	Calretinin (CR) (29 kDa calbindin)	0.282034
OID30063	CASQ2	O14958	Calsequestrin-2 (Calsequestrin, cardiac muscle isoform)	0
OID20874	CLSTN1	O94985	Calsyntenin-1 (Alcadein-alpha) (Alc-alpha) (Alzheimer-related cadherin-like protein) (Non-classical cadherin XB31alpha) [Cleaved into: Soluble Alc-alpha (SAlc-alpha); CTF1-alpha (C-terminal fragment 1-alpha)]	0.0729343
OID20664	CLSTN2	Q9H4D0	Calsyntenin-2 (Alcadein-gamma) (Alc-gamma)	0.369133
OID31092	CLSTN3	Q9BQT9	Calsyntenin-3 (Alcadein-beta) (Alc-beta)	0.284493
OID20146	PRKAR1A	P10644	cAMP-dependent protein kinase type I-alpha regulatory subunit (Tissue-specific extinguisher 1) (TSE1)	0.166119
OID31119	PRKAR2A	P13861	cAMP-dependent protein kinase type II-alpha regulatory subunit	0.217059
OID31299	CTAG1A_CTAG1B	P78358	Cancer/testis antigen 1 (Autoimmunogenic cancer/testis antigen NY-ESO-1) (Cancer/testis antigen 6.1) (CT6.1) (L antigen family member 2) (LAGE-2)	0
OID20559	CLIP2	Q9UDT6	CAP-Gly domain-containing linker protein 2 (Cytoplasmic linker protein 115) (CLIP-115) (Cytoplasmic linker protein 2) (Williams-Beuren syndrome chromosomal region 3 protein) (Williams-Beuren syndrome chromosomal region 4 protein)	0.131611
OID20409	CA1	P00915	Carbonic anhydrase 1 (EC 4.2.1.1) (Carbonate dehydratase I) (Carbonic anhydrase B) (CAB) (Carbonic anhydrase I) (CA-I) (Cyanamide hydratase CA1) (EC 4.2.1.69)	0.441617
OID21344	CA12	O43570	Carbonic anhydrase 12 (EC 4.2.1.1) (Carbonate dehydratase XII) (Carbonic anhydrase XII) (CA-XII) (Tumor antigen HOM-RCC-3.1.3)	0.368537
OID20225	CA13	Q8N1Q1	Carbonic anhydrase 13 (EC 4.2.1.1) (Carbonate dehydratase XIII) (Carbonic anhydrase XIII) (CA-XIII)	0.152601
OID21401	CA14	Q9ULX7	Carbonic anhydrase 14 (EC 4.2.1.1) (Carbonate dehydratase XIV) (Carbonic anhydrase XIV) (CA-XIV)	0.255794
OID21149	CA2	P00918	Carbonic anhydrase 2 (EC 4.2.1.1) (Carbonate dehydratase II) (Carbonic anhydrase C) (CAC) (Carbonic anhydrase II) (CA-II) (Cyanamide hydratase CA2) (EC 4.2.1.69)	0.316611
OID20271	CA3	P07451	Carbonic anhydrase 3 (EC 4.2.1.1) (Carbonate dehydratase III) (Carbonic anhydrase III) (CA-III)	0.404278
OID20241	CA4	P22748	Carbonic anhydrase 4 (EC 4.2.1.1) (Carbonate dehydratase IV) (Carbonic anhydrase IV) (CA-IV)	0.27831
OID20075	CA5A	P35218	Carbonic anhydrase 5A, mitochondrial (EC 4.2.1.1) (Carbonate dehydratase VA) (Carbonic anhydrase VA) (CA-VA)	0.266753
OID21096	CA6	P23280	Carbonic anhydrase 6 (EC 4.2.1.1) (Carbonate dehydratase VI) (Carbonic anhydrase VI) (CA-VI) (Salivary carbonic anhydrase) (Secreted carbonic anhydrase)	0.769922
OID31265	CA7	P43166	Carbonic anhydrase 7 (EC 4.2.1.1) (Carbonate dehydratase VII) (Carbonic anhydrase VII) (CA-VII)	0
OID21417	CA9	Q16790	Carbonic anhydrase 9 (EC 4.2.1.1) (Carbonate dehydratase IX) (Carbonic anhydrase IX) (CA-IX) (CAIX) (Membrane antigen MN) (P54/58N) (Renal cell carcinoma-associated antigen G250) (RCC-associated antigen G250) (pMW1)	0.332933
OID30482	CA8	P35219	Carbonic anhydrase-related protein (CARP) (Carbonic anhydrase VIII) (CA-VIII)	0.0859156
OID21195	CA11	O75493	Carbonic anhydrase-related protein 11 (CA-RP XI) (CA-XI) (CARP XI) (Carbonic anhydrase-related protein 2) (CA-RP II) (CARP-2)	0.135867
OID21340	CES3	Q6UWW8	Carboxylesterase 3 (EC 3.1.1.1) (Liver carboxylesterase 31 homolog)	0.116003
OID20280	CPA1	P15085	Carboxypeptidase A1 (EC 3.4.17.1)	0.540708
OID21060	CPA2	P48052	Carboxypeptidase A2 (EC 3.4.17.15)	0.454754
OID30606	CPA4	Q9UI42	Carboxypeptidase A4 (EC 3.4.17.-) (Carboxypeptidase A3)	0.659695
OID20289	CPB1	P15086	Carboxypeptidase B (EC 3.4.17.2) (Pancreas-specific protein) (PASP)	0.541868
OID30734	CPB2	Q96IY4	Carboxypeptidase B2 (EC 3.4.17.20) (Carboxypeptidase U) (CPU) (Plasma carboxypeptidase B) (pCPB) (Thrombin-activable fibrinolysis inhibitor) (TAFI)	0.488658
OID21392	CPE	P16870	Carboxypeptidase E (CPE) (EC 3.4.17.10) (Carboxypeptidase H) (CPH) (Enkephalin convertase) (Prohormone-processing carboxypeptidase)	0.393722
OID21054	CPM	P14384	Carboxypeptidase M (CPM) (EC 3.4.17.12)	0.553477
OID30406	CPQ	Q9Y646	Carboxypeptidase Q (EC 3.4.17.-) (Lysosomal dipeptidase) (Plasma glutamate carboxypeptidase)	0.72416
OID21528	CEACAM1	P13688	Carcinoembryonic antigen-related cell adhesion molecule 1 (Biliary glycoprotein 1) (BGP-1) (CD antigen CD66a)	0.678829
OID31495	CEACAM16	Q2WEN9	Carcinoembryonic antigen-related cell adhesion molecule 16 (Carcinoembryonic antigen-like 2)	0.450102
OID31251	CEACAM18	A8MTB9	Carcinoembryonic antigen-related cell adhesion molecule 18	0
OID31443	CEACAM19	Q7Z692	Carcinoembryonic antigen-related cell adhesion molecule 19 (Carcinoembryonic antigen-like 1)	0.16072
OID31308	CEACAM20	Q6UY09	Carcinoembryonic antigen-related cell adhesion molecule 20	0.368819
OID20548	CEACAM21	Q3KPI0	Carcinoembryonic antigen-related cell adhesion molecule 21	0.596385
OID21245	CEACAM3	P40198	Carcinoembryonic antigen-related cell adhesion molecule 3 (Carcinoembryonic antigen CGM1) (CD antigen CD66d)	0
OID21171	CEACAM5	P06731	Carcinoembryonic antigen-related cell adhesion molecule 5 (Carcinoembryonic antigen) (CEA) (Meconium antigen 100) (CD antigen CD66e)	0.302278
OID30362	CEACAM6	P40199	Carcinoembryonic antigen-related cell adhesion molecule 6 (Non-specific crossreacting antigen) (Normal cross-reacting antigen) (CD antigen CD66c)	0.282257
OID20102	CEACAM8	P31997	Carcinoembryonic antigen-related cell adhesion molecule 8 (CD67 antigen) (Carcinoembryonic antigen CGM6) (Non-specific cross-reacting antigen NCA-95) (CD antigen CD66b)	0.262871
OID20061	CTF1	Q16619	Cardiotrophin-1 (CT-1)	0.152023
OID20279	CRTAC1	Q9NQ79	Cartilage acidic protein 1 (68 kDa chondrocyte-expressed protein) (CEP-68) (ASPIC)	0.435729
OID30399	CILP	O75339	Cartilage intermediate layer protein 1 (CILP-1) (Cartilage intermediate-layer protein) [Cleaved into: Cartilage intermediate layer protein 1 C1; Cartilage intermediate layer protein 1 C2]	0.226578
OID20405	COMP	P49747	Cartilage oligomeric matrix protein (COMP) (Thrombospondin-5) (TSP5)	0.503241
OID30902	CRTAP	O75718	Cartilage-associated protein	0.115327
OID30492	CSNK1D	P48730	Casein kinase I isoform delta (CKI-delta) (CKId) (EC 2.7.11.1) (Tau-protein kinase CSNK1D) (EC 2.7.11.26)	0.283
OID31053	CSNK2A1	P68400	Casein kinase II subunit alpha (CK II alpha) (EC 2.7.11.1)	0.0558922
OID20854	CASP1	P29466	Caspase-1 (CASP-1) (EC 3.4.22.36) (Interleukin-1 beta convertase) (IL-1BC) (Interleukin-1 beta-converting enzyme) (ICE) (IL-1 beta-converting enzyme) (p45) [Cleaved into: Caspase-1 subunit p20; Caspase-1 subunit p10]	0.0507544
OID20893	CASP10	Q92851	Caspase-10 (CASP-10) (EC 3.4.22.63) (Apoptotic protease Mch-4) (FAS-associated death domain protein interleukin-1B-converting enzyme 2) (FLICE2) (ICE-like apoptotic protease 4) [Cleaved into: Caspase-10 subunit p23/17; Caspase-10 subunit p12]	0.0175264
OID20555	CASP2	P42575	Caspase-2 (CASP-2) (EC 3.4.22.55) (Neural precursor cell expressed developmentally down-regulated protein 2) (NEDD-2) (Protease ICH-1) [Cleaved into: Caspase-2 subunit p18; Caspase-2 subunit p13; Caspase-2 subunit p12]	0.0932654
OID20305	CASP3	P42574	Caspase-3 (CASP-3) (EC 3.4.22.56) (Apopain) (Cysteine protease CPP32) (CPP-32) (Protein Yama) (SREBP cleavage activity 1) (SCA-1) [Cleaved into: Caspase-3 subunit p17; Caspase-3 subunit p12]	0.218919
OID31276	CASP4	P49662	Caspase-4 (CASP-4) (EC 3.4.22.57) (ICE and Ced-3 homolog 2) (ICH-2) (ICE(rel)-II) (Mih1) (Protease TX) [Cleaved into: Caspase-4 subunit p10; Caspase-4 subunit p20]	0
OID31135	CASP7	P55210	Caspase-7 (CASP-7) (EC 3.4.22.60) (Apoptotic protease Mch-3) (CMH-1) (ICE-like apoptotic protease 3) (ICE-LAP3) [Cleaved into: Caspase-7 subunit p20; Caspase-7 subunit p11]	0.130407
OID21414	CASP8	Q14790	Caspase-8 (CASP-8) (EC 3.4.22.61) (Apoptotic cysteine protease) (Apoptotic protease Mch-5) (CAP4) (FADD-homologous ICE/ced-3-like protease) (FADD-like ICE) (FLICE) (ICE-like apoptotic protease 5) (MORT1-associated ced-3 homolog) (MACH) [Cleaved into: Caspase-8 subunit p18; Caspase-8 subunit p10]	0.179434
OID30530	CASP9	P55211	Caspase-9 (CASP-9) (EC 3.4.22.62) (Apoptotic protease Mch-6) (Apoptotic protease-activating factor 3) (APAF-3) (ICE-like apoptotic protease 6) (ICE-LAP6) [Cleaved into: Caspase-9 subunit p35; Caspase-9 subunit p10]	0.0549036
OID30712	CAT	P04040	Catalase (EC 1.11.1.6)	0.181275
OID20086	COMT	P21964	Catechol O-methyltransferase (EC 2.1.1.6)	0.232376
OID30800	CTNNA1	P35221	Catenin alpha-1 (Alpha E-catenin) (Cadherin-associated protein) (Renal carcinoma antigen NY-REN-13)	0.0415664
OID20276	CTSB	P07858	Cathepsin B (EC 3.4.22.1) (APP secretase) (APPS) (Cathepsin B1) [Cleaved into: Cathepsin B light chain; Cathepsin B heavy chain]	0.41003
OID20358	CTSD	P07339	Cathepsin D (EC 3.4.23.5) [Cleaved into: Cathepsin D light chain; Cathepsin D heavy chain]	0.412764
OID30628	CTSE	P14091	Cathepsin E (EC 3.4.23.34) [Cleaved into: Cathepsin E form I; Cathepsin E form II]	0.43942
OID21500	CTSF	Q9UBX1	Cathepsin F (CATSF) (EC 3.4.22.41)	0.337579
OID21405	CTSV	O60911	Cathepsin L2 (EC 3.4.22.43) (Cathepsin U) (Cathepsin V)	0.278009
OID20660	CTSO	P43234	Cathepsin O (EC 3.4.22.42)	0.52376
OID21056	CTSS	P25774	Cathepsin S (EC 3.4.22.27)	0.299106
OID20365	CTSZ	Q9UBR2	Cathepsin Z (EC 3.4.18.1) (Cathepsin P) (Cathepsin X)	0.368469
OID30208	M6PR	P20645	Cation-dependent mannose-6-phosphate receptor (CD Man-6-P receptor) (CD-MPR) (46 kDa mannose 6-phosphate receptor) (MPR 46)	0.107479
OID21146	IGF2R	P11717	Cation-independent mannose-6-phosphate receptor (CI Man-6-P receptor) (CI-MPR) (M6PR) (300 kDa mannose 6-phosphate receptor) (MPR 300) (Insulin-like growth factor 2 receptor) (Insulin-like growth factor II receptor) (IGF-II receptor) (M6P/IGF2 receptor) (M6P/IGF2R) (CD antigen CD222)	0.488846
OID20655	CCL13	Q99616	C-C motif chemokine 13 (CK-beta-10) (Monocyte chemoattractant protein 4) (Monocyte chemotactic protein 4) (MCP-4) (NCC-1) (Small-inducible cytokine A13) [Cleaved into: C-C motif chemokine 13, long chain; C-C motif chemokine 13, medium chain; C-C motif chemokine 13, short chain]	0.57992
OID20401	CCL14	Q16627	C-C motif chemokine 14 (Chemokine CC-1/CC-3) (HCC-1/HCC-3) (HCC-1(1-74)) (NCC-2) (Small-inducible cytokine A14) [Cleaved into: HCC-1(3-74); HCC-1(4-74); HCC-1(9-74)]	0.396823
OID20328	CCL15	Q16663	C-C motif chemokine 15 (Chemokine CC-2) (HCC-2) (Leukotactin-1) (LKN-1) (MIP-1 delta) (Macrophage inflammatory protein 5) (MIP-5) (Mrp-2b) (NCC-3) (Small-inducible cytokine A15) [Cleaved into: CCL15(22-92); CCL15(25-92); CCL15(29-92)]	0.699105
OID20334	CCL16	O15467	C-C motif chemokine 16 (Chemokine CC-4) (HCC-4) (Chemokine LEC) (IL-10-inducible chemokine) (LCC-1) (Liver-expressed chemokine) (Lymphocyte and monocyte chemoattractant) (LMC) (Monotactin-1) (MTN-1) (NCC-4) (Small-inducible cytokine A16)	0.780686
OID20745	CCL17	Q92583	C-C motif chemokine 17 (CC chemokine TARC) (Small-inducible cytokine A17) (Thymus and activation-regulated chemokine)	0.460877
OID20395	CCL18	P55774	C-C motif chemokine 18 (Alternative macrophage activation-associated CC chemokine 1) (AMAC-1) (CC chemokine PARC) (Dendritic cell chemokine 1) (DC-CK1) (Macrophage inflammatory protein 4) (MIP-4) (Pulmonary and activation-regulated chemokine) (Small-inducible cytokine A18) [Cleaved into: CCL18(1-68); CCL18(3-69); CCL18(4-69)]	0.367413
OID21030	CCL19	Q99731	C-C motif chemokine 19 (Beta-chemokine exodus-3) (CK beta-11) (Epstein-Barr virus-induced molecule 1 ligand chemokine) (EBI1 ligand chemokine) (ELC) (Macrophage inflammatory protein 3 beta) (MIP-3-beta) (Small-inducible cytokine A19)	0.343092
OID21004	CCL2	P13500	C-C motif chemokine 2 (HC11) (Monocyte chemoattractant protein 1) (Monocyte chemotactic and activating factor) (MCAF) (Monocyte chemotactic protein 1) (MCP-1) (Monocyte secretory protein JE) (Small-inducible cytokine A2)	0.245409
OID20671	CCL20	P78556	C-C motif chemokine 20 (Beta-chemokine exodus-1) (CC chemokine LARC) (Liver and activation-regulated chemokine) (Macrophage inflammatory protein 3 alpha) (MIP-3-alpha) (Small-inducible cytokine A20) [Cleaved into: CCL20(1-67); CCL20(1-64); CCL20(2-70)]	0.310116
OID20686	CCL21	O00585	C-C motif chemokine 21 (6Ckine) (Beta-chemokine exodus-2) (Secondary lymphoid-tissue chemokine) (SLC) (Small-inducible cytokine A21)	0.369749
OID20765	CCL22	O00626	C-C motif chemokine 22 (CC chemokine STCP-1) (MDC(1-69)) (Macrophage-derived chemokine) (Small-inducible cytokine A22) (Stimulated T-cell chemotactic protein 1) [Cleaved into: MDC(3-69); MDC(5-69); MDC(7-69)]	0.454813
OID20693	CCL23	P55773	C-C motif chemokine 23 (CK-beta-8) (CKB-8) (Macrophage inflammatory protein 3) (MIP-3) (Myeloid progenitor inhibitory factor 1) (MPIF-1) (Small-inducible cytokine A23) [Cleaved into: CCL23(19-99); CCL23(22-99); CCL23(27-99); CCL23(30-99)]	0.629934
OID20772	CCL24	O00175	C-C motif chemokine 24 (CK-beta-6) (Eosinophil chemotactic protein 2) (Eotaxin-2) (Myeloid progenitor inhibitory factor 2) (MPIF-2) (Small-inducible cytokine A24)	0.737508
OID20674	CCL25	O15444	C-C motif chemokine 25 (Chemokine TECK) (Small-inducible cytokine A25) (Thymus-expressed chemokine)	0.571551
OID20546	CCL26	Q9Y258	C-C motif chemokine 26 (CC chemokine IMAC) (Eotaxin-3) (Macrophage inflammatory protein 4-alpha) (MIP-4-alpha) (Small-inducible cytokine A26) (Thymic stroma chemokine-1) (TSC-1)	0.354264
OID20121	CCL27	Q9Y4X3	C-C motif chemokine 27 (CC chemokine ILC) (Cutaneous T-cell-attracting chemokine) (CTACK) (ESkine) (IL-11 R-alpha-locus chemokine) (Skinkine) (Small-inducible cytokine A27)	0.44233
OID20569	CCL28	Q9NRJ3	C-C motif chemokine 28 (Mucosae-associated epithelial chemokine) (MEC) (Protein CCK1) (Small-inducible cytokine A28)	0.142157
OID20610	CCL3	P10147	C-C motif chemokine 3 (G0/G1 switch regulatory protein 19-1) (Macrophage inflammatory protein 1-alpha) (MIP-1-alpha) (PAT 464.1) (SIS-beta) (Small-inducible cytokine A3) (Tonsillar lymphocyte LD78 alpha protein) [Cleaved into: MIP-1-alpha(4-69) (LD78-alpha(4-69))]	0.534149
OID20695	CCL4	P13236	C-C motif chemokine 4 (G-26 T-lymphocyte-secreted protein) (HC21) (Lymphocyte activation gene 1 protein) (LAG-1) (MIP-1-beta(1-69)) (Macrophage inflammatory protein 1-beta) (MIP-1-beta) (PAT 744) (Protein H400) (SIS-gamma) (Small-inducible cytokine A4) (T-cell activation protein 2) (ACT-2) [Cleaved into: MIP-1-beta(3-69)]	0.280742
OID20412	CCL5	P13501	C-C motif chemokine 5 (EoCP) (Eosinophil chemotactic cytokine) (SIS-delta) (Small-inducible cytokine A5) (T cell-specific protein P228) (TCP228) (T-cell-specific protein RANTES) [Cleaved into: RANTES(3-68); RANTES(4-68)]	0.286816
OID20523	CCL7	P80098	C-C motif chemokine 7 (Monocyte chemoattractant protein 3) (Monocyte chemotactic protein 3) (MCP-3) (NC28) (Small-inducible cytokine A7)	0.371442
OID21466	CCL8	P80075	C-C motif chemokine 8 (HC14) (Monocyte chemoattractant protein 2) (Monocyte chemotactic protein 2) (MCP-2) (Small-inducible cytokine A8) [Cleaved into: MCP-2(6-76)]	0.525396
OID30458	CEBPA	P49715	CCAAT/enhancer-binding protein alpha (C/EBP alpha)	0.0562417
OID20052	CEBPB	P17676	CCAAT/enhancer-binding protein beta (C/EBP beta) (Liver activator protein) (LAP) (Liver-enriched inhibitory protein) (LIP) (Nuclear factor NF-IL6) (Transcription factor 5) (TCF-5)	0.0020077
OID21368	CCN1	O00622	CCN family member 1 (Cellular communication network factor 1) (Cysteine-rich angiogenic inducer 61) (Insulin-like growth factor-binding protein 10) (IBP-10) (IGF-binding protein 10) (IGFBP-10) (Protein CYR61) (Protein GIG1)	0.154984
OID20709	CCN2	P29279	CCN family member 2 (Cellular communication network factor 2) (Connective tissue growth factor) (Hypertrophic chondrocyte-specific protein 24) (Insulin-like growth factor-binding protein 8) (IBP-8) (IGF-binding protein 8) (IGFBP-8)	0.292508
OID20299	CCN3	P48745	CCN family member 3 (Cellular communication network factor 3) (Insulin-like growth factor-binding protein 9) (IBP-9) (IGF-binding protein 9) (IGFBP-9) (Nephro blastoma-overexpressed gene protein homolog) (Protein NOV homolog) (NovH)	0.235976
OID21444	CCN4	O95388	CCN family member 4 (WNT1-inducible-signaling pathway protein 1) (WISP-1) (Wnt-1-induced secreted protein)	0.443705
OID21068	CCN5	O76076	CCN family member 5 (Connective tissue growth factor-like protein) (CTGF-L) (Connective tissue growth factor-related protein 58) (WNT1-inducible-signaling pathway protein 2) (WISP-2)	0.451942
OID21108	CD109	Q6YHK3	CD109 antigen (150 kDa TGF-beta-1-binding protein) (C3 and PZP-like alpha-2-macroglobulin domain-containing protein 7) (Platelet-specific Gov antigen) (p180) (r150) (CD antigen CD109)	0.823377
OID20647	CD160	O95971	CD160 antigen (Natural killer cell receptor BY55) (CD antigen CD160) [Cleaved into: CD160 antigen, soluble form]	0.486512
OID30922	CD164L2	Q6UWJ8	CD164 sialomucin-like 2 protein	0.269956
OID20273	ALCAM	Q13740	CD166 antigen (Activated leukocyte cell adhesion molecule) (CD antigen CD166)	0.457987
OID21119	CD177	Q8N6Q3	CD177 antigen (Human neutrophil alloantigen 2a) (HNA-2a) (NB1 glycoprotein) (NB1 GP) (Polycythemia rubra vera protein 1) (PRV-1) (CD antigen CD177)	0.655043
OID20262	CD209	Q9NNX6	CD209 antigen (C-type lectin domain family 4 member L) (Dendritic cell-specific ICAM-3-grabbing non-integrin 1) (DC-SIGN) (DC-SIGN1) (CD antigen CD209)	0.631203
OID30556	CD226	Q15762	CD226 antigen (DNAX accessory molecule 1) (DNAM-1) (CD antigen CD226)	0.250384
OID21527	CD27	P26842	CD27 antigen (CD27L receptor) (T-cell activation antigen CD27) (T14) (Tumor necrosis factor receptor superfamily member 7) (CD antigen CD27)	0.475085
OID20680	CD276	Q5ZPR3	CD276 antigen (4Ig-B7-H3) (B7 homolog 3) (B7-H3) (Costimulatory molecule) (CD antigen CD276)	0.554294
OID20177	CD2AP	Q9Y5K6	CD2-associated protein (Adapter protein CMS) (Cas ligand with multiple SH3 domains)	0.350052
OID21328	CD302	Q8IX05	CD302 antigen (C-type lectin BIMLEC) (C-type lectin domain family 13 member A) (DEC205-associated C-type lectin 1) (Type I transmembrane C-type lectin receptor DCL-1) (CD antigen CD302)	0.476494
OID20616	CD40LG	P29965	CD40 ligand (CD40-L) (T-cell antigen Gp39) (TNF-related activation protein) (TRAP) (Tumor necrosis factor ligand superfamily member 5) (CD antigen CD154) [Cleaved into: CD40 ligand, membrane form; CD40 ligand, soluble form (sCD40L)]	0.226633
OID20692	CD48	P09326	CD48 antigen (B-lymphocyte activation marker BLAST-1) (BCM1 surface antigen) (Leukocyte antigen MEM-102) (SLAM family member 2) (SLAMF2) (Signaling lymphocytic activation molecule 2) (TCT.1) (CD antigen CD48)	0.467111
OID30775	CD5L	O43866	CD5 antigen-like (Apoptosis inhibitor expressed by macrophages) (hAIM) (CT-2) (IgM-associated peptide) (SP-alpha)	0.450441
OID20339	CD59	P13987	CD59 glycoprotein (1F5 antigen) (20 kDa homologous restriction factor) (HRF-20) (HRF20) (MAC-inhibitory protein) (MAC-IP) (MEM43 antigen) (Membrane attack complex inhibition factor) (MACIF) (Membrane inhibitor of reactive lysis) (MIRL) (Protectin) (CD antigen CD59)	0.258638
OID20988	CD63	P08962	CD63 antigen (Granulophysin) (Lysosomal-associated membrane protein 3) (LAMP-3) (Lysosome integral membrane protein 1) (Limp1) (Melanoma-associated antigen ME491) (OMA81H) (Ocular melanoma-associated antigen) (Tetraspanin-30) (Tspan-30) (CD antigen CD63)	0.37693
OID20599	CD70	P32970	CD70 antigen (CD27 ligand) (CD27-L) (Tumor necrosis factor ligand superfamily member 7) (CD antigen CD70)	0.698524
OID31256	CD82	P27701	CD82 antigen (C33 antigen) (IA4) (Inducible membrane protein R2) (Metastasis suppressor Kangai-1) (Suppressor of tumorigenicity 6 protein) (Tetraspanin-27) (Tspan-27) (CD antigen CD82)	0.256055
OID20565	CD83	Q01151	CD83 antigen (hCD83) (B-cell activation protein) (Cell surface protein HB15) (CD antigen CD83)	0.177102
OID21110	CD99	P14209	CD99 antigen (12E7) (E2 antigen) (Protein MIC2) (T-cell surface glycoprotein E2) (CD antigen CD99)	0.467863
OID21122	CD99L2	Q8TCZ2	CD99 antigen-like protein 2 (MIC2-like protein 1) (CD antigen CD99)	0.314365
OID30985	CDK5RAP3	Q96JB5	CDK5 regulatory subunit-associated protein 3 (CDK5 activator-binding protein C53) (LXXLL/leucine-zipper-containing ARF-binding protein) (Protein HSF-27)	0.0786285
OID31327	MNAT1	P51948	CDK-activating kinase assembly factor MAT1 (CDK7/cyclin-H assembly factor) (Cyclin-G1-interacting protein) (Menage a trois) (RING finger protein 66) (RING finger protein MAT1) (p35) (p36)	0.0400386
OID30993	DSCAM	O60469	Cell adhesion molecule DSCAM (CHD2) (Down syndrome cell adhesion molecule)	0.337628
OID20754	CDON	Q4KMG0	Cell adhesion molecule-related/down-regulated by oncogenes	0.406346
OID31077	CCAR2	Q8N163	Cell cycle and apoptosis regulator protein 2 (Cell division cycle and apoptosis regulator protein 2) (DBIRD complex subunit KIAA1967) (Deleted in breast cancer gene 1 protein) (DBC-1) (DBC.1) (NET35) (p30 DBC)	0.0493068
OID30821	CEND1	Q8N111	Cell cycle exit and neuronal differentiation protein 1 (BM88 antigen)	0.101173
OID21238	CDC27	P30260	Cell division cycle protein 27 homolog (Anaphase-promoting complex subunit 3) (APC3) (CDC27 homolog) (CDC27Hs) (H-NUC)	0.0745966
OID20152	CGREF1	Q99674	Cell growth regulator with EF hand domain protein 1 (Cell growth regulatory gene 11 protein) (Hydrophobestin)	0.466317
OID21264	LYAR	Q9NX58	Cell growth-regulating nucleolar protein	0.287327
OID21376	GPA33	Q99795	Cell surface A33 antigen (Glycoprotein A33)	0.34671
OID20595	CD200R1	Q8TD46	Cell surface glycoprotein CD200 receptor 1 (CD200 cell surface glycoprotein receptor) (Cell surface glycoprotein OX2 receptor 1)	0.686387
OID20343	MCAM	P43121	Cell surface glycoprotein MUC18 (Cell surface glycoprotein P1H12) (Melanoma cell adhesion molecule) (Melanoma-associated antigen A32) (Melanoma-associated antigen MUC18) (S-endo 1 endothelial-associated antigen) (CD antigen CD146)	0.410889
OID21232	TP53	P04637	Cellular tumor antigen p53 (Antigen NY-CO-13) (Phosphoprotein p53) (Tumor suppressor p53)	0.0308671
OID20836	CETN2	P41208	Centrin-2 (Caltractin isoform 1)	0.167781
OID31525	CETN3	O15182	Centrin-3	0.456101
OID31268	OFD1	O75665	Centriole and centriolar satellite protein OFD1 (Oral-facial-digital syndrome 1 protein) (Protein 71-7A)	0.123876
OID31329	CENPF	P49454	Centromere protein F (CENP-F) (AH antigen) (Kinetochore protein CENPF) (Mitosin)	0
OID31314	CENPJ	Q9HC77	Centromere protein J (CENP-J) (Centrosomal P4.1-associated protein) (LAG-3-associated protein) (LYST-interacting protein 1)	0.118514
OID21209	CEP20	Q96NB1	Centrosomal protein 20 (FGFR1OP N-terminal-like protein) (FOP-related protein of 20 kDa) (LisH domain-containing protein FOPNL)	0.119688
OID20084	CEP43	O95684	Centrosomal protein 43 (FGFR1 oncogene partner)	0.144557
OID30115	CEP112	Q8N8E3	Centrosomal protein of 112 kDa (Cep112) (Coiled-coil domain-containing protein 46)	0.324832
OID31249	CEP152	O94986	Centrosomal protein of 152 kDa (Cep152)	0.0576664
OID20441	CEP164	Q9UPV0	Centrosomal protein of 164 kDa (Cep164)	0
OID30240	CEP170	Q5SW79	Centrosomal protein of 170 kDa (Cep170) (KARP-1-binding protein) (KARP1-binding protein)	0.210593
OID31287	CEP290	O15078	Centrosomal protein of 290 kDa (Cep290) (Bardet-Biedl syndrome 14 protein) (Cancer/testis antigen 87) (CT87) (Nephrocystin-6) (Tumor antigen se2-2)	0.0226985
OID21241	CEP85	Q6P2H3	Centrosomal protein of 85 kDa (Cep85) (Coiled-coil domain-containing protein 21)	0.153901
OID31247	CEP350	Q5VT06	Centrosome-associated protein 350 (Cep350) (Centrosome-associated protein of 350 kDa)	0
OID31275	ALMS1	Q8TCU4	Centrosome-associated protein ALMS1 (Alstrom syndrome protein 1)	0
OID20857	CERT	Q9Y5P4	Ceramide transfer protein (hCERT) (Collagen type IV alpha-3-binding protein) (Goodpasture antigen-binding protein) (GPBP) (START domain-containing protein 11) (StARD11) (StAR-related lipid transfer protein 11)	0.269039
OID30106	CPTP	Q5TA50	Ceramide-1-phosphate transfer protein (CPTP) (Glycolipid transfer protein domain-containing protein 1) (GLTP domain-containing protein 1)	0.076423
OID30851	CBLN1	P23435	Cerebellin-1 (Precerebellin) [Cleaved into: Cerebellin (CER); [des-Ser1]-cerebellin]	0
OID21386	CBLN4	Q9NTU7	Cerebellin-4 (Cerebellin-like glycoprotein 1)	0.492546
OID21318	CDNF	Q49AH0	Cerebral dopamine neurotrophic factor (ARMET-like protein 1) (Conserved dopamine neurotrophic factor)	0.23898
OID30621	PRKG1	Q13976	cGMP-dependent protein kinase 1 (cGK 1) (cGK1) (EC 2.7.11.12) (cGMP-dependent protein kinase I) (cGKI)	0.157474
OID30584	PDE5A	O76074	cGMP-specific 3',5'-cyclic phosphodiesterase (EC 3.1.4.35) (cGMP-binding cGMP-specific phosphodiesterase) (CGB-PDE)	0.209827
OID20930	CHMP1A	Q9HD42	Charged multivesicular body protein 1a (Chromatin-modifying protein 1a) (CHMP1a) (Vacuolar protein sorting-associated protein 46-1) (Vps46-1) (hVps46-1)	0.162661
OID30327	CHMP6	Q96FZ7	Charged multivesicular body protein 6 (Chromatin-modifying protein 6) (Vacuolar protein sorting-associated protein 20) (Vps20) (hVps20)	0.298991
OID21321	TAFA5	Q7Z5A7	Chemokine-like protein TAFA-5	0.318351
OID20399	CHI3L1	P36222	Chitinase-3-like protein 1 (39 kDa synovial protein) (Cartilage glycoprotein 39) (CGP-39) (GP-39) (hCGP-39) (YKL-40)	0.563096
OID20312	CHIT1	Q13231	Chitotriosidase-1 (EC 3.2.1.14) (Chitinase-1)	0.770681
OID30890	CLIC5	Q9NZA1	Chloride intracellular channel protein 5	0.150088
OID30897	SLC44A4	Q53GD3	Choline transporter-like protein 4 (Solute carrier family 44 member 4) (Thiamine pyrophosphate transporter 1) (hTPPT1)	0
OID30717	BCHE	P06276	Cholinesterase (EC 3.1.1.8) (Acylcholine acylhydrolase) (Butyrylcholine esterase) (Choline esterase II) (Pseudocholinesterase)	0.666601
OID30660	CHAD	O15335	Chondroadherin (Cartilage leucine-rich protein)	0.0792609
OID30397	CSPG4	Q6UVK1	Chondroitin sulfate proteoglycan 4 (Chondroitin sulfate proteoglycan NG2) (Melanoma chondroitin sulfate proteoglycan) (Melanoma-associated chondroitin sulfate proteoglycan)	0.489526
OID30843	CSPG5	O95196	Chondroitin sulfate proteoglycan 5 (Acidic leucine-rich EGF-like domain-containing brain protein) (Neuroglycan C)	0.168167
OID20771	CHRDL1	Q9BU40	Chordin-like protein 1 (Neuralin-1) (Neurogenesin-1) (Ventroptin)	0.272395
OID20223	CHRDL2	Q6WN34	Chordin-like protein 2 (Breast tumor novel factor 1) (BNF-1) (Chordin-related protein 2)	0.235762
OID30671	CGB3_CGB5_CGB8	P0DN86	Choriogonadotropin subunit beta 3 (Choriogonadotropin subunit beta) (CG-beta) (Chorionic gonadotropin chain beta)	0.0580848
OID30667	CSH1	P0DML2	Chorionic somatomammotropin hormone 1 (Choriomammotropin) (Lactogen) (Placental lactogen) (PL)	0.0533111
OID31150	BAP18	Q8IXM2	Chromatin complexes subunit BAP18 (BPTF-associated protein of 18 kDa)	0.091733
OID30177	CBX2	Q14781	Chromobox protein homolog 2	0
OID30403	CHGA	P10645	Chromogranin-A (CgA) (Pituitary secretory protein I) (SP-I) [Cleaved into: Vasostatin-1 (Vasostatin I); Vasostatin-2 (Vasostatin II); EA-92; ES-43; Pancreastatin; SS-18; WA-8; WE-14; LF-19; Catestatin (SL21); AL-11; GV-19; GR-44; ER-37; GE-25; Serpinin-RRG; Serpinin; p-Glu serpinin precursor]	0.395614
OID20752	CTRC	Q99895	Chymotrypsin-C (EC 3.4.21.2) (Caldecrin)	0.757
OID30411	CELA2A	P08217	Chymotrypsin-like elastase family member 2A (EC 3.4.21.71) (Elastase-2A)	0.486732
OID20298	CELA3A	P09093	Chymotrypsin-like elastase family member 3A (EC 3.4.21.70) (Elastase IIIA) (Elastase-3A) (Protease E)	0.547911
OID31157	CTRL	P40313	Chymotrypsin-like protease CTRL-1 (EC 3.4.21.-)	0.617496
OID21150	CTRB1	P17538	Chymotrypsinogen B (EC 3.4.21.1) [Cleaved into: Chymotrypsin B chain A; Chymotrypsin B chain B; Chymotrypsin B chain C]	0.544589
OID30894	CGN	Q9P2M7	Cingulin	0.0721926
OID30970	CIT	O14578	Citron Rho-interacting kinase (CRIK) (EC 2.7.11.1) (Serine/threonine-protein kinase 21)	0
OID20831	CLSPN	Q9HAW4	Claspin (hClaspin)	0.161783
OID30873	BHLHE40	O14503	Class E basic helix-loop-helix protein 40 (bHLHe40) (Class B basic helix-loop-helix protein 2) (bHLHb2) (Differentially expressed in chondrocytes protein 1) (DEC1) (Enhancer-of-split and hairy-related protein 2) (SHARP-2) (Stimulated by retinoic acid gene 13 protein)	0.0066793
OID31182	CLINT1	Q14677	Clathrin interactor 1 (Clathrin-interacting protein localized in the trans-Golgi region) (Clint) (Enthoprotin) (Epsin-4) (Epsin-related protein) (EpsinR)	0
OID20118	CLTA	P09496	Clathrin light chain A (Lca)	0.0136814
OID31192	CLASP1	Q7Z460	CLIP-associating protein 1 (Cytoplasmic linker-associated protein 1) (Multiple asters homolog 1) (Protein Orbit homolog 1) (hOrbit1)	0.124457
OID30732	CLU	P10909	Clusterin (Aging-associated gene 4 protein) (Apolipoprotein J) (Apo-J) (Complement cytolysis inhibitor) (CLI) (Complement-associated protein SP-40,40) (Ku70-binding protein 1) (NA1/NA2) (Sulfated glycoprotein 2) (SGP-2) (Testosterone-repressed prostate message 2) (TRPM-2) [Cleaved into: Clusterin beta chain (ApoJalpha) (Complement cytolysis inhibitor a chain) (SP-40,40 beta-chain); Clusterin alph…	0.403112
OID20198	CLUL1	Q15846	Clusterin-like protein 1 (Retinal-specific clusterin-like protein)	0.895811
OID31406	CMIP	Q8IY22	C-Maf-inducing protein (c-Mip) (Truncated c-Maf-inducing protein) (Tc-Mip)	0.133358
OID21322	ST3GAL1	Q11201	CMP-N-acetylneuraminate-beta-galactosamide-alpha-2,3-sialyltransferase 1 (Alpha 2,3-ST 1) (Beta-galactoside alpha-2,3-sialyltransferase 1) (EC 2.4.3.4) (Gal-NAc6S) (Gal-beta-1,3-GalNAc-alpha-2,3-sialyltransferase) (Monosialoganglioside sialyltransferase) (EC 2.4.3.2) (SIATFL) (ST3Gal I) (ST3GalI) (ST3GalA.1) (ST3O) (Sialyltransferase 4A) (SIAT4-A)	0.304748
OID21469	CD300LF	Q8TDQ1	CMRF35-like molecule 1 (CLM-1) (CD300 antigen-like family member F) (Immune receptor expressed on myeloid cells 1) (IREM-1) (Immunoglobulin superfamily member 13) (IgSF13) (NK inhibitory receptor) (CD antigen CD300f)	0.867797
OID21418	CD300E	Q496F6	CMRF35-like molecule 2 (CLM-2) (CD300 antigen-like family member E) (CMRF35-A5) (Immune receptor expressed on myeloid cells 2) (IREM-2) (Polymeric immunoglobulin receptor 2) (PIgR-2) (PIgR2) (Poly-Ig receptor 2) (CD antigen CD300e)	0.421062
OID21010	CD300C	Q08708	CMRF35-like molecule 6 (CLM-6) (CD300 antigen-like family member C) (CMRF35-A1) (CMRF-35) (Immunoglobulin superfamily member 16) (IgSF16) (CD antigen CD300c)	0.513407
OID30576	CD300A	Q9UGN4	CMRF35-like molecule 8 (CLM-8) (CD300 antigen-like family member A) (CMRF-35-H9) (CMRF35-H9) (CMRF35-H) (IRC1/IRC2) (Immunoglobulin superfamily member 12) (IgSF12) (Inhibitory receptor protein 60) (IRp60) (NK inhibitory receptor) (CD antigen CD300a)	0.406366
OID21130	CD300LG	Q6UXG3	CMRF35-like molecule 9 (CLM-9) (CD300 antigen-like family member G) (Triggering receptor expressed on myeloid cells 4) (TREM-4) (CD antigen CD300g)	0.391716
OID20349	F9	P00740	Coagulation factor IX (EC 3.4.21.22) (Christmas factor) (Plasma thromboplastin component) (PTC) [Cleaved into: Coagulation factor IXa light chain; Coagulation factor IXa heavy chain]	0.327503
OID20372	F7	P08709	Coagulation factor VII (EC 3.4.21.21) (Proconvertin) (Serum prothrombin conversion accelerator) (SPCA) (Eptacog alfa) [Cleaved into: Factor VII light chain; Factor VII heavy chain]	0.334319
OID30684	F10	P00742	Coagulation factor X (EC 3.4.21.6) (Stuart factor) (Stuart-Prower factor) [Cleaved into: Factor X light chain; Factor X heavy chain; Activated factor Xa heavy chain]	0.339742
OID30773	F11	P03951	Coagulation factor XI (FXI) (EC 3.4.21.27) (Plasma thromboplastin antecedent) (PTA) [Cleaved into: Coagulation factor XIa heavy chain; Coagulation factor XIa light chain]	0.387645
OID30739	F12	P00748	Coagulation factor XII (EC 3.4.21.38) (Hageman factor) (HAF) [Cleaved into: Coagulation factor XIIa heavy chain; Beta-factor XIIa part 1; Coagulation factor XIIa light chain (Beta-factor XIIa part 2)]	0.722
OID30781	F13B	P05160	Coagulation factor XIII B chain (Fibrin-stabilizing factor B subunit) (Protein-glutamine gamma-glutamyltransferase B chain) (Transglutaminase B chain)	0.327627
OID30173	COPB2	P35606	Coatomer subunit beta' (Beta'-coat protein) (Beta'-COP) (p102)	0
OID20797	COPE	O14579	Coatomer subunit epsilon (Epsilon-coat protein) (Epsilon-COP)	0.05273
OID20179	CBLIF	P27352	Cobalamin binding intrinsic factor (Gastric intrinsic factor) (Intrinsic factor) (IF) (INF)	0.5046
OID21366	CES2	O00748	Cocaine esterase (EC 3.1.1.84) (Carboxylesterase 2) (CE-2) (hCE-2) (EC 3.1.1.1) (Methylumbelliferyl-acetate deacetylase 2) (EC 3.1.1.56)	0.492903
OID30305	COCH	O43405	Cochlin (COCH-5B2)	0.441132
OID31076	CDAN1	Q8IWY9	Codanin-1	0
OID20958	CC2D1A	Q6P1N0	Coiled-coil and C2 domain-containing protein 1A (Akt kinase-interacting protein 1) (Five prime repressor element under dual repression-binding protein 1) (FRE under dual repression-binding protein 1) (Freud-1) (Putative NF-kappa-B-activating protein 023N)	0.190341
OID30221	CCER2	I3L3R5	Coiled-coil domain-containing glutamate-rich protein 2	0.417062
OID31413	CCDC134	Q9H6E4	Coiled-coil domain-containing protein 134	0.085361
OID30973	CCDC28A	Q8IWP9	Coiled-coil domain-containing protein 28A (CCRL1AP)	0
OID31001	CCDC50	Q8IVM0	Coiled-coil domain-containing protein 50 (Protein Ymer)	0.0453313
OID20226	CCDC80	Q76M96	Coiled-coil domain-containing protein 80 (Down-regulated by oncogenes protein 1) (Up-regulated in BRS-3 deficient mouse homolog)	0.225806
OID31116	CHCHD10	Q8WYQ3	Coiled-coil-helix-coiled-coil-helix domain-containing protein 10, mitochondrial (Protein N27C7-4)	0.273554
OID30183	CSDE1	O75534	Cold shock domain-containing protein E1 (N-ras upstream gene protein) (Protein UNR)	0.0272038
OID31503	CIRBP	Q14011	Cold-inducible RNA-binding protein (A18 hnRNP) (Glycine-rich RNA-binding protein CIRP)	0.15511
OID21156	CLPS	P04118	Colipase	0.584036
OID20335	COL1A1	P02452	Collagen alpha-1(I) chain (Alpha-1 type I collagen)	0.100168
OID30286	COL2A1	P02458	Collagen alpha-1(II) chain (Alpha-1 type II collagen) [Cleaved into: Collagen alpha-1(II) chain; Chondrocalcin]	0.356998
OID30379	COL3A1	P02461	Collagen alpha-1(III) chain	0.597366
OID20208	COL4A1	P02462	Collagen alpha-1(IV) chain [Cleaved into: Arresten]	0.219126
OID20550	COL9A1	P20849	Collagen alpha-1(IX) chain	0.227161
OID30587	COL5A1	P20908	Collagen alpha-1(V) chain	0.21629
OID30396	COL15A1	P39059	Collagen alpha-1(XV) chain [Cleaved into: Restin (Endostatin-XV) (Related to endostatin) (Restin-I); Restin-2 (Restin-II); Restin-3 (Restin-III); Restin-4 (Restin-IV)]	0.242762
OID20332	COL18A1	P39060	Collagen alpha-1(XVIII) chain [Cleaved into: Endostatin; Non-collagenous domain 1 (NC1)]	0.370289
OID31464	COL24A1	Q17RW2	Collagen alpha-1(XXIV) chain	0.401338
OID30969	COL28A1	Q2UY09	Collagen alpha-1(XXVIII) chain	0.701709
OID31255	COL9A2	Q14055	Collagen alpha-2(IX) chain	0
OID20292	COL6A3	P12111	Collagen alpha-3(VI) chain	0.38229
OID30393	CTHRC1	Q96CG8	Collagen triple helix repeat-containing protein 1	0.399342
OID20807	MMP13	P45452	Collagenase 3 (EC 3.4.24.-) (Matrix metalloproteinase-13) (MMP-13)	0.16171
OID20738	COLEC12	Q5KU26	Collectin-12 (Collectin placenta protein 1) (CL-P1) (hCL-P1) (Nurse cell scavenger receptor 2) (Scavenger receptor class A member 4) (Scavenger receptor with C-type lectin)	0.299603
OID30222	COMMD1	Q8N668	COMM domain-containing protein 1 (Protein Murr1)	0.233586
OID31390	COMMD9	Q9P000	COMM domain-containing protein 9	0.171478
OID30620	C1QTNF9	P0C862	Complement C1q and tumor necrosis factor-related protein 9A (Complement C1q and tumor necrosis factor-related protein 9)	0.552056
OID20654	C1QA	P02745	Complement C1q subcomponent subunit A	0.299542
OID20367	C1QTNF1	Q9BXJ1	Complement C1q tumor necrosis factor-related protein 1 (G protein-coupled receptor-interacting protein) (GIP)	0.0042016
OID30618	C1QTNF5	Q9BXJ0	Complement C1q tumor necrosis factor-related protein 5	0.435027
OID31049	C1QTNF6	Q9BXI9	Complement C1q tumor necrosis factor-related protein 6	0
OID30515	C1QL2	Q7Z5L3	Complement C1q-like protein 2 (C1q and tumor necrosis factor-related protein 10) (C1q/TNF-related protein 10)	0.337026
OID30753	C1R	P00736	Complement C1r subcomponent (EC 3.4.21.41) (Complement component 1 subcomponent r) [Cleaved into: Complement C1r subcomponent heavy chain; Complement C1r subcomponent light chain]	0.16343
OID30721	C1RL	Q9NZP8	Complement C1r subcomponent-like protein (C1r-LP) (C1r-like protein) (EC 3.4.21.-) (C1r-like serine protease analog protein) (CLSPa)	0.561138
OID30731	C1S	P09871	Complement C1s subcomponent (EC 3.4.21.42) (C1 esterase) (Complement component 1 subcomponent s) [Cleaved into: Complement C1s subcomponent heavy chain; Complement C1s subcomponent light chain]	0.312932
OID20410	C2	P06681	Complement C2 (EC 3.4.21.43) (C3/C5 convertase) [Cleaved into: Complement C2b fragment; Complement C2a fragment]	0.462029
OID30776	C3	P01024	Complement C3 (C3 and PZP-like alpha-2-macroglobulin domain-containing protein 1) [Cleaved into: Complement C3 beta chain; C3-beta-c (C3bc); Complement C3 alpha chain; C3a anaphylatoxin; Acylation stimulating protein (ASP) (C3adesArg); Complement C3b alpha' chain; Complement C3c alpha' chain fragment 1; Complement C3dg fragment; Complement C3g fragment; Complement C3d fragment; Complement C3f fra…	0.0236786
OID30744	C5	P01031	Complement C5 (C3 and PZP-like alpha-2-macroglobulin domain-containing protein 4) [Cleaved into: Complement C5 beta chain; Complement C5 alpha chain; C5a anaphylatoxin; Complement C5 alpha' chain]	0.336608
OID31007	C1QBP	Q07021	Complement component 1 Q subcomponent-binding protein, mitochondrial (ASF/SF2-associated protein p32) (Glycoprotein gC1qBP) (C1qBP) (Hyaluronan-binding protein 1) (Mitochondrial matrix protein p32) (gC1q-R protein) (p33) (SF2AP32)	0.0859253
OID20397	CD93	Q9NPY3	Complement component C1q receptor (C1q/MBL/SPA receptor) (C1qR) (C1qR(p)) (C1qRp) (CDw93) (Complement component 1 q subcomponent receptor 1) (Matrix-remodeling-associated protein 4) (CD antigen CD93)	0.224063
OID30766	C7	P10643	Complement component C7	0.366882
OID30719	C8B	P07358	Complement component C8 beta chain (Complement component 8 subunit beta)	0.306871
OID30698	C9	P02748	Complement component C9 [Cleaved into: Complement component C9a; Complement component C9b]	0.253852
OID20377	CD55	P08174	Complement decay-accelerating factor (CD antigen CD55)	0.351722
OID30755	CFB	P00751	Complement factor B (EC 3.4.21.47) (C3/C5 convertase) (Glycine-rich beta glycoprotein) (GBG) (PBF2) (Properdin factor B) [Cleaved into: Complement factor B Ba fragment; Complement factor B Bb fragment]	0.439418
OID30738	CFD	P00746	Complement factor D (EC 3.4.21.46) (Adipsin) (C3 convertase activator) (Properdin factor D)	0.457653
OID30790	CFH	P08603	Complement factor H (H factor 1)	0.444765
OID30720	CFHR2	P36980	Complement factor H-related protein 2 (FHR-2) (DDESK59) (H factor-like 3) (H factor-like protein 2)	0.423884
OID30758	CFHR4	Q92496	Complement factor H-related protein 4 (FHR-4)	0.680747
OID30716	CFHR5	Q9BXR6	Complement factor H-related protein 5 (FHR-5)	0.70529
OID30772	CFI	P05156	Complement factor I (EC 3.4.21.45) (C3B/C4B inactivator) [Cleaved into: Complement factor I heavy chain; Complement factor I light chain]	0.323364
OID30697	CR1	P17927	Complement receptor type 1 (C3b/C4b receptor) (CD antigen CD35)	0.484187
OID20393	CR2	P20023	Complement receptor type 2 (Cr2) (Complement C3d receptor) (Epstein-Barr virus receptor) (EBV receptor) (CD antigen CD21)	0.258225
OID31186	CPLX2	Q6PUV4	Complexin-2 (Complexin II) (CPX II) (Synaphin-1)	0
OID20070	CRX	O43186	Cone-rod homeobox protein	0
OID20127	CNST	Q6PJW8	Consortin	0.142846
OID20307	CNTN1	Q12860	Contactin-1 (Glycoprotein gp135) (Neural cell surface protein F3)	0.348024
OID21426	CNTN2	Q02246	Contactin-2 (Axonal glycoprotein TAG-1) (Axonin-1) (Transient axonal glycoprotein 1) (TAX-1)	0.617316
OID21092	CNTN3	Q9P232	Contactin-3 (Brain-derived immunoglobulin superfamily protein 1) (BIG-1) (Plasmacytoma-associated neuronal glycoprotein)	0.560478
OID21117	CNTN4	Q8IWV2	Contactin-4 (Brain-derived immunoglobulin superfamily protein 2) (BIG-2)	0.450744
OID21006	CNTN5	O94779	Contactin-5 (Neural recognition molecule NB-2) (hNB-2)	0.563616
OID20556	CNTNAP2	Q9UHC6	Contactin-associated protein-like 2 (Cell recognition molecule Caspr2)	0.337224
OID30911	CNTNAP4	Q9C0A0	Contactin-associated protein-like 4 (Cell recognition molecule Caspr4)	0.0637929
OID20973	CCS	O14618	Copper chaperone for superoxide dismutase (Superoxide dismutase copper chaperone)	0.377097
OID21476	ATOX1	O00244	Copper transport protein ATOX1 (Metal transport protein ATX1)	0.195274
OID20667	CDSN	Q15517	Corneodesmosin (S protein)	0.511947
OID21427	CRNN	Q9UBG3	Cornulin (53 kDa putative calcium-binding protein) (53 kDa squamous epithelial-induced stress protein) (58 kDa heat shock protein) (Squamous epithelial heat shock protein 53) (Tumor-related protein)	0.515512
OID20286	CORO1A	P31146	Coronin-1A (Coronin-like protein A) (Clipin-A) (Coronin-like protein p57) (Tryptophan aspartate-containing coat protein) (TACO)	0.245343
OID30870	CORO6	Q6QEF8	Coronin-6 (Coronin-like protein E) (Clipin-E)	0.262737
OID21257	CRH	P06850	Corticoliberin (Corticotropin-releasing factor) (CRF) (Corticotropin-releasing hormone)	0.507821
OID30743	SERPINA6	P08185	Corticosteroid-binding globulin (CBG) (Serpin A6) (Transcortin)	0.209907
OID20055	CRHR1	P34998	Corticotropin-releasing factor receptor 1 (CRF-R-1) (CRF-R1) (CRFR-1) (Corticotropin-releasing hormone receptor 1) (CRH-R-1) (CRH-R1)	0.0328049
OID20747	CRHBP	P24387	Corticotropin-releasing factor-binding protein (CRF-BP) (CRF-binding protein) (Corticotropin-releasing hormone-binding protein) (CRH-BP)	0.498655
OID30248	FAM172A	Q8WUF8	Cotranscriptional regulator ARB2A (ARB2 cotranscriptional regulator A) (Cotranscriptional regulator FAM172A) (Protein FAM172A)	0.185011
OID30360	CMC1	Q7Z7K0	COX assembly mitochondrial protein homolog (Cmc1p)	0.122944
OID20561	CXADR	P78310	Coxsackievirus and adenovirus receptor (CAR) (hCAR) (CVB3-binding protein) (Coxsackievirus B-adenovirus receptor) (HCVADR)	0.225708
OID30400	CKB	P12277	Creatine kinase B-type (EC 2.7.3.2) (Brain creatine kinase) (B-CK) (Creatine kinase B chain) (Creatine phosphokinase B-type) (CPK-B)	0.312897
OID20721	CKMT1A_CKMT1B	P12532	Creatine kinase U-type, mitochondrial (EC 2.7.3.2) (Acidic-type mitochondrial creatine kinase) (Mia-CK) (Ubiquitous mitochondrial creatine kinase) (U-MtCK)	0.0530415
OID31206	CREBZF	Q9NS37	CREB/ATF bZIP transcription factor (Host cell factor-binding transcription factor Zhangfei) (HCF-binding transcription factor Zhangfei)	0.117702
OID20742	CRKL	P46109	Crk-like protein	0.163815
OID21261	CFC1	P0CG37	Cryptic protein (Cryptic family protein 1)	0.248908
OID20099	CLEC1A	Q8NC01	C-type lectin domain family 1 member A (C-type lectin-like receptor 1) (CLEC-1)	0.185115
OID21061	CLEC1B	Q9P126	C-type lectin domain family 1 member B (C-type lectin-like receptor 2) (CLEC-2)	0.17318
OID20928	CLEC10A	Q8IUN9	C-type lectin domain family 10 member A (C-type lectin superfamily member 14) (Macrophage lectin 2) (CD antigen CD301)	0.658514
OID21112	CLEC11A	Q9Y240	C-type lectin domain family 11 member A (C-type lectin superfamily member 3) (Lymphocyte secreted C-type lectin) (Osteolectin) (Stem cell growth factor) (p47)	0.42721
OID30552	CLEC12A	Q5QGZ9	C-type lectin domain family 12 member A (C-type lectin-like molecule 1) (CLL-1) (Dendritic cell-associated lectin 2) (DCAL-2) (Myeloid inhibitory C-type lectin-like receptor) (MICL) (CD antigen CD371)	0.352517
OID21090	CLEC14A	Q86T13	C-type lectin domain family 14 member A (Epidermal growth factor receptor 5) (EGFR-5)	0.189948
OID30884	CLEC2L	P0C7M8	C-type lectin domain family 2 member L	0
OID20573	CLEC4A	Q9UMR7	C-type lectin domain family 4 member A (C-type lectin DDB27) (C-type lectin superfamily member 6) (Dendritic cell immunoreceptor) (Lectin-like immunoreceptor) (CD antigen CD367)	0.714763
OID20547	CLEC4C	Q8WTT0	C-type lectin domain family 4 member C (Blood dendritic cell antigen 2) (BDCA-2) (C-type lectin superfamily member 7) (Dendritic lectin) (CD antigen CD303)	0.531411
OID20609	CLEC4D	Q8WXI8	C-type lectin domain family 4 member D (C-type lectin superfamily member 8) (C-type lectin-like receptor 6) (CLEC-6) (Dendritic cell-associated C-type lectin 3) (DC-associated C-type lectin 3) (Dectin-3) (CD antigen CD368)	0.48945
OID20590	CLEC4G	Q6UXB4	C-type lectin domain family 4 member G (Liver and lymph node sinusoidal endothelial cell C-type lectin) (LSECtin)	0.504476
OID21298	CD207	Q9UJ71	C-type lectin domain family 4 member K (Langerin) (CD antigen CD207)	0.498135
OID30405	CLEC4M	Q9H2X3	C-type lectin domain family 4 member M (CD209 antigen-like protein 1) (DC-SIGN-related protein) (DC-SIGNR) (Dendritic cell-specific ICAM-3-grabbing non-integrin 2) (DC-SIGN2) (Liver/lymph node-specific ICAM-3-grabbing non-integrin) (L-SIGN) (CD antigen CD299)	0.659799
OID20165	CLEC5A	Q9NY25	C-type lectin domain family 5 member A (C-type lectin superfamily member 5) (Myeloid DAP12-associating lectin 1) (MDL-1)	0.447742
OID21228	CLEC6A	Q6EIG7	C-type lectin domain family 6 member A (C-type lectin superfamily member 10) (Dendritic cell-associated C-type lectin 2) (DC-associated C-type lectin 2) (Dectin-2)	0.5953
OID20636	CLEC7A	Q9BXN2	C-type lectin domain family 7 member A (Beta-glucan receptor) (C-type lectin superfamily member 12) (Dendritic cell-associated C-type lectin 1) (DC-associated C-type lectin 1) (Dectin-1) (CD antigen CD369)	0.712051
OID20568	NPPC	P23582	C-type natriuretic peptide [Cleaved into: CNP-22; CNP-29; CNP-53]	0.237715
OID30914	CUZD1	Q86UP6	CUB and zona pellucida-like domain-containing protein 1 (CUB and ZP domain-containing protein 1) (Transmembrane protein UO-44)	0.264081
OID20940	CDCP1	Q9H5V8	CUB domain-containing protein 1 (Membrane glycoprotein gp140) (Subtractive immunization M plus HEp3-associated 135 kDa protein) (SIMA135) (Transmembrane and associated with src kinases) (CD antigen CD318)	0.328811
OID21419	CLMP	Q9H6B4	CXADR-like membrane protein (Adipocyte adhesion molecule) (Coxsackie- and adenovirus receptor-like membrane protein) (CAR-like membrane protein)	0.412
OID20697	CXCL10	P02778	C-X-C motif chemokine 10 (10 kDa interferon gamma-induced protein) (Gamma-IP10) (IP-10) (Small-inducible cytokine B10) [Cleaved into: CXCL10(1-73)]	0.422526
OID21042	CXCL11	O14625	C-X-C motif chemokine 11 (Beta-R1) (H174) (Interferon gamma-inducible protein 9) (IP-9) (Interferon-inducible T-cell alpha chemoattractant) (I-TAC) (Small-inducible cytokine B11)	0.418352
OID21024	CXCL13	O43927	C-X-C motif chemokine 13 (Angie) (B cell-attracting chemokine 1) (BCA-1) (B lymphocyte chemoattractant) (CXC chemokine BLC) (Small-inducible cytokine B13)	0.159286
OID20458	CXCL14	O95715	C-X-C motif chemokine 14 (Chemokine BRAK) (MIP-2G) (Small-inducible cytokine B14)	0
OID20282	CXCL16	Q9H2A7	C-X-C motif chemokine 16 (Scavenger receptor for phosphatidylserine and oxidized low density lipoprotein) (SR-PSOX) (Small-inducible cytokine B16) (Transmembrane chemokine CXCL16)	0.558222
OID20622	CXCL17	Q6UXB2	C-X-C motif chemokine 17 (6-Cys CXCL17) (Dendritic cell and monocyte chemokine-like protein) (DMC) (VEGF coregulated chemokine 1) [Cleaved into: 4-Cys CXCL17]	0.282293
OID20788	CXCL3	P19876	C-X-C motif chemokine 3 (GRO-gamma(1-73)) (Growth-regulated protein gamma) (GRO-gamma) (Macrophage inflammatory protein 2-beta) (MIP2-beta) [Cleaved into: GRO-gamma(5-73)]	0.166852
OID20207	CXCL5	P42830	C-X-C motif chemokine 5 (ENA-78(1-78)) (Epithelial-derived neutrophil-activating protein 78) (Neutrophil-activating peptide ENA-78) (Small-inducible cytokine B5) [Cleaved into: ENA-78(8-78); ENA-78(9-78)]	0.398786
OID20613	CXCL6	P80162	C-X-C motif chemokine 6 (Chemokine alpha 3) (CKA-3) (Granulocyte chemotactic protein 2) (GCP-2) (Small-inducible cytokine B6) [Cleaved into: Small-inducible cytokine B6, N-processed variant 1; Small-inducible cytokine B6, N-processed variant 2; Small-inducible cytokine B6, N-processed variant 3]	0.230125
OID20675	CXCL9	Q07325	C-X-C motif chemokine 9 (Gamma-interferon-induced monokine) (Monokine induced by interferon-gamma) (HuMIG) (MIG) (Small-inducible cytokine B9)	0.2767
OID20798	ATF2	P15336	Cyclic AMP-dependent transcription factor ATF-2 (cAMP-dependent transcription factor ATF-2) (Activating transcription factor 2) (Cyclic AMP-responsive element-binding protein 2) (CREB-2) (cAMP-responsive element-binding protein 2) (HB16) (cAMP response element-binding protein CRE-BP1)	0.105584
OID31162	ATF4	P18848	Cyclic AMP-dependent transcription factor ATF-4 (cAMP-dependent transcription factor ATF-4) (Activating transcription factor 4) (Cyclic AMP-responsive element-binding protein 2) (CREB-2) (cAMP-responsive element-binding protein 2) (Tax-responsive enhancer element-binding protein 67) (TaxREB67)	0.0273925
OID31188	CREB3	O43889	Cyclic AMP-responsive element-binding protein 3 (CREB-3) (cAMP-responsive element-binding protein 3) (Leucine zipper protein) (Luman) (Transcription factor LZIP-alpha) [Cleaved into: Processed cyclic AMP-responsive element-binding protein 3 (N-terminal Luman) (Transcriptionally active form)]	0
OID20676	SMPDL3A	Q92484	Cyclic GMP-AMP phosphodiesterase SMPDL3A (2',3'-cGAMP phosphodiesterase SMPDL3A) (EC 3.1.4.-) (Acid sphingomyelinase-like phosphodiesterase 3a) (ASM-like phosphodiesterase 3a) (EC 3.6.1.15)	0.583348
OID30805	CNGB3	Q9NQW8	Cyclic nucleotide-gated cation channel beta-3 (Cone photoreceptor cGMP-gated channel subunit beta) (Cyclic nucleotide-gated cation channel modulatory subunit) (Cyclic nucleotide-gated channel beta-3) (CNG channel beta-3)	0.0871089
OID31164	CDK1	P06493	Cyclin-dependent kinase 1 (CDK1) (EC 2.7.11.22) (EC 2.7.11.23) (Cell division control protein 2 homolog) (Cell division protein kinase 1) (p34 protein kinase)	0
OID31328	CINP	Q9BW66	Cyclin-dependent kinase 2-interacting protein (CDK2-interacting protein)	0.0714314
OID21295	CDKN2D	P55273	Cyclin-dependent kinase 4 inhibitor D (p19-INK4d)	0.104118
OID21319	CDKN1A	P38936	Cyclin-dependent kinase inhibitor 1 (CDK-interacting protein 1) (Melanoma differentiation-associated protein 6) (MDA-6) (p21)	0.196566
OID30796	CDKL5	O76039	Cyclin-dependent kinase-like 5 (EC 2.7.11.22) (Serine/threonine-protein kinase 9)	0
OID30200	CBS	P35520	Cystathionine beta-synthase (EC 4.2.1.22) (Beta-thionase) (Serine sulfhydrase)	0.174982
OID20294	CSTB	P04080	Cystatin-B (CPI-B) (Liver thiol proteinase inhibitor) (Stefin-B)	0.390601
OID20400	CST3	P01034	Cystatin-C (Cystatin-3) (Gamma-trace) (Neuroendocrine basic polypeptide) (Post-gamma-globulin)	0.295941
OID20995	CST5	P28325	Cystatin-D (Cystatin-5)	0.499117
OID20704	CST7	O76096	Cystatin-F (Cystatin-7) (Cystatin-like metastasis-associated protein) (CMAP) (Leukocystatin)	0.639348
OID20293	CST6	Q15828	Cystatin-M (Cystatin-6) (Cystatin-E)	0.549751
OID30581	CST1	P01037	Cystatin-SN (Cystain-SA-I) (Cystatin-1) (Salivary cystatin-SA-1)	0.483764
OID30176	CSRP3	P50461	Cysteine and glycine-rich protein 3 (Cardiac LIM protein) (Cysteine-rich protein 3) (CRP3) (LIM domain protein, cardiac) (Muscle LIM protein)	0.255681
OID21246	ATG4A	Q8WYN0	Cysteine protease ATG4A (EC 3.4.22.-) (AUT-like 2 cysteine endopeptidase) (Autophagy-related cysteine endopeptidase 2) (Autophagin-2) (Autophagy-related protein 4 homolog A) (HsAPG4A) (hAPG4A)	0.124456
OID20701	CRIM1	Q9NZV1	Cysteine-rich motor neuron 1 protein (CRIM-1) (Cysteine-rich repeat-containing protein S52) [Cleaved into: Processed cysteine-rich motor neuron 1 protein]	0.238571
OID20901	CRIP2	P52943	Cysteine-rich protein 2 (CRP-2) (Protein ESP1)	0.151187
OID21456	CRISP2	P16562	Cysteine-rich secretory protein 2 (CRISP-2) (Cancer/testis antigen 36) (CT36) (Testis-specific protein TPX-1)	0.771374
OID30715	CRISP3	P54108	Cysteine-rich secretory protein 3 (CRISP-3) (Specific granule protein of 28 kDa) (SGP28)	0.545336
OID30345	CDA	P32320	Cytidine deaminase (EC 3.5.4.5) (Cytidine aminohydrolase)	0.328426
OID31171	CYB5A	P00167	Cytochrome b5 (Microsomal cytochrome b5 type A) (MCB5)	0
OID21297	COX5B	P10606	Cytochrome c oxidase subunit 5B, mitochondrial (Cytochrome c oxidase polypeptide Vb)	0
OID30317	COX6B1	P14854	Cytochrome c oxidase subunit 6B1 (Cytochrome c oxidase subunit VIb isoform 1) (COX VIb-1)	0.0619903
OID31208	CYTH3	O43739	Cytohesin-3 (ARF nucleotide-binding site opener 3) (Protein ARNO3) (General receptor of phosphoinositides 1) (Grp1) (PH, SEC7 and coiled-coil domain-containing protein 3)	0.0156547
OID30553	CSF2RB	P32927	Cytokine receptor common subunit beta (CDw131) (GM-CSF/IL-3/IL-5 receptor common beta subunit) (CD antigen CD131)	0.548476
OID31361	IL2RG	P31785	Cytokine receptor common subunit gamma (Interleukin-2 receptor subunit gamma) (IL-2 receptor subunit gamma) (IL-2R subunit gamma) (IL-2RG) (gammaC) (p64) (CD antigen CD132)	0.0646189
OID20699	CRLF1	O75462	Cytokine receptor-like factor 1 (Cytokine-like factor 1) (CLF-1) (ZcytoR5)	0.290561
OID31364	GLYR1	Q49A26	Cytokine-like nuclear factor N-PAC (NPAC) (3-hydroxyisobutyrate dehydrogenase-like protein) (Glyoxylate reductase 1 homolog) (Nuclear protein NP60) (Nuclear protein of 60 kDa) (Nucleosome-destabilizing factor) (hNDF) (Putative oxidoreductase GLYR1)	0
OID30374	CYTL1	Q9NRR1	Cytokine-like protein 1 (Protein C17)	0.388497
OID31341	DYNC1H1	Q14204	Cytoplasmic dynein 1 heavy chain 1 (Cytoplasmic dynein heavy chain 1) (Dynein heavy chain, cytosolic)	0
OID20683	NCK2	O43639	Cytoplasmic protein NCK2 (Growth factor receptor-bound protein 4) (NCK adaptor protein 2) (Nck-2) (SH2/SH3 adaptor protein NCK-beta)	0.139797
OID20617	CKAP4	Q07065	Cytoskeleton-associated protein 4 (63-kDa cytoskeleton-linking membrane protein) (Climp-63) (p63)	0.397657
OID20436	LAP3	P28838	Cytosol aminopeptidase (EC 3.4.11.1) (Cysteinylglycine-S-conjugate dipeptidase) (EC 3.4.13.23) (Leucine aminopeptidase 3) (LAP-3) (Leucyl aminopeptidase) (Peptidase S) (Proline aminopeptidase) (EC 3.4.11.5) (Prolyl aminopeptidase)	0.166557
OID31102	NT5C1A	Q9BXI3	Cytosolic 5'-nucleotidase 1A (cN1A) (EC 3.1.3.5) (EC 3.1.3.89) (EC 3.1.3.99) (5'-deoxynucleotidase) (Cytosolic 5'-nucleotidase IA) (cN-I) (cN-IA)	0.23791
OID20553	NT5C3A	Q9H0P0	Cytosolic 5'-nucleotidase 3A (EC 3.1.3.5) (7-methylguanosine phosphate-specific 5'-nucleotidase) (7-methylguanosine nucleotidase) (EC 3.1.3.91) (Cytosolic 5'-nucleotidase 3) (Cytosolic 5'-nucleotidase III) (cN-III) (Pyrimidine 5'-nucleotidase 1) (P5'N-1) (P5N-1) (PN-I) (Uridine 5'-monophosphate hydrolase 1) (p36)	0.218159
OID20685	PLA2G4A	P47712	Cytosolic phospholipase A2 (cPLA2) (Phospholipase A2 group IVA) [Includes: Phospholipase A2 (EC 3.1.1.4) (Phosphatidylcholine 2-acylhydrolase); Lysophospholipase (EC 3.1.1.5)]	0.152748
OID20914	CRTAM	O95727	Cytotoxic and regulatory T-cell molecule (Class-I MHC-restricted T-cell-associated molecule) (CD antigen CD355)	0.399469
OID20068	TIA1	P31483	Cytotoxic granule associated RNA binding protein TIA1 (Nucleolysin TIA-1 isoform p40) (RNA-binding protein TIA-1) (T-cell-restricted intracellular antigen-1) (TIA-1) (p40-TIA-1)	0.0539443
OID30363	CTLA4	P16410	Cytotoxic T-lymphocyte protein 4 (Cytotoxic T-lymphocyte-associated antigen 4) (CTLA-4) (CD antigen CD152)	0
OID30580	DTD1	Q8TEA8	D-aminoacyl-tRNA deacylase 1 (DTD) (EC 3.1.1.96) (DNA-unwinding element-binding protein B) (DUE-B) (Gly-tRNA(Ala) deacylase) (Histidyl-tRNA synthase-related)	0.250138
OID30590	APPL2	Q8NEU8	DCC-interacting protein 13-beta (Dip13-beta) (Adapter protein containing PH domain, PTB domain and leucine zipper motif 2)	0.244864
OID30830	DCUN1D1	Q96GG9	DCN1-like protein 1 (DCNL1) (DCUN1 domain-containing protein 1) (Defective in cullin neddylation protein 1-like protein 1) (Squamous cell carcinoma-related oncogene)	0
OID31231	DCUN1D2	Q6PH85	DCN1-like protein 2 (DCNL2) (DCUN1 domain-containing protein 2) (Defective in cullin neddylation protein 1-like protein 2)	0.177116
OID20148	DCTPP1	Q9H773	dCTP pyrophosphatase 1 (EC 3.6.1.12) (Deoxycytidine-triphosphatase 1) (dCTPase 1) (RS21C6) (XTP3-transactivated gene A protein)	0.309087
OID30372	DDT	P30046	D-dopachrome decarboxylase (EC 4.1.1.84) (D-dopachrome tautomerase) (Phenylpyruvate tautomerase II)	0.0756714
OID30252	NIT1	Q86X76	Deaminated glutathione amidase (dGSH amidase) (EC 3.5.1.128) (Nitrilase homolog 1)	0.197518
OID20923	CRADD	P78560	Death domain-containing protein CRADD (Caspase and RIP adapter with death domain) (RIP-associated protein with a death domain)	0.211372
OID30505	DAPK2	Q9UIK4	Death-associated protein kinase 2 (DAP kinase 2) (EC 2.7.11.1) (DAP-kinase-related protein 1) (DRP-1)	0.167979
OID31080	DXO	O77932	Decapping and exoribonuclease protein (DXO) (EC 3.6.1.-) (5'-3' exoribonuclease DXO) (EC 3.1.13.-) (Dom-3 homolog Z) (NAD-capped RNA hydrolase DXO) (DeNADding enzyme DXO) (EC 3.6.1.-)	0.233426
OID20106	DCN	P07585	Decorin (Bone proteoglycan II) (PG-S2) (PG40)	0.115867
OID21373	DEFB4A_DEFB4B	O15263	Defensin beta 4A (Beta-defensin 2) (BD-2) (hBD-2) (Defensin, beta 2) (Skin-antimicrobial peptide 1) (SAP1)	0.28014
OID31072	DHRS4L2	Q6PKH6	Dehydrogenase/reductase SDR family member 4-like 2 (EC 1.1.-.-) (Short chain dehydrogenase/reductase family 25C member 3) (Protein SDR25C3)	0.113752
OID20712	DNER	Q8NFT8	Delta and Notch-like epidermal growth factor-related receptor	0.553605
OID21034	LBR	Q14739	Delta(14)-sterol reductase LBR (Delta-14-SR) (EC 1.3.1.70) (3-beta-hydroxysterol Delta (14)-reductase) (C-14 sterol reductase) (C14SR) (Integral nuclear envelope inner membrane protein) (LMN2R) (Lamin-B receptor) (Sterol C14-reductase)	0.123709
OID21525	DLL1	O00548	Delta-like protein 1 (Drosophila Delta homolog 1) (Delta1) (H-Delta-1)	0.338567
OID30255	DLL4	Q9NR61	Delta-like protein 4 (Drosophila Delta homolog 4) (Delta4)	0.04209
OID30050	DENND2B	P78524	DENN domain-containing protein 2B (HeLa tumor suppression 1) (Suppression of tumorigenicity 5 protein)	0.0673113
OID30493	DENR	O43583	Density-regulated protein (DRP) (Protein DRP1) (Smooth muscle cell-associated protein 3) (SMAP-3)	0.0928324
OID30213	DMP1	Q13316	Dentin matrix acidic phosphoprotein 1 (DMP-1) (Dentin matrix protein 1)	0.335049
OID30657	DCTD	P32321	Deoxycytidylate deaminase (EC 3.5.4.12) (dCMP deaminase)	0.102626
OID31357	DHPS	P49366	Deoxyhypusine synthase (DHS) (EC 2.5.1.46)	0.0745103
OID31457	DUT	P33316	Deoxyuridine 5'-triphosphate nucleotidohydrolase, mitochondrial (dUTPase) (EC 3.6.1.23) (dUTP pyrophosphatase)	0.178101
OID20278	DPT	Q07507	Dermatopontin (Tyrosine-rich acidic matrix protein) (TRAMP)	0.607204
OID21079	DSC2	Q02487	Desmocollin-2 (Cadherin family member 2) (Desmocollin-3) (Desmosomal glycoprotein II) (Desmosomal glycoprotein III)	0.322367
OID21113	DSG2	Q14126	Desmoglein-2 (Cadherin family member 5) (HDGC)	0.405522
OID21460	DSG3	P32926	Desmoglein-3 (130 kDa pemphigus vulgaris antigen) (PVA) (Cadherin family member 6)	0.568065
OID21325	DSG4	Q86SJ6	Desmoglein-4 (Cadherin family member 13)	0.428469
OID30126	DDA1	Q9BW61	DET1- and DDB1-associated protein 1 (Placenta cross-immune reaction antigen 1) (PCIA-1)	0
OID31487	OTUD6B	Q8N6M0	Deubiquitinase OTUD6B (EC 3.4.19.12) (DUBA-5) (OTU domain-containing protein 6B)	0.221584
OID21335	DRG2	P55039	Developmentally-regulated GTP-binding protein 2 (DRG-2) (Translation factor GTPase DRG2) (TRAFAC GTPase DRG2) (EC 3.6.5.-)	0.140443
OID20184	DIABLO	Q9NR28	Diablo IAP-binding mitochondrial protein (Diablo homolog, mitochondrial) (Direct IAP-binding protein with low pI) (Second mitochondria-derived activator of caspase) (Smac) [Cleaved into: Diablo IAP-binding mitochondrial protein, cleaved form]	0.219199
OID30546	DGKA	P23743	Diacylglycerol kinase alpha (DAG kinase alpha) (EC 2.7.1.107) (EC 2.7.1.93) (80 kDa diacylglycerol kinase) (Diglyceride kinase alpha) (DGK-alpha)	0.184521
OID20466	DGKZ	Q13574	Diacylglycerol kinase zeta (DAG kinase zeta) (EC 2.7.1.107) (EC 2.7.1.93) (Diglyceride kinase zeta) (DGK-zeta)	0.205571
OID30111	SAT1	P21673	Diamine acetyltransferase 1 (EC 2.3.1.57) (Polyamine N-acetyltransferase 1) (Putrescine acetyltransferase) (Spermidine/spermine N(1)-acetyltransferase 1) (SSAT) (SSAT-1)	0
OID20452	AOC1	P19801	Diamine oxidase [copper-containing] (Diamine oxidase) (EC 1.4.3.22) (Amiloride-binding protein) (Amiloride-binding protein 1) (Amine oxidase copper domain-containing protein 1) (Histaminase) (Kidney amine oxidase) (KAO) (KDAO)	0.243947
OID21313	DKKL1	Q9UK85	Dickkopf-like protein 1 (Cancer/testis antigen 34) (CT34) (Protein soggy-1) (SGY-1)	0.870835
OID21066	DKK1	O94907	Dickkopf-related protein 1 (Dickkopf-1) (Dkk-1) (hDkk-1) (SK)	0.370772
OID20264	DKK3	Q9UBP4	Dickkopf-related protein 3 (Dickkopf-3) (Dkk-3) (hDkk-3)	0.343415
OID20934	DKK4	Q9UBT3	Dickkopf-related protein 4 (Dickkopf-4) (Dkk-4) (hDkk-4) [Cleaved into: Dickkopf-related protein 4 short form]	0.417024
OID30137	DHODH	Q02127	Dihydroorotate dehydrogenase (quinone), mitochondrial (DHOdehase) (EC 1.3.5.2) (Dihydroorotate oxidase)	0
OID20174	QDPR	P09417	Dihydropteridine reductase (EC 1.5.1.34) (HDHPR) (Quinoid dihydropteridine reductase) (Short chain dehydrogenase/reductase family 33C member 1)	0.277419
OID30710	CTBS	Q01459	Di-N-acetylchitobiase (EC 3.2.1.-)	0.55134
OID20897	DPEP1	P16444	Dipeptidase 1 (EC 3.4.13.19) (Beta-lactamase) (EC 3.5.2.6) (Dehydropeptidase-I) (Microsomal dipeptidase) (Renal dipeptidase) (hRDP)	0.803117
OID21305	DPEP2	Q9H4A9	Dipeptidase 2 (EC 3.4.13.19)	0.327292
OID21354	DPP6	P42658	Dipeptidyl aminopeptidase-like protein 6 (DPPX) (Dipeptidyl aminopeptidase-related protein) (Dipeptidyl peptidase 6) (Dipeptidyl peptidase IV-like protein) (Dipeptidyl peptidase VI) (DPP VI)	0.418592
OID20679	CTSC	P53634	Dipeptidyl peptidase 1 (EC 3.4.14.1) (Cathepsin C) (Cathepsin J) (Dipeptidyl peptidase I) (DPP-I) (DPPI) (Dipeptidyl transferase) [Cleaved into: Dipeptidyl peptidase 1 exclusion domain chain (Dipeptidyl peptidase I exclusion domain chain); Dipeptidyl peptidase 1 heavy chain (Dipeptidyl peptidase I heavy chain); Dipeptidyl peptidase 1 light chain (Dipeptidyl peptidase I light chain)]	0.321559
OID20142	DPP7	Q9UHL4	Dipeptidyl peptidase 2 (EC 3.4.14.2) (Dipeptidyl aminopeptidase II) (Dipeptidyl peptidase 7) (Dipeptidyl peptidase II) (DPP II) (Quiescent cell proline dipeptidase)	0.458701
OID20406	DPP4	P27487	Dipeptidyl peptidase 4 (EC 3.4.14.5) (ADABP) (Adenosine deaminase complexing protein 2) (ADCP-2) (Dipeptidyl peptidase IV) (DPP IV) (T-cell activation antigen CD26) (TP103) (CD antigen CD26) [Cleaved into: Dipeptidyl peptidase 4 membrane form (Dipeptidyl peptidase IV membrane form); Dipeptidyl peptidase 4 soluble form (Dipeptidyl peptidase IV soluble form)]	0.273697
OID30198	NUDT10	Q8NFP7	Diphosphoinositol polyphosphate phosphohydrolase 3-alpha (DIPP-3-alpha) (DIPP3-alpha) (hDIPP3alpha) (EC 3.6.1.52) (Diadenosine 5',5'''-P1,P6-hexaphosphate hydrolase 3-alpha) (Diadenosine hexaphosphate hydrolase (AMP-forming)) (EC 3.6.1.60) (Nucleoside diphosphate-linked moiety X motif 10) (Nudix motif 10) (hAps2)	0.0255468
OID21428	DAB2	P98082	Disabled homolog 2 (Adaptor molecule disabled-2) (Differentially expressed in ovarian carcinoma 2) (DOC-2) (Differentially-expressed protein 2)	0.148206
OID21474	DCBLD2	Q96PD2	Discoidin, CUB and LCCL domain-containing protein 2 (CUB, LCCL and coagulation factor V/VIII-homology domains protein 1) (Endothelial and smooth muscle cell-derived neuropilin-like protein)	0.263299
OID30664	DAAM1	Q9Y4D1	Disheveled-associated activator of morphogenesis 1	0.276257
OID30491	ADAM12	O43184	Disintegrin and metalloproteinase domain-containing protein 12 (ADAM 12) (EC 3.4.24.-) (Meltrin-alpha)	0.0936095
OID20109	ADAM15	Q13444	Disintegrin and metalloproteinase domain-containing protein 15 (ADAM 15) (EC 3.4.24.-) (Metalloprotease RGD disintegrin protein) (Metalloproteinase-like, disintegrin-like, and cysteine-rich protein 15) (MDC-15) (Metargidin)	0.354234
OID21001	ADAM22	Q9P0K1	Disintegrin and metalloproteinase domain-containing protein 22 (ADAM 22) (Metalloproteinase-disintegrin ADAM22-3) (Metalloproteinase-like, disintegrin-like, and cysteine-rich protein 2)	0.405982
OID20651	ADAM23	O75077	Disintegrin and metalloproteinase domain-containing protein 23 (ADAM 23) (Metalloproteinase-like, disintegrin-like, and cysteine-rich protein 3) (MDC-3)	0.249799
OID21039	ADAM8	P78325	Disintegrin and metalloproteinase domain-containing protein 8 (ADAM 8) (EC 3.4.24.-) (Cell surface antigen MS2) (CD antigen CD156a)	0.605465
OID31488	ADAM9	Q13443	Disintegrin and metalloproteinase domain-containing protein 9 (ADAM 9) (EC 3.4.24.-) (Cellular disintegrin-related protein) (Meltrin-gamma) (Metalloprotease/disintegrin/cysteine-rich protein 9) (Myeloma cell metalloproteinase)	0.13896
OID31071	DLG4	P78352	Disks large homolog 4 (Postsynaptic density protein 95) (PSD-95) (Synapse-associated protein 90) (SAP-90) (SAP90)	0.131592
OID30976	DLGAP5	Q15398	Disks large-associated protein 5 (DAP-5) (Discs large homolog 7) (Disks large-associated protein DLG7) (Hepatoma up-regulated protein) (HURP)	0.198195
OID30932	DIPK1C	Q0P6D2	Divergent protein kinase domain 1C (Protein FAM69C)	0
OID30582	DIPK2B	Q9H7Y0	Divergent protein kinase domain 2B (Deleted in autism-related protein 1)	0.493717
OID31223	ERCC1	P07992	DNA excision repair protein ERCC-1	0
OID20620	DFFA	O00273	DNA fragmentation factor subunit alpha (DNA fragmentation factor 45 kDa subunit) (DFF-45) (Inhibitor of CAD) (ICAD)	0.158819
OID21434	APEX1	P27695	DNA repair nuclease/redox regulator APEX1 (EC 3.1.11.2) (EC 3.1.21.-) (APEX nuclease) (APEN) (Apurinic-apyrimidinic endonuclease 1) (AP endonuclease 1) (APE-1) (DNA-(apurinic or apyrimidinic site) endonuclease) (REF-1) (Redox factor-1) [Cleaved into: DNA repair nuclease/redox regulator APEX1, mitochondrial]	0.364321
OID31254	RAD51	Q06609	DNA repair protein RAD51 homolog 1 (HsRAD51) (hRAD51) (RAD51 homolog A)	0
OID20869	XRCC4	Q13426	DNA repair protein XRCC4 (hXRCC4) (X-ray repair cross-complementing protein 4) [Cleaved into: Protein XRCC4, C-terminus (XRCC4/C)]	0
OID31449	TOP1	P11387	DNA topoisomerase 1 (EC 5.6.2.1) (DNA topoisomerase I)	0.577252
OID30559	TOP2B	Q02880	DNA topoisomerase 2-beta (EC 5.6.2.2) (DNA topoisomerase II, beta isozyme)	0.145891
OID31233	TOP1MT	Q969P6	DNA topoisomerase I, mitochondrial (TOP1mt) (EC 5.6.2.1)	0
OID31284	ID4	P47928	DNA-binding protein inhibitor ID-4 (Class B basic helix-loop-helix protein 27) (bHLHb27) (Inhibitor of DNA binding 4) (Inhibitor of differentiation 4)	0.0540108
OID31038	SATB1	Q01826	DNA-binding protein SATB1 (Special AT-rich sequence-binding protein 1)	0.0754361
OID30123	IGHMBP2	P38935	DNA-binding protein SMUBP-2 (EC 3.6.4.12) (EC 3.6.4.13) (ATP-dependent helicase IGHMBP2) (Glial factor 1) (GF-1) (Immunoglobulin mu-binding protein 2)	0.050361
OID30440	POLR2A	P24928	DNA-directed RNA polymerase II subunit RPB1 (RNA polymerase II subunit B1) (EC 2.7.7.6) (3'-5' exoribonuclease) (EC 3.1.13.-) (DNA-directed RNA polymerase II subunit A) (DNA-directed RNA polymerase III largest subunit) (RNA-directed RNA polymerase II subunit RPB1) (EC 2.7.7.48)	0.0853175
OID21283	POLR2F	P61218	DNA-directed RNA polymerases I, II, and III subunit RPABC2 (RNA polymerases I, II, and III subunit ABC2) (DNA-directed RNA polymerase II subunit F) (DNA-directed RNA polymerases I, II, and III 14.4 kDa polypeptide) (RPABC14.4) (RPB14.4) (RPB6 homolog) (RPC15)	0.259621
OID31204	DNAJA1	P31689	DnaJ homolog subfamily A member 1 (DnaJ protein homolog 2) (HSDJ) (Heat shock 40 kDa protein 4) (Heat shock protein J2) (HSJ-2) (Human DnaJ protein 2) (hDj-2)	0
OID20627	DNAJA2	O60884	DnaJ homolog subfamily A member 2 (Cell cycle progression restoration gene 3 protein) (Dnj3) (Dj3) (HIRA-interacting protein 4) (Renal carcinoma antigen NY-REN-14)	0.145722
OID31130	DNAJA4	Q8WW22	DnaJ homolog subfamily A member 4	0.268693
OID21363	DNAJB1	P25685	DnaJ homolog subfamily B member 1 (DnaJ protein homolog 1) (Heat shock 40 kDa protein 1) (HSP40) (Heat shock protein 40) (Human DnaJ protein 1) (hDj-1)	0.0996686
OID31434	DNAJB14	Q8TBM8	DnaJ homolog subfamily B member 14	0
OID30661	DNAJB2	P25686	DnaJ homolog subfamily B member 2 (Heat shock 40 kDa protein 3) (Heat shock protein J1) (HSJ-1)	0.293293
OID30613	DNAJB6	O75190	DnaJ homolog subfamily B member 6 (HHDJ1) (Heat shock protein J2) (HSJ-2) (MRJ) (MSJ-1)	0.15984
OID20093	DNAJB8	Q8NHS0	DnaJ homolog subfamily B member 8	0.0727731
OID31104	DNAJC21	Q5F1R6	DnaJ homolog subfamily C member 21 (DnaJ homolog subfamily A member 5) (Protein GS3)	0.178767
OID31472	DNAJC9	Q8WXX5	DnaJ homolog subfamily C member 9 (HDJC9) (DnaJ protein SB73)	0.144094
OID30822	DNLZ	Q5SXM8	DNL-type zinc finger protein (Hsp70-escort protein 1) (HEP1) (mtHsp70-escort protein)	0
OID31111	DOK1	Q99704	Docking protein 1 (Downstream of tyrosine kinase 1) (p62(dok)) (pp62)	0.133529
OID20138	DOK2	O60496	Docking protein 2 (Downstream of tyrosine kinase 2) (p56(dok-2))	0.267027
OID30703	DBH	P09172	Dopamine beta-hydroxylase (EC 1.14.17.1) (Dopamine beta-monooxygenase) [Cleaved into: Soluble dopamine beta-hydroxylase]	0.819652
OID30927	DOC2B	Q14184	Double C2-like domain-containing protein beta (Doc2-beta)	0.0716303
OID31235	DCDC2C	A8MYV0	Doublecortin domain-containing protein 2C	0.0407263
OID31210	STAU1	O95793	Double-stranded RNA-binding protein Staufen homolog 1	0.119048
OID20917	DRAXIN	Q8NBI3	Draxin (Dorsal inhibitory axon guidance protein) (Dorsal repulsive axon guidance protein) (Neucrin)	0.541437
OID30549	DBN1	Q16643	Drebrin (Developmentally-regulated brain protein)	0.105019
OID20681	DBNL	Q9UJU6	Drebrin-like protein (Cervical SH3P7) (Cervical mucin-associated protein) (Drebrin-F) (HPK1-interacting protein of 55 kDa) (HIP-55) (SH3 domain-containing protein 7)	0.131606
OID20524	DAPP1	Q9UN19	Dual adapter for phosphotyrosine and 3-phosphotyrosine and 3-phosphoinositide (hDAPP1) (B lymphocyte adapter protein Bam32) (B-cell adapter molecule of 32 kDa)	0.212767
OID20059	DUOX2	Q9NRD8	Dual oxidase 2 (EC 1.11.1.-) (EC 1.6.3.1) (Large NOX 2) (Long NOX 2) (NADH/NADPH thyroid oxidase p138-tox) (NADPH oxidase/peroxidase DUOX2) (NADPH thyroid oxidase 2) (Thyroid oxidase 2) (p138 thyroid oxidase)	0.204832
OID31468	MAP2K1	Q02750	Dual specificity mitogen-activated protein kinase kinase 1 (MAP kinase kinase 1) (MAPKK 1) (MKK1) (EC 2.7.12.2) (ERK activator kinase 1) (MAPK/ERK kinase 1) (MEK 1)	0.271182
OID20552	MAP2K6	P52564	Dual specificity mitogen-activated protein kinase kinase 6 (MAP kinase kinase 6) (MAPKK 6) (EC 2.7.12.2) (MAPK/ERK kinase 6) (MEK 6) (Stress-activated protein kinase kinase 3) (SAPK kinase 3) (SAPKK-3) (SAPKK3)	0.137618
OID30935	DUSP29	Q68J44	Dual specificity phosphatase 29 (Dual specificity phosphatase 27) (Dual specificity phosphatase DUPD1) (EC 3.1.3.16, EC 3.1.3.48)	0.17576
OID31394	DUSP13	Q6B8I1	Dual specificity protein phosphatase 13A (DUSP13A) (EC 3.1.3.16) (EC 3.1.3.48) (Branching-enzyme interacting DSP) (Muscle-restricted DSP) (MDSP)	0.474457
OID20827	DUSP3	P51452	Dual specificity protein phosphatase 3 (EC 3.1.3.16) (EC 3.1.3.48) (Dual specificity protein phosphatase VHR) (Vaccinia H1-related phosphatase) (VHR)	0
OID21399	DCTN1	Q14203	Dynactin subunit 1 (150 kDa dynein-associated polypeptide) (DAP-150) (DP-150) (p135) (p150-glued)	0.12205
OID21334	DCTN2	Q13561	Dynactin subunit 2 (50 kDa dynein-associated polypeptide) (Dynactin complex 50 kDa subunit) (DCTN-50) (p50 dynamitin)	0.102828
OID20879	DCTN6	O00399	Dynactin subunit 6 (Dynactin subunit p27) (Protein WS-3)	0.0794639
OID31458	DNM1	Q05193	Dynamin-1 (EC 3.6.5.5) (Dynamin) (Dynamin I)	0.0911171
OID31000	DNM3	Q9UQ16	Dynamin-3 (EC 3.6.5.5) (Dynamin, testicular) (T-dynamin)	0.0749598
OID20956	DNMBP	Q6XZF7	Dynamin-binding protein (Scaffold protein Tuba)	0.260959
OID30925	DYNLT1	P63172	Dynein light chain Tctex-type 1 (Protein CW-1) (T-complex testis-specific protein 1 homolog)	0.290968
OID31415	DYNLT3	P51808	Dynein light chain Tctex-type 3 (Protein 91/23) (T-complex-associated testis-expressed 1-like)	0.148868
OID31313	EFCAB2	Q5VUJ9	Dynein regulatory complex protein 8 (EF-hand calcium-binding domain-containing protein 2)	0.0515378
OID31094	KIAA0319	Q5VV43	Dyslexia-associated protein KIAA0319	0.279829
OID31395	DTNB	O60941	Dystrobrevin beta (DTN-B) (Beta-dystrobrevin)	0.112365
OID20774	DAG1	Q14118	Dystroglycan 1 (Dystroglycan) (Dystrophin-associated glycoprotein 1) [Cleaved into: Alpha-dystroglycan (Alpha-DG); Beta-dystroglycan (Beta-DG)]	0.314283
OID30223	DMD	P11532	Dystrophin	0.173365
OID30812	RANBP2	P49792	E3 SUMO-protein ligase RanBP2 (EC 2.3.2.-) (358 kDa nucleoporin) (Nuclear pore complex protein Nup358) (Nucleoporin Nup358) (Ran-binding protein 2) (RanBP2) (p270)	0
OID30054	TRAF3IP2	O43734	E3 ubiquitin ligase TRAF3IP2 (EC 2.3.2.27) (Adapter protein CIKS) (Connection to IKK and SAPK/JNK) (E3 ubiquitin-protein ligase CIKS) (Nuclear factor NF-kappa-B activator 1) (ACT1) (TRAF3-interacting protein 2)	0
OID31482	TRIM25	Q14258	E3 ubiquitin/ISG15 ligase TRIM25 (EC 6.3.2.n3) (Estrogen-responsive finger protein) (RING finger protein 147) (RING-type E3 ubiquitin transferase) (EC 2.3.2.27) (RING-type E3 ubiquitin transferase TRIM25) (Tripartite motif-containing protein 25) (Ubiquitin/ISG15-conjugating enzyme TRIM25) (Zinc finger protein 147)	0.196949
OID20806	AMFR	Q9UKV5	E3 ubiquitin-protein ligase AMFR (EC 2.3.2.36) (Autocrine motility factor receptor) (AMF receptor) (RING finger protein 45) (gp78)	0.0688991
OID30996	MYCBP2	O75592	E3 ubiquitin-protein ligase MYCBP2 (EC 2.3.2.33) (Myc-binding protein 2) (Protein associated with Myc)	0.325297
OID30521	NEDD4L	Q96PU5	E3 ubiquitin-protein ligase NEDD4-like (EC 2.3.2.26) (EC 2.3.2.36) (HECT-type E3 ubiquitin transferase NED4L) (NEDD4.2) (Nedd4-2)	0.0851413
OID21179	RNF41	Q9H4P4	E3 ubiquitin-protein ligase NRDP1 (EC 2.3.2.27) (RING finger protein 41) (RING-type E3 ubiquitin transferase NRDP1)	0.0695755
OID30235	RNF149	Q8NC42	E3 ubiquitin-protein ligase RNF149 (EC 2.3.2.27) (DNA polymerase-transactivated protein 2) (RING finger protein 149) (RING-type E3 ubiquitin transferase RNF149)	0.190333
OID30473	RNF31	Q96EP0	E3 ubiquitin-protein ligase RNF31 (EC 2.3.2.31) (HOIL-1-interacting protein) (HOIP) (RING finger protein 31) (RING-type E3 ubiquitin transferase RNF31) (Zinc in-between-RING-finger ubiquitin-associated domain protein)	0.163071
OID31291	RNF43	Q68DV7	E3 ubiquitin-protein ligase RNF43 (EC 2.3.2.27) (RING finger protein 43) (RING-type E3 ubiquitin transferase RNF43)	0.0483094
OID30218	RNF5	Q99942	E3 ubiquitin-protein ligase RNF5 (EC 2.3.2.27) (RING finger protein 5) (Ram1 homolog) (HsRma1)	0.060778
OID20533	TRIM21	P19474	E3 ubiquitin-protein ligase TRIM21 (EC 2.3.2.27) (52 kDa Ro protein) (52 kDa ribonucleoprotein autoantigen Ro/SS-A) (RING finger protein 81) (Ro(SS-A)) (Sjoegren syndrome type A antigen) (SS-A) (Tripartite motif-containing protein 21)	0.0776452
OID31429	TRIM58	Q8NG06	E3 ubiquitin-protein ligase TRIM58 (EC 2.3.2.27) (Protein BIA2) (RING-type E3 ubiquitin transferase TRIM58) (Tripartite motif-containing protein 58)	0.161689
OID30171	UHRF2	Q96PU4	E3 ubiquitin-protein ligase UHRF2 (EC 2.3.2.27) (Np95/ICBP90-like RING finger protein) (Np95-like RING finger protein) (Nuclear protein 97) (Nuclear zinc finger protein Np97) (RING finger protein 107) (RING-type E3 ubiquitin transferase UHRF2) (Ubiquitin-like PHD and RING finger domain-containing protein 2) (Ubiquitin-like-containing PHD and RING finger domains protein 2)	0
OID30490	XIAP	P98170	E3 ubiquitin-protein ligase XIAP (EC 2.3.2.27) (Baculoviral IAP repeat-containing protein 4) (IAP-like protein) (ILP) (hILP) (Inhibitor of apoptosis protein 3) (IAP-3) (hIAP-3) (hIAP3) (RING-type E3 ubiquitin transferase XIAP) (X-linked inhibitor of apoptosis protein) (X-linked IAP)	0.0492309
OID31347	ZNRF4	Q8WWF5	E3 ubiquitin-protein ligase ZNRF4 (EC 2.3.2.27) (Nixin) (RING finger protein 204) (RING-type E3 ubiquitin transferase ZNRF4) (Zinc/RING finger protein 4)	0.0976183
OID21206	MAEA	Q7L5Y9	E3 ubiquitin-protein transferase MAEA (EC 2.3.2.27) (Cell proliferation-inducing gene 5 protein) (Erythroblast macrophage protein) (Human lung cancer oncogene 10 protein) (HLC-10) (Macrophage erythroblast attacher) (P44EMLP)	0.048018
OID20206	CD69	Q07108	Early activation antigen CD69 (Activation inducer molecule) (AIM) (BL-AC/P26) (C-type lectin domain family 2 member C) (EA1) (Early T-cell activation antigen p60) (GP32/28) (Leukocyte surface antigen Leu-23) (MLR-3) (CD antigen CD69)	0.195285
OID31370	INSL4	Q14641	Early placenta insulin-like peptide (EPIL) (Insulin-like peptide 4) (Placentin) [Cleaved into: Early placenta insulin-like peptide B chain; Early placenta insulin-like peptide A chain]	0.438827
OID30519	EVI5	O60447	Ecotropic viral integration site 5 protein homolog (EVI-5) (Neuroblastoma stage 4S gene protein)	0.151818
OID20346	ART3	Q13508	Ecto-ADP-ribosyltransferase 3 (EC 2.4.2.31) (ADP-ribosyltransferase C2 and C3 toxin-like 3) (ARTC3) (Mono(ADP-ribosyl)transferase 3) (NAD(P)(+)--arginine ADP-ribosyltransferase 3)	0.265062
OID30828	ART5	Q96L15	Ecto-ADP-ribosyltransferase 5 (EC 2.4.2.31) (ADP-ribosyltransferase C2 and C3 toxin-like 5) (ARTC5) (Mono(ADP-ribosyl)transferase 5) (NAD(P)(+)--arginine ADP-ribosyltransferase 5)	0.0203302
OID30152	ENOX2	Q16206	Ecto-NOX disulfide-thiol exchanger 2 (APK1 antigen) (Cytosolic ovarian carcinoma antigen 1) (Tumor-associated hydroquinone oxidase) (tNOX) [Includes: Hydroquinone [NADH] oxidase (EC 1.-.-.-); Protein disulfide-thiol oxidoreductase (EC 1.-.-.-)]	0.210338
OID21260	ENTPD2	Q9Y5L3	Ectonucleoside triphosphate diphosphohydrolase 2 (NTPDase 2) (EC 3.6.1.-) (CD39 antigen-like 1) (Ecto-ATP diphosphohydrolase 2) (Ecto-ATPDase 2) (Ecto-ATPase 2)	0.404834
OID20100	ENTPD6	O75354	Ectonucleoside triphosphate diphosphohydrolase 6 (NTPDase 6) (EC 3.6.1.6) (CD39 antigen-like 2)	0.180508
OID20288	ENPP2	Q13822	Ectonucleotide pyrophosphatase/phosphodiesterase family member 2 (E-NPP 2) (EC 3.1.4.39) (Autotaxin) (Extracellular lysophospholipase D) (LysoPLD)	0.409077
OID20736	ENPP5	Q9UJA9	Ectonucleotide pyrophosphatase/phosphodiesterase family member 5 (E-NPP 5) (NPP-5) (EC 3.1.-.-)	0.693861
OID20689	ENPP7	Q6UWV6	Ectonucleotide pyrophosphatase/phosphodiesterase family member 7 (E-NPP 7) (NPP-7) (EC 3.1.4.12) (Alkaline sphingomyelin phosphodiesterase) (Intestinal alkaline sphingomyelinase) (Alk-SMase)	0.817315
OID31460	EFCAB14	O75071	EF-hand calcium-binding domain-containing protein 14	0.287065
OID21249	CRACR2A	Q9BSW2	EF-hand calcium-binding domain-containing protein 4B (Calcium release-activated calcium channel regulator 2A) (CRAC channel regulator 2A) (Calcium release-activated channel regulator 2A) (Ras-related protein Rab-46)	0.250058
OID31044	EFHD1	Q9BUP0	EF-hand domain-containing protein D1 (EF-hand domain-containing protein 1) (Swiprosin-2)	0.348301
OID20414	EFEMP1	Q12805	EGF-containing fibulin-like extracellular matrix protein 1 (Extracellular protein S1-5) (Fibrillin-like protein) (Fibulin-3) (FIBL-3)	0.250574
OID20081	EDIL3	O43854	EGF-like repeat and discoidin I-like domain-containing protein 3 (Developmentally-regulated endothelial cell locus 1 protein) (Integrin-binding protein DEL1)	0.289082
OID20572	EGLN1	Q9GZT9	Egl nine homolog 1 (EC 1.14.11.29) (Hypoxia-inducible factor prolyl hydroxylase 2) (HIF-PH2) (HIF-prolyl hydroxylase 2) (HPH-2) (Prolyl hydroxylase domain-containing protein 2) (PHD2) (SM-20)	0.195397
OID30302	EHBP1	Q8NDI1	EH domain-binding protein 1	0.174489
OID30229	EHD3	Q9NZN3	EH domain-containing protein 3 (PAST homolog 3)	0.214539
OID31234	TPRKB	Q9Y3C4	EKC/KEOPS complex subunit TPRKB (PRPK-binding protein) (TP53RK-binding protein)	0
OID20326	PI3	P19957	Elafin (Elastase-specific inhibitor) (ESI) (Peptidase inhibitor 3) (PI-3) (Protease inhibitor WAP3) (Skin-derived antileukoproteinase) (SKALP) (WAP four-disulfide core domain protein 14)	0.576993
OID30301	ELN	P15502	Elastin (Tropoelastin)	0.264293
OID30854	ELAVL4	P26378	ELAV-like protein 4 (Hu-antigen D) (HuD) (Paraneoplastic encephalomyelitis antigen HuD)	0
OID30335	EEF1D	P29692	Elongation factor 1-delta (EF-1-delta) (Antigen NY-CO-4)	0.187416
OID21337	ELOA	Q14241	Elongin-A (EloA) (Elongin 110 kDa subunit) (RNA polymerase II transcription factor SIII subunit A1) (SIII p110) (Transcription elongation factor B polypeptide 3)	0.213991
OID30127	ELOB	Q15370	Elongin-B (EloB) (Elongin 18 kDa subunit) (RNA polymerase II transcription factor SIII subunit B) (SIII p18) (Transcription elongation factor B polypeptide 2)	0
OID30094	ERVV-1	B6SEH8	Endogenous retrovirus group V member 1 Env polyprotein (HERV-V_19q13.41 provirus ancestral Env polyprotein 1)	0.0224965
OID20287	ENG	P17813	Endoglin (CD antigen CD105)	0.331394
OID31334	SH3GL3	Q99963	Endophilin-A3 (EEN-B2) (Endophilin-3) (SH3 domain protein 2C) (SH3 domain-containing GRB2-like protein 3)	0
OID31145	SH3GLB2	Q9NR46	Endophilin-B2 (SH3 domain-containing GRB2-like protein B2)	0.14606
OID30578	ERP29	P30040	Endoplasmic reticulum resident protein 29 (ERp29) (Endoplasmic reticulum resident protein 28) (ERp28) (Endoplasmic reticulum resident protein 31) (ERp31)	0.18687
OID21338	ERP44	Q9BS26	Endoplasmic reticulum resident protein 44 (ER protein 44) (ERp44) (Thioredoxin domain-containing protein 4)	0.371799
OID20829	HSP90B1	P14625	Endoplasmin (94 kDa glucose-regulated protein) (GRP-94) (Heat shock protein 90 kDa beta member 1) (Tumor rejection antigen 1) (gp96 homolog)	0.102294
OID20150	LACTB2	Q53H82	Endoribonuclease LACTB2 (EC 3.1.27.-) (Beta-lactamase-like protein 2)	0.279199
OID30394	CD248	Q9HCU0	Endosialin (Tumor endothelial marker 1) (CD antigen CD248)	0.467196
OID30231	ENTR1	Q96C92	Endosome-associated-trafficking regulator 1 (Antigen NY-CO-3) (Serologically defined colon cancer antigen 3)	0.16288
OID20270	ESAM	Q96AP7	Endothelial cell-selective adhesion molecule	0.267135
OID30831	ECSCR	Q19T08	Endothelial cell-specific chemotaxis regulator (Apoptosis regulator through modulating IAP expression) (ARIA) (Endothelial cell-specific molecule 2)	0
OID20758	ESM1	Q9NQ30	Endothelial cell-specific molecule 1 (ESM-1)	0.406494
OID31010	EDF1	O60869	Endothelial differentiation-related factor 1 (EDF-1) (Multiprotein-bridging factor 1) (MBF1)	0.107092
OID30149	PROCR	Q9UNN8	Endothelial protein C receptor (Activated protein C receptor) (APC receptor) (Endothelial cell protein C receptor) (CD antigen CD201)	0.193106
OID30421	EDNRB	P24530	Endothelin receptor type B (ET-B) (ET-BR) (Endothelin receptor non-selective type)	0.185848
OID30224	EDN1	P05305	Endothelin-1 (Preproendothelin-1) (PPET1) [Cleaved into: Endothelin-1 (ET-1); Big endothelin-1]	0.177948
OID20891	ECE1	P42892	Endothelin-converting enzyme 1 (ECE-1) (EC 3.4.24.71)	0.0995514
OID30503	NEDD9	Q14511	Enhancer of filamentation 1 (hEF1) (CRK-associated substrate-related protein) (CAS-L) (CasL) (Cas scaffolding protein family member 2) (CASS2) (Neural precursor cell expressed developmentally down-regulated protein 9) (NEDD-9) (Renal carcinoma antigen NY-REN-12) (p105) [Cleaved into: Enhancer of filamentation 1 p55]	0.0462712
OID31349	ENOPH1	Q9UHY7	Enolase-phosphatase E1 (EC 3.1.3.77) (2,3-diketo-5-methylthio-1-phosphopentane phosphatase) (MASA homolog)	0
OID30274	MECR	Q9BV79	Enoyl-[acyl-carrier-protein] reductase, mitochondrial (EC 1.3.1.104) (2-enoyl thioester reductase) (Nuclear receptor-binding factor 1) (HsNrbf-1) (NRBF-1)	0.120564
OID30142	ECI2	O75521	Enoyl-CoA delta isomerase 2 (EC 5.3.3.8) (DRS-1) (Delta(3),delta(2)-enoyl-CoA isomerase) (D3,D2-enoyl-CoA isomerase) (Diazepam-binding inhibitor-related protein 1) (DBI-related protein 1) (Dodecenoyl-CoA isomerase) (Hepatocellular carcinoma-associated antigen 88) (Peroxisomal 3,2-trans-enoyl-CoA isomerase) (pECI) (Renal carcinoma antigen NY-REN-1)	0.0065951
OID30293	ECHDC3	Q96DC8	Enoyl-CoA hydratase domain-containing protein 3, mitochondrial	0.336815
OID30239	ECHS1	P30084	Enoyl-CoA hydratase, mitochondrial (mECH) (mECH1) (EC 4.2.1.17) (EC 5.3.3.8) (Enoyl-CoA hydratase 1) (ECHS1) (Short-chain enoyl-CoA hydratase) (SCEH)	0.204399
OID21364	TMPRSS15	P98073	Enteropeptidase (EC 3.4.21.9) (Enterokinase) (Serine protease 7) (Transmembrane protease serine 15) [Cleaved into: Enteropeptidase non-catalytic heavy chain; Enteropeptidase catalytic light chain]	0.478019
OID31309	EVPL	Q92817	Envoplakin (210 kDa cornified envelope precursor protein) (210 kDa paraneoplastic pemphigus antigen) (p210)	0.0451313
OID20203	RNASE3	P12724	Eosinophil cationic protein (ECP) (EC 3.1.27.-) (Ribonuclease 3) (RNase 3)	0.585718
OID20668	CCL11	P51671	Eotaxin (C-C motif chemokine 11) (Eosinophil chemotactic protein) (Small-inducible cytokine A11)	0.519976
OID20677	EPHA1	P21709	Ephrin type-A receptor 1 (hEpha1) (EC 2.7.10.1) (EPH tyrosine kinase) (EPH tyrosine kinase 1) (Erythropoietin-producing hepatoma receptor) (Tyrosine-protein kinase receptor EPH)	0.436995
OID20840	EPHA10	Q5JZY3	Ephrin type-A receptor 10 (EC 2.7.10.1)	0.0748513
OID21342	EPHA2	P29317	Ephrin type-A receptor 2 (EC 2.7.10.1) (Epithelial cell kinase) (Tyrosine-protein kinase receptor ECK)	0.212701
OID30622	EPHA4	P54764	Ephrin type-A receptor 4 (EC 2.7.10.1) (EPH-like kinase 8) (EK8) (hEK8) (Tyrosine-protein kinase TYRO1) (Tyrosine-protein kinase receptor SEK)	0.349007
OID20242	EPHB4	P54760	Ephrin type-B receptor 4 (EC 2.7.10.1) (Hepatoma transmembrane kinase) (Tyrosine-protein kinase TYRO11)	0.231501
OID20982	EPHB6	O15197	Ephrin type-B receptor 6 (HEP) (Tyrosine-protein kinase-defective receptor EPH-6)	0.333025
OID21125	EFNA1	P20827	Ephrin-A1 (EPH-related receptor tyrosine kinase ligand 1) (LERK-1) (Immediate early response protein B61) (Tumor necrosis factor alpha-induced protein 4) (TNF alpha-induced protein 4) [Cleaved into: Ephrin-A1, secreted form]	0.43628
OID20935	EFNA4	P52798	Ephrin-A4 (EPH-related receptor tyrosine kinase ligand 4) (LERK-4)	0.413497
OID30954	EFNB2	P52799	Ephrin-B2 (EPH-related receptor tyrosine kinase ligand 5) (LERK-5) (HTK ligand) (HTK-L)	0
OID20319	EGFR	P00533	Epidermal growth factor receptor (EC 2.7.10.1) (Proto-oncogene c-ErbB-1) (Receptor tyrosine-protein kinase erbB-1)	0.250026
OID21397	EPS8L2	Q9H6S3	Epidermal growth factor receptor kinase substrate 8-like protein 2 (EPS8-like protein 2) (Epidermal growth factor receptor pathway substrate 8-related protein 2) (EPS8-related protein 2)	0.317783
OID21252	EGFL7	Q9UHF1	Epidermal growth factor-like protein 7 (EGF-like protein 7) (Multiple epidermal growth factor-like domains protein 7) (Multiple EGF-like domains protein 7) (NOTCH4-like protein) (Vascular endothelial statin) (VE-statin) (Zneu1)	0.288232
OID31365	EDDM3B	P56851	Epididymal secretory protein E3-beta (Human epididymis-specific protein 3-beta) (HE3-beta)	0.277992
OID30306	MAN2B2	Q9Y2E5	Epididymis-specific alpha-mannosidase (EC 3.2.1.24) (Alpha-1,6-mannosidase) (Mannosidase alpha class 2B member 2)	0.671605
OID31373	EPGN	Q6UW88	Epigen (Epithelial mitogen) (EPG)	0.158758
OID30250	EPPK1	P58107	Epiplakin (450 kDa epidermal antigen)	0.755565
OID20743	EPCAM	P16422	Epithelial cell adhesion molecule (Ep-CAM) (Adenocarcinoma-associated antigen) (Cell surface glycoprotein Trop-1) (Epithelial cell surface antigen) (Epithelial glycoprotein) (EGP) (Epithelial glycoprotein 314) (EGP314) (hEGP314) (KS 1/4 antigen) (KSA) (Major gastrointestinal tumor-associated protein GA733-2) (Tumor-associated calcium signal transducer 1) (CD antigen CD326)	0.47268
OID21009	DDR1	Q08345	Epithelial discoidin domain-containing receptor 1 (Epithelial discoidin domain receptor 1) (EC 2.7.10.1) (CD167 antigen-like family member A) (Cell adhesion kinase) (Discoidin receptor tyrosine kinase) (HGK2) (Mammary carcinoma kinase 10) (MCK-10) (Protein-tyrosine kinase 3A) (Protein-tyrosine kinase RTK-6) (TRK E) (Tyrosine kinase DDR) (Tyrosine-protein kinase CAK) (CD antigen CD167a)	0.33543
OID31252	EPN1	Q9Y6I3	Epsin-1 (EH domain-binding mitotic phosphoprotein) (EPS-15-interacting protein 1)	0.125538
OID30136	EDEM2	Q9BV94	ER degradation-enhancing alpha-mannosidase-like protein 2	0
OID21323	ERBIN	Q96RT1	Erbin (Densin-180-like protein) (Erbb2-interacting protein) (Protein LAP2)	0.0826115
OID30880	ERC2	O15083	ERC protein 2	0.08222
OID30539	ERMAP	Q96PL5	Erythroid membrane-associated protein (hERMAP) (Radin blood group antigen) (Scianna blood group antigen)	0.166851
OID20522	EPO	P01588	Erythropoietin (Epoetin)	0.361999
OID20290	SELE	P16581	E-selectin (CD62 antigen-like family member E) (Endothelial leukocyte adhesion molecule 1) (ELAM-1) (Leukocyte-endothelial cell adhesion molecule 2) (LECAM2) (CD antigen CD62E)	0.467149
OID30434	ESR1	P03372	Estrogen receptor (ER) (ER-alpha) (Estradiol receptor) (Nuclear receptor subfamily 3 group A member 1)	0
OID31519	PCYT2	Q99447	Ethanolamine-phosphate cytidylyltransferase (EC 2.7.7.14) (CTP:phosphoethanolamine cytidylyltransferase) (Phosphorylethanolamine transferase)	0.118608
OID31125	EIF1AX	P47813	Eukaryotic translation initiation factor 1A, X-chromosomal (eIF-1A X isoform) (eIF1A X isoform) (Eukaryotic translation initiation factor 4C) (eIF-4C)	0.0438796
OID30270	EIF2S2	P20042	Eukaryotic translation initiation factor 2 subunit 2 (Eukaryotic translation initiation factor 2 subunit beta) (eIF2-beta)	0.161925
OID30060	EIF2AK3	Q9NZJ5	Eukaryotic translation initiation factor 2-alpha kinase 3 (EC 2.7.11.1) (PRKR-like endoplasmic reticulum kinase) (Pancreatic eIF2-alpha kinase) (HsPEK)	0.202929
OID20625	EIF4G1	Q04637	Eukaryotic translation initiation factor 4 gamma 1 (eIF-4-gamma 1) (eIF-4G 1) (eIF-4G1) (p220)	0.207442
OID31022	EIF4G3	O43432	Eukaryotic translation initiation factor 4 gamma 3 (eIF-4-gamma 3) (eIF-4G 3) (eIF4G 3) (eIF-4-gamma II) (eIF4GII)	0.113925
OID21000	EIF4B	P23588	Eukaryotic translation initiation factor 4B (eIF-4B)	0.125117
OID30557	EIF4E	P06730	Eukaryotic translation initiation factor 4E (eIF-4E) (eIF4E) (eIF-4F 25 kDa subunit) (mRNA cap-binding protein)	0.195559
OID20162	EIF4EBP1	Q13541	Eukaryotic translation initiation factor 4E-binding protein 1 (4E-BP1) (eIF4E-binding protein 1) (Phosphorylated heat- and acid-stable protein regulated by insulin 1) (PHAS-I)	0.126507
OID30156	EIF5	P55010	Eukaryotic translation initiation factor 5 (eIF-5)	0
OID20423	EIF5A	P63241	Eukaryotic translation initiation factor 5A-1 (eIF-5A-1) (eIF-5A1) (Eukaryotic initiation factor 5A isoform 1) (eIF-5A) (Rev-binding factor) (eIF-4D)	0.105838
OID30083	EXOSC10	Q01780	Exosome complex component 10 (EC 3.1.13.-) (Autoantigen PM/Scl 2) (P100 polymyositis-scleroderma overlap syndrome-associated autoantigen) (Polymyositis/scleroderma autoantigen 100 kDa) (PM/Scl-100) (Polymyositis/scleroderma autoantigen 2)	0.184866
OID30114	EXTL1	Q92935	Exostosin-like 1 (EC 2.4.1.224) (Exostosin-L) (Glucuronosyl-N-acetylglucosaminyl-proteoglycan 4-alpha-N-acetylglucosaminyltransferase) (Multiple exostosis-like protein)	0.0151501
OID31134	ESYT2	A0FGR8	Extended synaptotagmin-2 (E-Syt2) (Chr2Syt)	0.202672
OID31367	LACRT	Q9GZZ8	Extracellular glycoprotein lacritin	0.456182
OID30736	ECM1	Q16610	Extracellular matrix protein 1 (Secretory component p85)	0.240935
OID30683	SOD3	P08294	Extracellular superoxide dismutase [Cu-Zn] (EC-SOD) (EC 1.15.1.1)	0.43818
OID21017	EZR	P15311	Ezrin (Cytovillin) (Villin-2) (p81)	0.404994
OID21259	GFER	P55789	FAD-linked sulfhydryl oxidase ALR (EC 1.8.3.2) (Augmenter of liver regeneration) (hERV1) (Hepatopoietin)	0.294415
OID20151	FADD	Q13158	FAS-associated death domain protein (FAS-associating death domain-containing protein) (Growth-inhibiting gene 3 protein) (Mediator of receptor induced toxicity)	0.162599
OID21043	FABP5	Q01469	Fatty acid-binding protein 5 (Epidermal-type fatty acid-binding protein) (E-FABP) (Fatty acid-binding protein, epidermal) (Psoriasis-associated fatty acid-binding protein homolog) (PA-FABP)	0.208287
OID20501	FABP9	Q0Z7S8	Fatty acid-binding protein 9 (Testis lipid-binding protein) (TLBP) (Testis-type fatty acid-binding protein) (T-FABP)	0.565377
OID20245	FABP4	P15090	Fatty acid-binding protein, adipocyte (Adipocyte lipid-binding protein) (ALBP) (Adipocyte-type fatty acid-binding protein) (A-FABP) (AFABP) (Fatty acid-binding protein 4)	0.375368
OID30351	FABP3	P05413	Fatty acid-binding protein, heart (Fatty acid-binding protein 3) (Heart-type fatty acid-binding protein) (H-FABP) (Mammary-derived growth inhibitor) (MDGI) (Muscle fatty acid-binding protein) (M-FABP)	0.290871
OID20200	FABP2	P12104	Fatty acid-binding protein, intestinal (Fatty acid-binding protein 2) (Intestinal-type fatty acid-binding protein) (I-FABP)	0.394728
OID20778	FABP1	P07148	Fatty acid-binding protein, liver (Fatty acid-binding protein 1) (Liver-type fatty acid-binding protein) (L-FABP)	0.274688
OID21220	TBL1X	O60907	F-box-like/WD repeat-containing protein TBL1X (SMAP55) (Transducin beta-like protein 1X) (Transducin-beta-like protein 1, X-linked)	0.17145
OID21193	FCRLB	Q6BAA4	Fc receptor-like B (Fc receptor homolog expressed in B-cells protein 2) (FREB-2) (Fc receptor-like and mucin-like protein 2) (Fc receptor-like protein 2) (Fc receptor-related protein Y) (FcRY)	0.563359
OID20172	FCRL1	Q96LA6	Fc receptor-like protein 1 (FcR-like protein 1) (FcRL1) (Fc receptor homolog 1) (FcRH1) (IFGP family protein 1) (hIFGP1) (Immune receptor translocation-associated protein 5) (CD antigen CD307a)	0.420886
OID20639	FCRL2	Q96LA5	Fc receptor-like protein 2 (FcR-like protein 2) (FcRL2) (Fc receptor homolog 2) (FcRH2) (IFGP family protein 4) (Immunoglobulin receptor translocation-associated protein 4) (SH2 domain-containing phosphatase anchor protein 1) (CD antigen CD307b)	0.712423
OID20443	FCRL3	Q96P31	Fc receptor-like protein 3 (FcR-like protein 3) (FcRL3) (Fc receptor homolog 3) (FcRH3) (IFGP family protein 3) (hIFGP3) (Immune receptor translocation-associated protein 3) (MAIA) (SH2 domain-containing phosphatase anchor protein 2) (CD antigen CD307c)	0.65206
OID21111	FCRL5	Q96RD9	Fc receptor-like protein 5 (FcR-like protein 5) (FcRL5) (BXMAS1) (Fc receptor homolog 5) (FcRH5) (Immune receptor translocation-associated protein 2) (CD antigen CD307e)	0.635384
OID20529	FCRL6	Q6DN72	Fc receptor-like protein 6 (FcR-like protein 6) (FcRL6) (Fc receptor homolog 6) (FcRH6) (IFGP6)	0.515018
OID30155	FRMD4B	Q9Y2L6	FERM domain-containing protein 4B (GRP1-binding protein GRSP1)	0.102445
OID30898	FRMD7	Q6ZUT3	FERM domain-containing protein 7	0
OID30147	FDX2	Q6P4F2	Ferredoxin-2, mitochondrial (Adrenodoxin-like protein) (Ferredoxin-1-like protein)	0
OID20404	FETUB	Q9UGM5	Fetuin-B (16G2) (Fetuin-like protein IRL685) (Gugu)	0.2994
OID30187	FHIP2A	Q5W0V3	FHF complex subunit HOOK interacting protein 2A (FHIP2A)	0
OID30788	FGA	P02671	Fibrinogen alpha chain [Cleaved into: Fibrinopeptide A; Fibrinogen alpha chain]	0.248529
OID30702	FGL1	Q08830	Fibrinogen-like protein 1 (HP-041) (Hepassocin) (HPS) (Hepatocyte-derived fibrinogen-related protein 1) (HFREP-1) (Liver fibrinogen-related protein 1) (LFIRE-1)	0.460728
OID30454	FGF12	P61328	Fibroblast growth factor 12 (FGF-12) (Fibroblast growth factor homologous factor 1) (FHF-1) (Myocyte-activating factor)	0.0091153
OID30535	FGF16	O43320	Fibroblast growth factor 16 (FGF-16)	0
OID20715	FGF19	O95750	Fibroblast growth factor 19 (FGF-19)	0.26094
OID20503	FGF2	P09038	Fibroblast growth factor 2 (FGF-2) (Basic fibroblast growth factor) (bFGF) (Heparin-binding growth factor 2) (HBGF-2)	0.445013
OID30459	FGF20	Q9NP95	Fibroblast growth factor 20 (FGF-20)	0.0791087
OID21402	FGF21	Q9NSA1	Fibroblast growth factor 21 (FGF-21)	0.497276
OID21411	FGF23	Q9GZV9	Fibroblast growth factor 23 (FGF-23) (Phosphatonin) (Tumor-derived hypophosphatemia-inducing factor) [Cleaved into: Fibroblast growth factor 23 N-terminal peptide; Fibroblast growth factor 23 C-terminal peptide]	0.202993
OID30544	FGF3	P11487	Fibroblast growth factor 3 (FGF-3) (Heparin-binding growth factor 3) (HBGF-3) (Proto-oncogene Int-2)	0
OID20490	FGF5	P12034	Fibroblast growth factor 5 (FGF-5) (Heparin-binding growth factor 5) (HBGF-5) (Smag-82)	0.457001
OID30443	FGF6	P10767	Fibroblast growth factor 6 (FGF-6) (Heparin secretory-transforming protein 2) (HST-2) (HSTF-2) (Heparin-binding growth factor 6) (HBGF-6)	0.0830615
OID31241	FGF7	P21781	Fibroblast growth factor 7 (FGF-7) (Heparin-binding growth factor 7) (HBGF-7) (Keratinocyte growth factor)	0.0480746
OID21478	FGFR2	P21802	Fibroblast growth factor receptor 2 (FGFR-2) (EC 2.7.10.1) (K-sam) (KGFR) (Keratinocyte growth factor receptor) (CD antigen CD332)	0.440461
OID30646	FGFR4	P22455	Fibroblast growth factor receptor 4 (FGFR-4) (EC 2.7.10.1) (CD antigen CD334)	0.671865
OID21507	FGFBP1	Q14512	Fibroblast growth factor-binding protein 1 (FGF-BP) (FGF-BP1) (FGF-binding protein 1) (FGFBP-1) (17 kDa heparin-binding growth factor-binding protein) (17 kDa HBGF-binding protein) (HBp17)	0.358105
OID30395	FGFBP2	Q9BYJ0	Fibroblast growth factor-binding protein 2 (FGF-BP2) (FGF-binding protein 2) (FGFBP-2) (37 kDa killer-specific secretory protein) (Ksp37) (HBp17-related protein) (HBp17-RP)	0.651211
OID31108	FGFBP3	Q8TAT2	Fibroblast growth factor-binding protein 3 (FGF-BP3) (FGF-binding protein 3) (FGFBP-3)	0.510852
OID30787	FN1	P02751	Fibronectin (FN) (Cold-insoluble globulin) (CIG) [Cleaved into: Anastellin; Ugl-Y1; Ugl-Y2; Ugl-Y3]	0.0345281
OID31127	FNDC1	Q4ZHG4	Fibronectin type III domain-containing protein 1 (Activation-associated cDNA protein) (Expressed in synovial lining protein)	0.455653
OID30378	FBLN2	P98095	Fibulin-2 (FIBL-2)	0.479862
OID30690	FCN1	O00602	Ficolin-1 (Collagen/fibrinogen domain-containing protein 1) (Ficolin-A) (Ficolin-alpha) (M-ficolin)	0.444292
OID20382	FCN2	Q15485	Ficolin-2 (37 kDa elastin-binding protein) (Collagen/fibrinogen domain-containing protein 2) (EBP-37) (Ficolin-B) (Ficolin-beta) (Hucolin) (L-ficolin) (Serum lectin p35)	0.82848
OID31499	FKBPL	Q9UIM3	FK506-binding protein-like (WAF-1/CIP1 stabilizing protein 39) (WISp39)	0.0478723
OID21192	FEN1	P39748	Flap endonuclease 1 (FEN-1) (EC 3.1.-.-) (DNase IV) (Flap structure-specific endonuclease 1) (Maturation factor 1) (MF1) (hFEN-1)	0.0628651
OID21141	BLVRB	P30043	Flavin reductase (NADPH) (FR) (EC 1.5.1.30) (Biliverdin reductase B) (BVR-B) (EC 1.3.1.24) (Biliverdin-IX beta-reductase) (Green heme-binding protein) (GHBP) (NADPH-dependent diaphorase) (NADPH-flavin reductase) (FLR)	0.209662
OID20661	FLT3LG	P49771	Fms-related tyrosine kinase 3 ligand (Flt3 ligand) (Flt3L) (SL cytokine)	0.512366
OID21529	FOLR1	P15328	Folate receptor alpha (FR-alpha) (Adult folate-binding protein) (FBP) (Folate receptor 1) (Folate receptor, adult) (KB cells FBP) (Ovarian tumor-associated antigen MOv18)	0.216705
OID21062	FOLR2	P14207	Folate receptor beta (FR-beta) (Folate receptor 2) (Folate receptor, fetal/placental) (Placental folate-binding protein) (FBP)	0.308953
OID21485	FOLR3	P41439	Folate receptor gamma (FR-gamma) (Folate receptor 3)	0.792931
OID20770	FST	P19883	Follistatin (FS) (Activin-binding protein)	0.25633
OID30254	FSTL1	Q12841	Follistatin-related protein 1 (Follistatin-like protein 1)	0.242119
OID20782	FSTL3	O95633	Follistatin-related protein 3 (Follistatin-like protein 3) (Follistatin-related gene protein)	0.199595
OID30233	FSHB	P01225	Follitropin subunit beta (Follicle-stimulating hormone beta subunit) (FSH-B) (FSH-beta) (Follitropin beta chain)	0.0908292
OID30445	FOXJ3	Q9UPW0	Forkhead box protein J3	0.228179
OID20515	FOXO1	Q12778	Forkhead box protein O1 (Forkhead box protein O1A) (Forkhead in rhabdomyosarcoma)	0.162131
OID21271	FOXO3	O43524	Forkhead box protein O3 (AF6q21 protein) (Forkhead in rhabdomyosarcoma-like 1)	0
OID31137	FTCD	O95954	Formimidoyltransferase-cyclodeaminase (Formiminotransferase-cyclodeaminase) (FTCD) (LCHC1) [Includes: Glutamate formimidoyltransferase (EC 2.1.2.5) (Glutamate formiminotransferase) (Glutamate formyltransferase); Formimidoyltetrahydrofolate cyclodeaminase (EC 4.3.1.4) (Formiminotetrahydrofolate cyclodeaminase)]	0.322586
OID20884	FMNL1	O95466	Formin-like protein 1 (CLL-associated antigen KW-13) (Leukocyte formin)	0.181024
OID30486	SUMF1	Q8NBK3	Formylglycine-generating enzyme (FGE) (EC 1.8.3.7) (C-alpha-formylglycine-generating enzyme 1) (Sulfatase-modifying factor 1)	0
OID20976	CX3CL1	P78423	Fractalkine (C-X3-C motif chemokine 1) (CX3C membrane-anchored chemokine) (Neurotactin) (Small-inducible cytokine D1) [Cleaved into: Processed fractalkine]	0.321841
OID21233	FMR1	Q06787	Fragile X messenger ribonucleoprotein 1 (Fragile X messenger ribonucleoprotein) (FMRP) (Protein FMR-1)	0
OID21442	FXN	Q16595	Frataxin, mitochondrial (EC 1.16.3.1) (Friedreich ataxia protein) (Fxn) [Cleaved into: Frataxin intermediate form (i-FXN); Frataxin(56-210) (m56-FXN); Frataxin(78-210) (d-FXN) (m78-FXN); Frataxin mature form (Frataxin(81-210)) (m81-FXN); Extramitochondrial frataxin]	0.1327
OID21239	FLI1	Q01543	Friend leukemia integration 1 transcription factor (Proto-oncogene Fli-1) (Transcription factor ERGB)	0.145899
OID30931	FZD10	Q9ULW2	Frizzled-10 (Fz-10) (hFz10) (FzE7) (CD antigen CD350)	0
OID30818	FZD8	Q9H461	Frizzled-8 (Fz-8) (hFz8)	0.0521245
OID20227	FBP1	P09467	Fructose-1,6-bisphosphatase 1 (FBPase 1) (EC 3.1.3.11) (D-fructose-1,6-bisphosphate 1-phosphohydrolase 1) (Liver FBPase)	0.163503
OID20894	TIGAR	Q9NQ88	Fructose-2,6-bisphosphatase TIGAR (EC 3.1.3.46) (TP53-induced glycolysis and apoptosis regulator) (TP53-induced glycolysis regulatory phosphatase)	0.171018
OID30626	FUOM	A2VDF0	Fucose mutarotase (EC 5.1.3.29)	0.652556
OID30839	FH	P07954	Fumarate hydratase, mitochondrial (Fumarase) (HsFH) (EC 4.2.1.2)	0
OID21514	FURIN	P09958	Furin (EC 3.4.21.75) (Dibasic-processing enzyme) (Paired basic amino acid residue-cleaving enzyme) (PACE)	0.482898
OID20463	FXYD5	Q96DB9	FXYD domain-containing ion transport regulator 5 (Dysadherin)	0.187197
OID21140	FYB1	O15117	FYN-binding protein 1 (Adhesion and degranulation promoting adaptor protein) (ADAP) (FYB-120/130) (p120/p130) (FYN-T-binding protein) (SLAP-130) (SLP-76-associated phosphoprotein)	0.164922
OID31040	FGD3	Q5JSP0	FYVE, RhoGEF and PH domain-containing protein 3 (Zinc finger FYVE domain-containing protein 5)	0.111972
OID31199	GAGE2A	Q6NT46	G antigen 2A (GAGE-2A)	0.0565048
OID20066	GRK5	P34947	G protein-coupled receptor kinase 5 (EC 2.7.11.16) (G protein-coupled receptor kinase GRK5)	0
OID30456	CCNE1	P24864	G1/S-specific cyclin-E1	0.0704384
OID31295	FUT1	P19526	Galactoside alpha-(1,2)-fucosyltransferase 1 (Alpha(1,2)FT 1) (Blood group H alpha 2-fucosyltransferase) (Fucosyltransferase 1) (GDP-L-fucose:beta-D-galactoside 2-alpha-L-fucosyltransferase 1) (Type 1 galactoside alpha-(1,2)-fucosyltransferase FUT1) (EC 2.4.1.69) (Type 2 galactoside alpha-(1,2)-fucosyltransferase FUT1) (EC 2.4.1.344)	0.156087
OID30165	B3GAT3	O94766	Galactosylgalactosylxylosylprotein 3-beta-glucuronosyltransferase 3 (EC 2.4.1.135) (Beta-1,3-glucuronyltransferase 3) (Glucuronosyltransferase I) (GlcAT-I) (UDP-GlcUA:Gal beta-1,3-Gal-R glucuronyltransferase) (GlcUAT-I)	0
OID20727	GAL	P22466	Galanin peptides [Cleaved into: Galanin; Galanin message-associated peptide (GMAP)]	0.553257
OID20154	LGALS1	P09382	Galectin-1 (Gal-1) (14 kDa laminin-binding protein) (HLBP14) (14 kDa lectin) (Beta-galactoside-binding lectin L-14-I) (Galaptin) (HBL) (HPL) (Lactose-binding lectin 1) (Lectin galactoside-binding soluble 1) (Putative MAPK-activating protein PM12) (S-Lac lectin 1)	0.346342
OID20126	CLC	Q05315	Galectin-10 (Gal-10) (Charcot-Leyden crystal protein) (CLC) (Eosinophil lysophospholipase) (Lysolecithin acylhydrolase)	0.450822
OID20284	LGALS3	P17931	Galectin-3 (Gal-3) (35 kDa lectin) (Carbohydrate-binding protein 35) (CBP 35) (Galactose-specific lectin 3) (Galactoside-binding protein) (GALBP) (IgE-binding protein) (L-31) (Laminin-binding protein) (Lectin L-29) (Mac-2 antigen)	0.479138
OID30765	LGALS3BP	Q08380	Galectin-3-binding protein (Basement membrane autoantigen p105) (Lectin galactoside-binding soluble 3-binding protein) (Mac-2-binding protein) (MAC2BP) (Mac-2 BP) (Tumor-associated antigen 90K)	0.528085
OID20748	LGALS4	P56470	Galectin-4 (Gal-4) (Antigen NY-CO-27) (L-36 lactose-binding protein) (L36LBP) (Lactose-binding lectin 4)	0.399827
OID21406	LGALS7_LGALS7B	P47929	Galectin-7 (Gal-7) (HKL-14) (PI7) (p53-induced gene 1 protein)	0.49583
OID21041	LGALS8	O00214	Galectin-8 (Gal-8) (Po66 carbohydrate-binding protein) (Po66-CBP) (Prostate carcinoma tumor antigen 1) (PCTA-1)	0.325077
OID20781	LGALS9	O00182	Galectin-9 (Gal-9) (Ecalectin) (Tumor antigen HOM-HD-21)	0.331431
OID30803	GABRA4	P48169	Gamma-aminobutyric acid receptor subunit alpha-4 (GABA(A) receptor subunit alpha-4)	0
OID31414	GABARAP	O95166	Gamma-aminobutyric acid receptor-associated protein (GABA(A) receptor-associated protein) (MM46)	0.0604014
OID31253	GABARAPL1	Q9H0R8	Gamma-aminobutyric acid receptor-associated protein-like 1 (Early estrogen-regulated protein) (GABA(A) receptor-associated protein-like 1) (Glandular epithelial cell protein 1) (GEC-1)	0
OID31144	CRYGD	P07320	Gamma-crystallin D (Gamma-D-crystallin) (Gamma-crystallin 4)	0.428145
OID21046	ENO2	P09104	Gamma-enolase (EC 4.2.1.11) (2-phospho-D-glycerate hydro-lyase) (Enolase 2) (Neural enolase) (Neuron-specific enolase) (NSE)	0.53454
OID20416	GGH	Q92820	Gamma-glutamyl hydrolase (EC 3.4.19.9) (Conjugase) (GH) (Gamma-Glu-X carboxypeptidase)	0.456173
OID30290	GGACT	Q9BVM4	Gamma-glutamylaminecyclotransferase (GGACT) (EC 4.3.2.8) (AIG2-like domain-containing protein 1) (Gamma-glutamylamine cyclotransferase)	0.365742
OID30304	GGCT	O75223	Gamma-glutamylcyclotransferase (EC 4.3.2.9) (Cytochrome c-releasing factor 21)	0.230556
OID31505	IFI30	P13284	Gamma-interferon-inducible lysosomal thiol reductase (EC 1.8.-.-) (Gamma-interferon-inducible protein IP-30) (Legumaturain)	0.34243
OID21173	GSAP	A4D1B5	Gamma-secretase-activating protein (GSAP) (Protein pigeon homolog) [Cleaved into: Gamma-secretase-activating protein 16 kDa C-terminal form (GSAP-16K)]	0.122892
OID20971	SNCG	O76070	Gamma-synuclein (Breast cancer-specific gene 1 protein) (Persyn) (Synoretin) (SR)	0.490205
OID30413	GM2A	P17900	Ganglioside GM2 activator (Cerebroside sulfate activator protein) (GM2-AP) (Sphingolipid activator protein 3) (SAP-3) [Cleaved into: Ganglioside GM2 activator isoform short]	0.328524
OID31187	GJA8	P48165	Gap junction alpha-8 protein (Connexin-50) (Cx50) (Lens fiber protein MP70)	0.0986613
OID30288	GIP	P09681	Gastric inhibitory polypeptide (GIP) (Glucose-dependent insulinotropic polypeptide) (Incretin hormone)	0.111888
OID30266	LIPF	P07098	Gastric triacylglycerol lipase (GL) (Gastric lipase) (EC 3.1.1.3)	0.271815
OID31083	GAST	P01350	Gastrin [Cleaved into: Gastrin-71 (Gastrin component I); Gastrin-52 (G52); Big gastrin (Gastrin component II) (Gastrin-34) (G34); Gastrin (Gastrin component III) (Gastrin-17) (G17); Gastrin-14 (G14); Gastrin-6 (G6)]	0.314305
OID30264	GRP	P07492	Gastrin-releasing peptide (GRP) [Cleaved into: Neuromedin-C (GRP-10) (GRP18-27)]	0.325098
OID20885	GKN1	Q9NS71	Gastrokine-1 (18 kDa antrum mucosa protein) (AMP-18) (Protein CA11)	0
OID20076	FABP6	P51161	Gastrotropin (GT) (Fatty acid-binding protein 6) (Ileal lipid-binding protein) (ILBP) (Intestinal 15 kDa protein) (I-15P) (Intestinal bile acid-binding protein) (I-BABP)	0.360359
OID21457	GFRA1	P56159	GDNF family receptor alpha-1 (GDNF receptor alpha-1) (GDNFR-alpha-1) (GFR-alpha-1) (RET ligand 1) (TGF-beta-related neurotrophic factor receptor 1)	0.115556
OID21330	GFRA2	O00451	GDNF family receptor alpha-2 (GDNF receptor alpha-2) (GDNFR-alpha-2) (GFR-alpha-2) (GDNF receptor beta) (GDNFR-beta) (Neurturin receptor alpha) (NRTNR-alpha) (NTNR-alpha) (RET ligand 2) (TGF-beta-related neurotrophic factor receptor 2)	0.334196
OID20933	GFRA3	O60609	GDNF family receptor alpha-3 (GDNF receptor alpha-3) (GDNFR-alpha-3) (GFR-alpha-3)	0.397693
OID31091	GFRAL	Q6UXV0	GDNF family receptor alpha-like	0.506283
OID30714	GSN	P06396	Gelsolin (AGEL) (Actin-depolymerizing factor) (ADF) (Brevin)	0.430748
OID31264	GTF2IRD1	Q9UHL9	General transcription factor II-I repeat domain-containing protein 1 (GTF2I repeat domain-containing protein 1) (General transcription factor III) (MusTRD1/BEN) (Muscle TFII-I repeat domain-containing protein 1) (Slow-muscle-fiber enhancer-binding protein) (USE B1-binding protein) (Williams-Beuren syndrome chromosomal region 11 protein) (Williams-Beuren syndrome chromosomal region 12 protein)	0.205416
OID21367	USO1	O60763	General vesicular transport factor p115 (Protein USO1 homolog) (Transcytosis-associated protein) (TAP) (Vesicle-docking protein)	0.180055
OID30340	GMFG	O60234	Glia maturation factor gamma (GMF-gamma)	0.158305
OID30359	SERPINE2	P07093	Glia-derived nexin (GDN) (Peptidase inhibitor 7) (PI-7) (Protease nexin 1) (PN-1) (Protease nexin I) (Serpin E2)	0.305833
OID20861	GDNF	P39905	Glial cell line-derived neurotrophic factor (hGDNF) (Astrocyte-derived trophic factor) (ATF)	0.258008
OID21247	GFAP	P14136	Glial fibrillary acidic protein (GFAP)	0.308527
OID31517	GLIPR1	P48060	Glioma pathogenesis-related protein 1 (GliPR 1) (Protein RTVP-1)	0.257642
OID30809	GLP1R	P43220	Glucagon-like peptide 1 receptor (GLP-1 receptor) (GLP-1-R) (GLP-1R)	0.0347528
OID30197	GNPDA1	P46926	Glucosamine-6-phosphate isomerase 1 (EC 3.5.99.6) (Glucosamine-6-phosphate deaminase 1) (GNPDA 1) (GlcN6P deaminase 1) (Oscillin)	0.103956
OID30597	GNPDA2	Q8TDQ7	Glucosamine-6-phosphate isomerase 2 (EC 3.5.99.6) (Glucosamine-6-phosphate deaminase 2) (GNPDA 2) (GlcN6P deaminase 2) (Glucosamine-6-phosphate isomerase SB52)	0.455561
OID30680	GPI	P06744	Glucose-6-phosphate isomerase (GPI) (EC 5.3.1.9) (Autocrine motility factor) (AMF) (Neuroleukin) (NLK) (Phosphoglucose isomerase) (PGI) (Phosphohexose isomerase) (PHI) (Sperm antigen 36) (SA-36)	0.0824626
OID21216	GFOD2	Q3B7J2	Glucose-fructose oxidoreductase domain-containing protein 2 (EC 1.-.-.-)	0.0050184
OID31041	GID8	Q9NWU2	Glucose-induced degradation protein 8 homolog (Two hybrid-associated protein 1 with RanBPM) (Twa1)	0.0921922
OID30430	FOLH1	Q04609	Glutamate carboxypeptidase 2 (EC 3.4.17.21) (Cell growth-inhibiting gene 27 protein) (Folate hydrolase 1) (Folylpoly-gamma-glutamate carboxypeptidase) (FGCP) (Glutamate carboxypeptidase II) (GCPII) (Membrane glutamate carboxypeptidase) (mGCP) (N-acetylated-alpha-linked acidic dipeptidase I) (NAALADase I) (Prostate-specific membrane antigen) (PSM) (PSMA) (Pteroylpoly-gamma-glutamate carboxypeptida…	0.151819
OID31166	GAD1	Q99259	Glutamate decarboxylase 1 (EC 4.1.1.15) (67 kDa glutamic acid decarboxylase) (GAD-67) (Glutamate decarboxylase 67 kDa isoform)	0.0301884
OID30449	GAD2	Q05329	Glutamate decarboxylase 2 (EC 4.1.1.15) (65 kDa glutamic acid decarboxylase) (GAD-65) (Glutamate decarboxylase 65 kDa isoform)	0.0905105
OID30977	GRIK2	Q13002	Glutamate receptor ionotropic, kainate 2 (GluK2) (Excitatory amino acid receptor 4) (EAA4) (Glutamate receptor 6) (GluR-6) (GluR6)	0.28054
OID30802	GRIN2B	Q13224	Glutamate receptor ionotropic, NMDA 2B (GluN2B) (Glutamate [NMDA] receptor subunit epsilon-2) (N-methyl D-aspartate receptor subtype 2B) (NMDAR2B) (NR2B) (N-methyl-D-aspartate receptor subunit 3) (NR3) (hNR3)	0
OID30059	GCLM	P48507	Glutamate--cysteine ligase regulatory subunit (GCS light chain) (Gamma-ECS regulatory subunit) (Gamma-glutamylcysteine synthetase regulatory subunit) (Glutamate--cysteine ligase modifier subunit)	0.0630064
OID30253	GATD3	P0DPI2	Glutamine amidotransferase-like class 1 domain-containing protein 3, mitochondrial	0.134607
OID20320	QPCT	Q16769	Glutaminyl-peptide cyclotransferase (EC 2.3.2.5) (Glutaminyl cyclase) (QC) (sQC) (Glutaminyl-tRNA cyclotransferase) (Glutamyl cyclase) (EC)	0.45914
OID30135	ENPEP	Q07075	Glutamyl aminopeptidase (EAP) (EC 3.4.11.7) (Aminopeptidase A) (AP-A) (Differentiation antigen gp160) (CD antigen CD249)	0.14745
OID20195	GLRX	P35754	Glutaredoxin-1 (Thioltransferase-1) (TTase-1)	0.454619
OID30663	GLRX5	Q86SX6	Glutaredoxin-related protein 5, mitochondrial (Monothiol glutaredoxin-5)	0.159626
OID21075	GGT1	P19440	Glutathione hydrolase 1 proenzyme (EC 3.4.19.13) (Gamma-glutamyltransferase 1) (Gamma-glutamyltranspeptidase 1) (GGT 1) (EC 2.3.2.2) (Leukotriene-C4 hydrolase) (EC 3.4.19.14) (CD antigen CD224) [Cleaved into: Glutathione hydrolase 1 heavy chain; Glutathione hydrolase 1 light chain]	0.536749
OID20909	GGT5	P36269	Glutathione hydrolase 5 proenzyme (EC 3.4.19.13) (Gamma-glutamyl transpeptidase-related enzyme) (GGT-rel) (Gamma-glutamyltransferase 5) (GGT 5) (EC 2.3.2.2) (Gamma-glutamyltransferase-like activity 1) (Gamma-glutamyltranspeptidase 5) (Leukotriene-C4 hydrolase) (EC 3.4.19.14) [Cleaved into: Glutathione hydrolase 5 heavy chain; Glutathione hydrolase 5 light chain]	0.50529
OID30700	GSR	P00390	Glutathione reductase, mitochondrial (GR) (GRase) (EC 1.8.1.7)	0.164171
OID20166	GSTA1	P08263	Glutathione S-transferase A1 (EC 2.5.1.18) (13-hydroperoxyoctadecadienoate peroxidase) (EC 1.11.1.-) (Androst-5-ene-3,17-dione isomerase) (EC 5.3.3.-) (GST HA subunit 1) (GST class-alpha member 1) (GST-epsilon) (GSTA1-1) (GTH1) [Cleaved into: Glutathione S-transferase A1, N-terminally processed]	0.469407
OID21242	GSTA3	Q16772	Glutathione S-transferase A3 (EC 2.5.1.18) (GST class-alpha member 3) (Glutathione S-transferase A3-3)	0.345148
OID30164	GSTM4	Q03013	Glutathione S-transferase Mu 4 (EC 2.5.1.18) (GST class-mu 4) (GST-Mu2) (GSTM4-4) (Leukotriene C4 synthase GSTM4) (EC 4.4.1.20)	0.230451
OID20876	GSTP1	P09211	Glutathione S-transferase P (EC 2.5.1.18) (GST class-pi) (GSTP1-1)	0.097504
OID31097	GSTT2B	P0CG30	Glutathione S-transferase theta-2B (EC 2.5.1.18) (Glutathione S-transferase theta-2) (GST class-theta-2)	0.758931
OID21230	CHAC2	Q8WUX2	Glutathione-specific gamma-glutamylcyclotransferase 2 (Gamma-GCG 2) (EC 4.3.2.7) (Cation transport regulator-like protein 2)	0.169709
OID30600	GAPDH	P04406	Glyceraldehyde-3-phosphate dehydrogenase (GAPDH) (EC 1.2.1.12) (Peptidyl-cysteine S-nitrosylase GAPDH) (EC 2.6.99.-)	0.22174
OID31358	GPD1	P21695	Glycerol-3-phosphate dehydrogenase [NAD(+)], cytoplasmic (GPD-C) (GPDH-C) (EC 1.1.1.8)	0.320933
OID30273	ENPP6	Q6UWR7	Glycerophosphocholine cholinephosphodiesterase ENPP6 (GPC-Cpde) (EC 3.1.4.-) (EC 3.1.4.38) (Choline-specific glycerophosphodiester phosphodiesterase) (Ectonucleotide pyrophosphatase/phosphodiesterase family member 6) (E-NPP 6) (NPP-6)	0.39279
OID20925	PAEP	P09466	Glycodelin (GD) (Placental protein 14) (PP14) (Pregnancy-associated endometrial alpha-2 globulin) (PAEG) (PEG) (Progestagen-associated endometrial protein) (Progesterone-associated endometrial protein) (Zona-binding inhibitory factor-1) (ZIF-1)	0.39525
OID20097	GYS1	P13807	Glycogen [starch] synthase, muscle (EC 2.4.1.11) (Glycogen synthase 1)	0.119855
OID31244	MANEAL	Q5VSG8	Glycoprotein endo-alpha-1,2-mannosidase-like protein (EC 3.2.1.-)	0
OID31437	GPHA2	Q96T91	Glycoprotein hormone alpha-2 (Putative secreted protein Zsig51) (Thyrostimulin subunit alpha)	0.370967
OID21069	CGA	P01215	Glycoprotein hormones alpha chain (Anterior pituitary glycoprotein hormones common subunit alpha) (Choriogonadotropin alpha chain) (Chorionic gonadotrophin subunit alpha) (CG-alpha) (Follicle-stimulating hormone alpha chain) (FSH-alpha) (Follitropin alpha chain) (Luteinizing hormone alpha chain) (LSH-alpha) (Lutropin alpha chain) (Thyroid-stimulating hormone alpha chain) (TSH-alpha) (Thyrotropin …	0.300281
OID20259	XG	P55808	Glycoprotein Xg (Protein PBDX)	0.283211
OID31469	GPIHBP1	Q8IV16	Glycosylphosphatidylinositol-anchored high density lipoprotein-binding protein 1 (GPI-HBP1) (GPI-anchored HDL-binding protein 1) (High density lipoprotein-binding protein 1)	0.303815
OID20825	GLT8D2	Q9H1C3	Glycosyltransferase 8 domain-containing protein 2 (EC 2.4.1.-)	0.066469
OID31021	NMT1	P30419	Glycylpeptide N-tetradecanoyltransferase 1 (EC 2.3.1.97) (Myristoyl-CoA:protein N-myristoyltransferase 1) (HsNMT1) (NMT 1) (Type I N-myristoyltransferase) (Peptide N-myristoyltransferase 1) (Protein-lysine myristoyltransferase NMT1) (EC 2.3.1.-)	0
OID20710	GLOD4	Q9HC38	Glyoxalase domain-containing protein 4	0.157827
OID30289	GRHPR	Q9UBQ7	Glyoxylate reductase/hydroxypyruvate reductase (EC 1.1.1.79) (EC 1.1.1.81)	0.336908
OID21438	GPC1	P35052	Glypican-1 [Cleaved into: Secreted glypican-1]	0.493485
OID20944	GPC5	P78333	Glypican-5 [Cleaved into: Secreted glypican-5]	0.399242
OID20641	GMPR	P36959	GMP reductase 1 (GMPR 1) (EC 1.7.1.7) (Guanosine 5'-monophosphate oxidoreductase 1) (Guanosine monophosphate reductase 1)	0.0939142
OID30623	GMPR2	Q9P2T1	GMP reductase 2 (GMPR 2) (EC 1.7.1.7) (Guanosine 5'-monophosphate oxidoreductase 2) (Guanosine monophosphate reductase 2)	0.217664
OID31438	GORASP2	Q9H8Y8	Golgi reassembly-stacking protein 2 (GRS2) (Golgi phosphoprotein 6) (GOLPH6) (Golgi reassembly-stacking protein of 55 kDa) (GRASP55) (p59)	0.118513
OID30109	GASK1A	Q9UFP1	Golgi-associated kinase 1A (Protein FAM198A)	0.632369
OID20551	GOPC	Q9HD26	Golgi-associated PDZ and coiled-coil motif-containing protein (CFTR-associated ligand) (Fused in glioblastoma) (PDZ protein interacting specifically with TC10) (PIST)	0.119079
OID31026	GOLGA3	Q08378	Golgin subfamily A member 3 (Golgi complex-associated protein of 170 kDa) (GCP170) (Golgin-160)	0.13329
OID20890	GPKOW	Q92917	G-patch domain and KOW motifs-containing protein (G-patch domain-containing protein 5) (Protein MOS2 homolog) (Protein T54)	0.0672601
OID31340	GPRC5C	Q9NQ84	G-protein coupled receptor family C group 5 member C (Retinoic acid-induced gene 3 protein) (RAIG-3)	0.350711
OID20491	CSF3	P09919	Granulocyte colony-stimulating factor (G-CSF) (Pluripoietin) (Filgrastim) (Lenograstim)	0.114422
OID30527	CSF3R	Q99062	Granulocyte colony-stimulating factor receptor (G-CSF receptor) (G-CSF-R) (CD antigen CD114)	0.482768
OID30072	CSF2	P04141	Granulocyte-macrophage colony-stimulating factor (GM-CSF) (Colony-stimulating factor) (CSF) (Molgramostin) (Sargramostim)	0.206112
OID20915	CSF2RA	P15509	Granulocyte-macrophage colony-stimulating factor receptor subunit alpha (GM-CSF-R-alpha) (GMCSFR-alpha) (GMR-alpha) (CDw116) (CD antigen CD116)	0.69582
OID21132	GNLY	P22749	Granulysin (Lymphokine LAG-2) (Protein NKG5) (T-cell activation protein 519)	0.679144
OID20663	GZMA	P12544	Granzyme A (EC 3.4.21.78) (CTL tryptase) (Cytotoxic T-lymphocyte proteinase 1) (Fragmentin-1) (Granzyme-1) (Hanukkah factor) (H factor) (HF)	0.404244
OID20604	GZMB	P10144	Granzyme B (EC 3.4.21.79) (C11) (CTLA-1) (Cathepsin G-like 1) (CTSGL1) (Cytotoxic T-lymphocyte proteinase 2) (Lymphocyte protease) (Fragmentin-2) (Granzyme-2) (Human lymphocyte protein) (HLP) (SECT) (T-cell serine protease 1-3E)	0.291665
OID20096	GZMH	P20718	Granzyme H (EC 3.4.21.-) (CCP-X) (Cathepsin G-like 2) (CTSGL2) (Cytotoxic T-lymphocyte proteinase) (Cytotoxic serine protease C) (CSP-C)	0.287332
OID31062	GIGYF2	Q6Y7W6	GRB10-interacting GYF protein 2 (PERQ amino acid-rich with GYF domain-containing protein 2) (Trinucleotide repeat-containing gene 15 protein)	0.168134
OID20192	GRAP2	O75791	GRB2-related adapter protein 2 (Adapter protein GRID) (GRB-2-like protein) (GRB2L) (GRBLG) (GRBX) (Grf40 adapter protein) (Grf-40) (Growth factor receptor-binding protein) (Hematopoietic cell-associated adapter protein GrpL) (P38) (Protein GADS) (SH3-SH2-SH3 adapter Mona)	0.222835
OID31224	GRSF1	Q12849	G-rich sequence factor 1 (GRSF-1)	0.249975
OID31147	GCC1	Q96CN9	GRIP and coiled-coil domain-containing protein 1 (Golgi coiled-coil protein 1)	0.132999
OID21002	PLA2G10	O15496	Group 10 secretory phospholipase A2 (EC 3.1.1.4) (Group X secretory phospholipase A2) (GX sPLA2) (sPLA2-X) (Phosphatidylcholine 2-acylhydrolase 10)	0.706934
OID31261	GADD45B	O75293	Growth arrest and DNA damage-inducible protein GADD45 beta (Myeloid differentiation primary response protein MyD118) (Negative growth regulatory protein MyD118)	0
OID31285	GAS2	O43903	Growth arrest-specific protein 2 (GAS-2)	0.153082
OID20318	GAS6	Q14393	Growth arrest-specific protein 6 (GAS-6) (AXL receptor tyrosine kinase ligand)	0.434921
OID30574	GHR	P10912	Growth hormone receptor (GH receptor) (Somatotropin receptor) [Cleaved into: Growth hormone-binding protein (GH-binding protein) (GHBP) (Serum-binding protein)]	0.498416
OID21168	GH2	P01242	Growth hormone variant (GH-V) (Growth hormone 2) (Placenta-specific growth hormone)	0.0279825
OID20841	GHRHR	Q02643	Growth hormone-releasing hormone receptor (GHRH receptor) (Growth hormone-releasing factor receptor) (GRF receptor) (GRFR)	0.0582902
OID20251	GDF15	Q99988	Growth/differentiation factor 15 (GDF-15) (Macrophage inhibitory cytokine 1) (MIC-1) (NSAID-activated gene 1 protein) (NAG-1) (NSAID-regulated gene 1 protein) (NRG-1) (Placental TGF-beta) (Placental bone morphogenetic protein) (Prostate differentiation factor)	0.389414
OID20202	GDF2	Q9UK05	Growth/differentiation factor 2 (GDF-2) (Bone morphogenetic protein 9) (BMP-9)	0.293755
OID20115	MSTN	O14793	Growth/differentiation factor 8 (GDF-8) (Myostatin)	0.338995
OID20762	CXCL1	P09341	Growth-regulated alpha protein (C-X-C motif chemokine 1) (GRO-alpha(1-73)) (Melanoma growth stimulatory activity) (MGSA) (Neutrophil-activating protein 3) (NAP-3) [Cleaved into: GRO-alpha(4-73); GRO-alpha(5-73); GRO-alpha(6-73)]	0.341772
OID21309	GRPEL1	Q9HAV7	GrpE protein homolog 1, mitochondrial (HMGE) (Mt-GrpE#1)	0.121346
OID30631	GCHFR	P30047	GTP cyclohydrolase 1 feedback regulatory protein (GFRP) (GTP cyclohydrolase I feedback regulatory protein) (p35)	0.193205
OID31263	HRAS	P01112	GTPase HRas (EC 3.6.5.2) (H-Ras-1) (Ha-Ras) (Transforming protein p21) (c-H-ras) (p21ras) [Cleaved into: GTPase HRas, N-terminally processed]	0
OID30639	GIMAP7	Q8NHV1	GTPase IMAP family member 7 (Immunity-associated nucleotide 7 protein) (IAN-7)	0.386544
OID31194	GIMAP8	Q8ND71	GTPase IMAP family member 8 (Immune-associated nucleotide-binding protein 9) (IAN-9) (Protein IanT)	0.159408
OID30946	GTPBP2	Q9BX10	GTP-binding protein 2	0.0557959
OID30133	GAMT	Q14353	Guanidinoacetate N-methyltransferase (EC 2.1.1.2)	0.0940271
OID30795	VAV3	Q9UKW4	Guanine nucleotide exchange factor VAV3 (VAV-3)	0.183344
OID30920	GNGT1	P63211	Guanine nucleotide-binding protein G(T) subunit gamma-T1 (Transducin gamma chain)	0.132273
OID30148	GUK1	Q16774	Guanylate kinase (EC 2.7.4.8) (GMP kinase) (Guanylate kinase 1)	0
OID31128	GBP1	P32455	Guanylate-binding protein 1 (EC 3.6.1.-) (EC 3.6.5.-) (GTP-binding protein 1) (GBP-1) (HuGBP-1) (hGBP1) (Guanine nucleotide-binding protein 1) (Interferon-induced guanylate-binding protein 1)	0.024287
OID20489	GBP2	P32456	Guanylate-binding protein 2 (EC 3.6.5.-) (GTP-binding protein 2) (GBP-2) (HuGBP-2) (Guanine nucleotide-binding protein 2) (Interferon-induced guanylate-binding protein 2)	0.0180383
OID20845	GBP4	Q96PP9	Guanylate-binding protein 4 (EC 3.6.5.-) (GTP-binding protein 4) (GBP-4) (Guanine nucleotide-binding protein 4)	0.191839
OID30139	GBP6	Q6ZN66	Guanylate-binding protein 6 (EC 3.6.5.-) (GTP-binding protein 6) (GBP-6) (Guanine nucleotide-binding protein 6)	0
OID21101	GUCA2A	Q02747	Guanylin (Guanylate cyclase activator 2A) (Guanylate cyclase-activating protein 1) (Guanylate cyclase-activating protein I) (GCAP-I) [Cleaved into: HMW-guanylin; Guanylin]	0.272888
OID31318	GUCY2C	P25092	Guanylyl cyclase C (GC-C) (EC 4.6.1.2) (Heat-stable enterotoxin receptor) (STA receptor) (hSTAR) (Intestinal guanylate cyclase)	0.169798
OID30952	CAMLG	P49069	Guided entry of tail-anchored proteins factor CAMLG (Calcium signal-modulating cyclophilin ligand)	0.045037
OID30478	TSC1	Q92574	Hamartin (Tuberous sclerosis 1 protein)	0.0627546
OID30243	HS1BP3	Q53T59	HCLS1-binding protein 3 (HS1-binding protein 3) (HSP1BP-3)	0.224552
OID20718	HSPA1A	P0DMV8	Heat shock 70 kDa protein 1A (Heat shock 70 kDa protein 1) (HSP70-1) (HSP70.1)	0.216379
OID30232	HSBP1	O75506	Heat shock factor-binding protein 1 (Nasopharyngeal carcinoma-associated antigen 13) (NPC-A-13)	0.372857
OID20230	HSPB1	P04792	Heat shock protein beta-1 (HspB1) (28 kDa heat shock protein) (Estrogen-regulated 24 kDa protein) (Heat shock 27 kDa protein) (HSP 27) (Stress-responsive protein 27) (SRP27)	0.210073
OID21408	HSPB6	O14558	Heat shock protein beta-6 (HspB6) (Heat shock 20 kDa-like protein p20)	0.38939
OID31424	HSPA2	P54652	Heat shock-related 70 kDa protein 2 (Heat shock 70 kDa protein 2)	0.0461605
OID20648	HCLS1	P14317	Hematopoietic lineage cell-specific protein (Hematopoietic cell-specific LYN substrate 1) (LckBP1) (p75)	0.110374
OID21025	CD34	P28906	Hematopoietic progenitor cell antigen CD34 (CD antigen CD34)	0.274049
OID21266	HPGDS	O60760	Hematopoietic prostaglandin D synthase (H-PGDS) (EC 5.3.99.2) (GST class-sigma) (Glutathione S-transferase) (EC 2.5.1.18) (Glutathione-dependent PGD synthase) (Glutathione-requiring prostaglandin D synthase) (Prostaglandin-H2 D-isomerase)	0.554873
OID31107	HHEX	Q03014	Hematopoietically-expressed homeobox protein HHEX (Homeobox protein HEX) (Homeobox protein PRH) (Proline-rich homeodomain protein)	0.168905
OID20217	HMOX1	P09601	Heme oxygenase 1 (HO-1) (EC 1.14.14.18) [Cleaved into: Heme oxygenase 1 soluble form]	0.327204
OID20887	HMOX2	P30519	Heme oxygenase 2 (HO-2) (EC 1.14.14.18) [Cleaved into: Heme oxygenase 2 soluble form]	0.144749
OID20063	HEBP1	Q9NRV9	Heme-binding protein 1 (p22HBP)	0.105305
OID30592	HMCN2	Q8NDA2	Hemicentin-2	0.509512
OID21433	HBQ1	P09105	Hemoglobin subunit theta-1 (Hemoglobin theta-1 chain) (Theta-1-globin)	0.313002
OID30307	HBZ	P02008	Hemoglobin subunit zeta (HBAZ) (Hemoglobin zeta chain) (Zeta-globin)	0.791151
OID31006	HJV	Q6ZVN8	Hemojuvelin (Hemochromatosis type 2 protein) (Hemojuvelin BMP coreceptor) (RGM domain family member C)	0.195356
OID31151	HEPACAM2	A8MVW5	HEPACAM family member 2 (Mitotic kinetics regulator)	0.56889
OID21303	HS3ST3B1	Q9Y662	Heparan sulfate glucosamine 3-O-sulfotransferase 3B1 (EC 2.8.2.30) (Heparan sulfate D-glucosaminyl 3-O-sulfotransferase 3B1) (3-OST-3B) (Heparan sulfate 3-O-sulfotransferase 3B1) (h3-OST-3B)	0.352007
OID30409	HPSE	Q9Y251	Heparanase (EC 3.2.1.166) (Endo-glucoronidase) (Heparanase-1) (Hpa1) [Cleaved into: Heparanase 8 kDa subunit; Heparanase 50 kDa subunit]	0.134027
OID21441	HS6ST1	O60243	Heparan-sulfate 6-O-sulfotransferase 1 (HS6ST-1) (EC 2.8.2.-)	0.448422
OID30481	HS6ST2	Q96MM7	Heparan-sulfate 6-O-sulfotransferase 2 (HS6ST-2) (EC 2.8.2.-)	0.305077
OID30767	SERPIND1	P05546	Heparin cofactor 2 (Heparin cofactor II) (HC-II) (Protease inhibitor leuserpin-2) (HLS2) (Serpin D1)	0.510476
OID21422	HAVCR1	Q96D42	Hepatitis A virus cellular receptor 1 (HAVcr-1) (Kidney injury molecule 1) (KIM-1) (T-cell immunoglobulin and mucin domain-containing protein 1) (TIMD-1) (T-cell immunoglobulin mucin receptor 1) (TIM) (TIM-1) (T-cell membrane protein 1) (CD antigen CD365)	0.415205
OID21137	HAVCR2	Q8TDQ0	Hepatitis A virus cellular receptor 2 (HAVcr-2) (T-cell immunoglobulin and mucin domain-containing protein 3) (TIMD-3) (T-cell immunoglobulin mucin receptor 3) (TIM-3) (T-cell membrane protein 3) (CD antigen CD366)	0.344765
OID20656	HGF	P14210	Hepatocyte growth factor (Hepatopoietin-A) (Scatter factor) (SF) [Cleaved into: Hepatocyte growth factor alpha chain; Hepatocyte growth factor beta chain]	0.389019
OID30718	HGFAC	Q04756	Hepatocyte growth factor activator (HGF activator) (HGFA) (EC 3.4.21.-) [Cleaved into: Hepatocyte growth factor activator short chain; Hepatocyte growth factor activator long chain]	0.67814
OID20269	MET	P08581	Hepatocyte growth factor receptor (HGF receptor) (EC 2.7.10.1) (HGF/SF receptor) (Proto-oncogene c-Met) (Scatter factor receptor) (SF receptor) (Tyrosine-protein kinase Met)	0.322244
OID30713	MST1	P26927	Hepatocyte growth factor-like protein (Macrophage stimulatory protein) (Macrophage-stimulating protein) (MSP) [Cleaved into: Hepatocyte growth factor-like protein alpha chain; Hepatocyte growth factor-like protein beta chain]	0.734631
OID21175	HGS	O14964	Hepatocyte growth factor-regulated tyrosine kinase substrate (Hrs) (Protein pp110)	0.16836
OID30919	HNF1A	P20823	Hepatocyte nuclear factor 1-alpha (HNF-1-alpha) (HNF-1A) (Liver-specific transcription factor LF-B1) (LFB1) (Transcription factor 1) (TCF-1)	0.0709042
OID21455	HDGF	P51858	Hepatoma-derived growth factor (HDGF) (High mobility group protein 1-like 2) (HMG-1L2)	0.429306
OID31136	HDGFL2	Q7Z4V5	Hepatoma-derived growth factor-related protein 2 (HDGF-related protein 2) (HRP-2) (Hepatoma-derived growth factor 2) (HDGF-2)	0.0769649
OID30337	HEPH	Q9BQS7	Hephaestin (EC 1.-.-.-)	0.313924
OID20051	HNRNPK	P61978	Heterogeneous nuclear ribonucleoprotein K (hnRNP K) (Transformation up-regulated nuclear protein) (TUNP)	0.0033837
OID31037	HNRNPUL1	Q9BUJ2	Heterogeneous nuclear ribonucleoprotein U-like protein 1 (Adenovirus early region 1B-associated protein 5) (E1B-55 kDa-associated protein 5) (E1B-AP5)	0.158789
OID30332	FCAMR	Q8WWV6	High affinity immunoglobulin alpha and immunoglobulin mu Fc receptor (Fc alpha/mu receptor) (CD antigen CD351)	0.401066
OID30992	FCER1A	P12319	High affinity immunoglobulin epsilon receptor subunit alpha (Fc-epsilon RI-alpha) (FcERI) (IgE Fc receptor subunit alpha)	0.205839
OID20615	HPCAL1	P37235	Hippocalcin-like protein 1 (Calcium-binding protein BDR-1) (HLP2) (Visinin-like protein 3) (VILIP-3)	0.11177
OID20975	HNMT	P50135	Histamine N-methyltransferase (HMT) (EC 2.1.1.8)	0.390308
OID30770	HRG	P04196	Histidine-rich glycoprotein (Histidine-proline-rich glycoprotein) (HPRG)	0.349956
OID21086	HARS1	P12081	Histidine--tRNA ligase, cytoplasmic (EC 6.1.1.21) (Histidyl-tRNA synthetase) (HisRS)	0.168611
OID30675	ABO	P16442	Histo-blood group ABO system transferase (Fucosylglycoprotein 3-alpha-galactosyltransferase) (Fucosylglycoprotein alpha-N-acetylgalactosaminyltransferase) (Glycoprotein-fucosylgalactoside alpha-N-acetylgalactosaminyltransferase) (EC 2.4.1.40) (Glycoprotein-fucosylgalactoside alpha-galactosyltransferase) (EC 2.4.1.37) (Histo-blood group A transferase) (A transferase) (Histo-blood group B transfera…	0.785526
OID30438	EP300	Q09472	Histone acetyltransferase p300 (p300 HAT) (EC 2.3.1.48) (E1A-associated protein p300) (Histone butyryltransferase p300) (EC 2.3.1.-) (Histone crotonyltransferase p300) (EC 2.3.1.-) (Protein 2-hydroxyisobutyryltransferase p300) (EC 2.3.1.-) (Protein lactyltransferas p300) (EC 2.3.1.-) (Protein propionyltransferase p300) (EC 2.3.1.-)	0
OID30436	HDAC8	Q9BY41	Histone deacetylase 8 (HD8) (EC 3.5.1.98) (Protein deacetylase HDAC8) (EC 3.5.1.-) (Protein decrotonylase HDAC8) (EC 3.5.1.-)	0.0253903
OID31323	SAP18	O00422	Histone deacetylase complex subunit SAP18 (18 kDa Sin3-associated polypeptide) (2HOR0202) (Cell growth-inhibiting gene 38 protein) (Sin3-associated polypeptide p18)	0
OID20948	SETMAR	Q53H47	Histone-lysine N-methyltransferase SETMAR (SET domain and mariner transposase fusion protein) (Metnase) [Includes: Histone-lysine N-methyltransferase (EC 2.1.1.357); Transposon Hsmar1 transposase (EC 3.1.-.-)]	0.28856
OID31048	HLA-A	P04439	HLA class I histocompatibility antigen, A alpha chain (Human leukocyte antigen A) (HLA-A)	0.682676
OID20532	HLA-E	P13747	HLA class I histocompatibility antigen, alpha chain E (MHC class I antigen E) [Cleaved into: Soluble HLA class I histocompatibility antigen, alpha chain E (sHLA-E)]	0.112283
OID21040	CD74	P04233	HLA class II histocompatibility antigen gamma chain (HLA-DR antigens-associated invariant chain) (Ia antigen-associated invariant chain) (Ii) (CD antigen CD74) [Cleaved into: Class-II-associated invariant chain peptide (CLIP)]	0.229046
OID20520	HLA-DRA	P01903	HLA class II histocompatibility antigen, DR alpha chain (MHC class II antigen DRA)	0.319545
OID30624	ST13	P50502	Hsc70-interacting protein (Hip) (Aging-associated protein 2) (Progesterone receptor-associated p48 protein) (Protein FAM10A1) (Putative tumor suppressor ST13) (Renal carcinoma antigen NY-REN-33) (Suppression of tumorigenicity 13 protein)	0.192163
OID21470	CDC37	Q16543	Hsp90 co-chaperone Cdc37 (Hsp90 chaperone protein kinase-targeting subunit) (p50Cdc37) [Cleaved into: Hsp90 co-chaperone Cdc37, N-terminally processed]	0.15625
OID30071	HIP1	O00291	Huntingtin-interacting protein 1 (HIP-1) (Huntingtin-interacting protein I) (HIP-I)	0.212658
OID31141	HIP1R	O75146	Huntingtin-interacting protein 1-related protein (HIP1-related protein) (Huntingtin-interacting protein 12) (HIP-12)	0.0765417
OID31232	H2AP	O75409	Huntingtin-interacting protein M (Histone H2A.P) (Huntingtin yeast partner M)	0.262691
OID31175	HMMR	O75330	Hyaluronan mediated motility receptor (Intracellular hyaluronic acid-binding protein) (Receptor for hyaluronan-mediated motility) (CD antigen CD168)	0
OID20357	HYAL1	Q12794	Hyaluronidase-1 (Hyal-1) (EC 3.2.1.35) (Hyaluronoglucosaminidase-1) (Lung carcinoma protein 1) (LuCa-1)	0.241353
OID30132	HADH	Q16836	Hydroxyacyl-coenzyme A dehydrogenase, mitochondrial (HCDH) (EC 1.1.1.35) (Medium and short-chain L-3-hydroxyacyl-coenzyme A dehydrogenase) (Short-chain 3-hydroxyacyl-CoA dehydrogenase)	0.0409803
OID21459	HAGH	Q16775	Hydroxyacylglutathione hydrolase, mitochondrial (EC 3.1.2.6) (Glyoxalase II) (Glx II)	0.113322
OID30214	HMGCL	P35914	Hydroxymethylglutaryl-CoA lyase, mitochondrial (HL) (HMG-CoA lyase) (EC 4.1.3.4) (3-hydroxy-3-methylglutarate-CoA lyase)	0.0772399
OID30157	HMGCS1	Q01581	Hydroxymethylglutaryl-CoA synthase, cytoplasmic (HMG-CoA synthase) (EC 2.3.3.10) (3-hydroxy-3-methylglutaryl coenzyme A synthase)	0.107974
OID30256	HSDL2	Q6YN16	Hydroxysteroid dehydrogenase-like protein 2 (EC 1.-.-.-) (Short chain dehydrogenase/reductase family 13C member 1)	0.308195
OID20300	HYOU1	Q9Y4L1	Hypoxia up-regulated protein 1 (150 kDa oxygen-regulated protein) (ORP-150) (170 kDa glucose-regulated protein) (GRP-170)	0.219716
OID30425	HIF1A	Q16665	Hypoxia-inducible factor 1-alpha (HIF-1-alpha) (HIF1-alpha) (ARNT-interacting protein) (Basic-helix-loop-helix-PAS protein MOP1) (Class E basic helix-loop-helix protein 78) (bHLHe78) (Member of PAS protein 1) (PAS domain-containing protein 8)	0.0977671
OID21351	ICOSLG	O75144	ICOS ligand (B7 homolog 2) (B7-H2) (B7-like protein Gl50) (B7-related protein 1) (B7RP-1) (CD antigen CD275)	0.284648
OID20619	IDS	P22304	Iduronate 2-sulfatase (EC 3.1.6.13) (Alpha-L-iduronate sulfate sulfatase) (Idursulfase) [Cleaved into: Iduronate 2-sulfatase 42 kDa chain; Iduronate 2-sulfatase 14 kDa chain]	0.159779
OID31169	IGLON5	A6NGN9	IgLON family member 5	0
OID20494	JCHAIN	P01591	Immunoglobulin J chain (Joining chain of multimeric IgA and IgM)	0.286117
OID30740	IGLC2	P0DOY2	Immunoglobulin lambda constant 2 (Ig lambda chain C region Kern) (Ig lambda chain C region NIG-64) (Ig lambda chain C region SH) (Ig lambda chain C region X) (Ig lambda-2 chain C region)	0.303314
OID20889	ISLR2	Q6UXK2	Immunoglobulin superfamily containing leucine-rich repeat protein 2 (Leucine-rich repeat domain and immunoglobulin domain-containing axon extension protein)	0.317962
OID30862	IGDCC3	Q8IVU1	Immunoglobulin superfamily DCC subclass member 3 (Putative neuronal cell adhesion molecule)	0.0621389
OID30402	IGDCC4	Q8TDY8	Immunoglobulin superfamily DCC subclass member 4 (Neighbor of punc e11) (Protein DDM36) (hDDM36)	0.358634
OID31480	CD101	Q93033	Immunoglobulin superfamily member 2 (IgSF2) (Cell surface glycoprotein V7) (Glu-Trp-Ile EWI motif-containing protein 101) (EWI-101) (CD antigen CD101)	0.55459
OID30210	IGSF21	Q96ID5	Immunoglobulin superfamily member 21 (IgSF21)	0.415985
OID21312	IGSF3	O75054	Immunoglobulin superfamily member 3 (IgSF3) (Glu-Trp-Ile EWI motif-containing protein 3) (EWI-3)	0.433668
OID20167	IGSF8	Q969P0	Immunoglobulin superfamily member 8 (IgSF8) (CD81 partner 3) (Glu-Trp-Ile EWI motif-containing protein 2) (EWI-2) (Keratinocytes-associated transmembrane protein 4) (KCT-4) (LIR-D1) (Prostaglandin regulatory-like protein) (PGRL) (CD antigen CD316)	0.20954
OID31059	IGBP1	P78318	Immunoglobulin-binding protein 1 (B-cell signal transduction molecule alpha 4) (Protein alpha-4) (CD79a-binding protein 1) (Protein phosphatase 2/4/6 regulatory subunit) (Renal carcinoma antigen NY-REN-16)	0.101706
OID21032	SUMF2	Q8NBJ7	Inactive C-alpha-formylglycine-generating enzyme 2 (Paralog of formylglycine-generating enzyme) (pFGE) (Sulfatase-modifying factor 2)	0.640223
OID30322	CPXM2	Q8N436	Inactive carboxypeptidase-like protein X2	0.262834
OID30499	CEMIP2	Q9UHN6	Inactive cell surface hyaluronidase CEMIP2 (Cell migration-inducing hyaluronidase 2) (Transmembrane protein 2)	0.166028
OID20527	DPP10	Q8N608	Inactive dipeptidyl peptidase 10 (Dipeptidyl peptidase IV-related protein 3) (DPRP-3) (Dipeptidyl peptidase X) (DPP X) (Dipeptidyl peptidase-like protein 2) (DPL2)	0.162916
OID31122	PNLIPRP1	P54315	Inactive pancreatic lipase-related protein 1 (PL-RP1)	0.601819
OID30238	RNASE10	Q5GAN6	Inactive ribonuclease-like protein 10	0.752129
OID21153	PAMR1	Q6UXH9	Inactive serine protease PAMR1 (Peptidase domain-containing protein associated with muscle regeneration 1) (Regeneration-associated muscle protease homolog)	0.374724
OID20880	PTK7	Q13308	Inactive tyrosine-protein kinase 7 (Colon carcinoma kinase 4) (CCK-4) (Protein-tyrosine kinase 7) (Pseudo tyrosine kinase receptor 7) (Tyrosine-protein kinase-like 7)	0.0610548
OID20224	ROR1	Q01973	Inactive tyrosine-protein kinase transmembrane receptor ROR1 (Neurotrophic tyrosine kinase, receptor-related 1)	0.422898
OID30230	IDO1	P14902	Indoleamine 2,3-dioxygenase 1 (IDO-1) (EC 1.13.11.52) (Indoleamine-pyrrole 2,3-dioxygenase)	0.353812
OID30563	IDO1	P14902	Indoleamine 2,3-dioxygenase 1 (IDO-1) (EC 1.13.11.52) (Indoleamine-pyrrole 2,3-dioxygenase)	0.385017
OID31050	IDO1	P14902	Indoleamine 2,3-dioxygenase 1 (IDO-1) (EC 1.13.11.52) (Indoleamine-pyrrole 2,3-dioxygenase)	0.328982
OID31474	IDO1	P14902	Indoleamine 2,3-dioxygenase 1 (IDO-1) (EC 1.13.11.52) (Indoleamine-pyrrole 2,3-dioxygenase)	0.414627
OID30625	INHBB	P09529	Inhibin beta B chain (Activin beta-B chain)	0.28842
OID21093	INHBC	P55103	Inhibin beta C chain (Activin beta-C chain)	0.498376
OID20853	ING1	Q9UK53	Inhibitor of growth protein 1	0.0069063
OID30082	ITPA	Q9BY32	Inosine triphosphate pyrophosphatase (ITPase) (Inosine triphosphatase) (EC 3.6.1.9) (Non-canonical purine NTP pyrophosphatase) (Non-standard purine NTP pyrophosphatase) (Nucleoside-triphosphate diphosphatase) (Nucleoside-triphosphate pyrophosphatase) (NTPase) (Putative oncogene protein hlc14-06-p)	0.448894
OID20085	IRAG2	Q12912	Inositol 1,4,5-triphosphate receptor associated 2 (Lymphoid-restricted membrane protein) (Protein Jaw1) [Cleaved into: Processed inositol 1,4,5-triphosphate receptor associated 2]	0.263843
OID30216	ITPR1	Q14643	Inositol 1,4,5-trisphosphate receptor type 1 (IP3 receptor isoform 1) (IP3R 1) (InsP3R1) (Type 1 inositol 1,4,5-trisphosphate receptor) (Type 1 InsP3 receptor)	0.215392
OID30860	ITPRIP	Q8IWB1	Inositol 1,4,5-trisphosphate receptor-interacting protein (Protein DANGER)	0.16212
OID20907	IMPA1	P29218	Inositol monophosphatase 1 (IMP 1) (IMPase 1) (EC 3.1.3.25) (D-galactose 1-phosphate phosphatase) (EC 3.1.3.94) (Inositol-1(or 4)-monophosphatase 1) (Lithium-sensitive myo-inositol monophosphatase A1)	0.0968579
OID21345	INPP1	P49441	Inositol polyphosphate 1-phosphatase (IPP) (IPPase) (EC 3.1.3.57)	0.102117
OID30500	IGFL4	Q6B9Z1	Insulin growth factor-like family member 4	0
OID30566	INSR	P06213	Insulin receptor (IR) (EC 2.7.10.1) (CD antigen CD220) [Cleaved into: Insulin receptor subunit alpha; Insulin receptor subunit beta]	0.128989
OID31129	INSL3	P51460	Insulin-like 3 (Leydig insulin-like peptide) (Ley-I-L) (Relaxin-like factor) [Cleaved into: Insulin-like 3 B chain; Insulin-like 3 A chain]	0
OID21274	IGF1R	P08069	Insulin-like growth factor 1 receptor (EC 2.7.10.1) (Insulin-like growth factor I receptor) (IGF-I receptor) (CD antigen CD221) [Cleaved into: Insulin-like growth factor 1 receptor alpha chain; Insulin-like growth factor 1 receptor beta chain]	0.111926
OID30112	IGF2BP3	O00425	Insulin-like growth factor 2 mRNA-binding protein 3 (IGF2 mRNA-binding protein 3) (IMP-3) (IGF-II mRNA-binding protein 3) (KH domain-containing protein overexpressed in cancer) (hKOC) (VICKZ family member 3)	0.0271454
OID20246	IGFBP1	P08833	Insulin-like growth factor-binding protein 1 (IBP-1) (IGF-binding protein 1) (IGFBP-1) (Placental protein 12) (PP12)	0.315972
OID20325	IGFBP2	P18065	Insulin-like growth factor-binding protein 2 (IBP-2) (IGF-binding protein 2) (IGFBP-2)	0.303019
OID20398	IGFBP3	P17936	Insulin-like growth factor-binding protein 3 (IBP-3) (IGF-binding protein 3) (IGFBP-3)	0.535254
OID21158	IGFBP4	P22692	Insulin-like growth factor-binding protein 4 (IBP-4) (IGF-binding protein 4) (IGFBP-4)	0.330984
OID20413	IGFBP6	P24592	Insulin-like growth factor-binding protein 6 (IBP-6) (IGF-binding protein 6) (IGFBP-6)	0.423622
OID20236	IGFBP7	Q16270	Insulin-like growth factor-binding protein 7 (IBP-7) (IGF-binding protein 7) (IGFBP-7) (IGFBP-rP1) (MAC25 protein) (PGI2-stimulating factor) (Prostacyclin-stimulating factor) (Tumor-derived adhesion factor) (TAF)	0.143274
OID20155	IGFBPL1	Q8WX77	Insulin-like growth factor-binding protein-like 1 (IGFBP-related protein 10) (Insulin-like growth factor-binding-related protein 4) (IGFBP-rP4)	0.519935
OID31448	INSL5	Q9Y5Q6	Insulin-like peptide INSL5 (Insulin-like peptide 5) [Cleaved into: Insulin-like peptide INSL5 B chain; Insulin-like peptide INSL5 A chain]	0.376649
OID20504	ITM2A	O43736	Integral membrane protein 2A (Protein E25)	0.112008
OID20581	ITGA11	Q9UKX5	Integrin alpha-11	0.414896
OID30570	ITGA2	P17301	Integrin alpha-2 (CD49 antigen-like family member B) (Collagen receptor) (Platelet membrane glycoprotein Ia) (GPIa) (VLA-2 subunit alpha) (CD antigen CD49b)	0.540639
OID21139	ITGA5	P08648	Integrin alpha-5 (CD49 antigen-like family member E) (Fibronectin receptor subunit alpha) (Integrin alpha-F) (VLA-5) (CD antigen CD49e) [Cleaved into: Integrin alpha-5 heavy chain; Integrin alpha-5 light chain]	0.320389
OID20528	ITGA6	P23229	Integrin alpha-6 (CD49 antigen-like family member F) (VLA-6) (CD antigen CD49f) [Cleaved into: Integrin alpha-6 heavy chain; Integrin alpha-6 light chain; Processed integrin alpha-6 (Alpha6p)]	0.328286
OID21071	ITGAM	P11215	Integrin alpha-M (CD11 antigen-like family member B) (CR-3 alpha chain) (Cell surface glycoprotein MAC-1 subunit alpha) (Leukocyte adhesion receptor MO1) (Neutrophil adherence receptor) (CD antigen CD11b)	0.458283
OID21416	ITGAV	P06756	Integrin alpha-V (Vitronectin receptor) (Vitronectin receptor subunit alpha) (CD antigen CD51) [Cleaved into: Integrin alpha-V heavy chain; Integrin alpha-V light chain]	0.355909
OID31325	ITGAX	P20702	Integrin alpha-X (CD11 antigen-like family member C) (Leu M5) (Leukocyte adhesion glycoprotein p150,95 alpha chain) (Leukocyte adhesion receptor p150,95) (CD antigen CD11c)	0
OID20376	ITGB1	P05556	Integrin beta-1 (Fibronectin receptor subunit beta) (Glycoprotein IIa) (GPIIA) (VLA-4 subunit beta) (CD antigen CD29)	0.183061
OID21268	ITGB1BP1	O14713	Integrin beta-1-binding protein 1 (Integrin cytoplasmic domain-associated protein 1) (ICAP-1)	0.0087783
OID20112	ITGB1BP2	Q9UKP3	Integrin beta-1-binding protein 2 (Melusin)	0.130412
OID20315	ITGB2	P05107	Integrin beta-2 (Cell surface adhesion glycoproteins LFA-1/CR3/p150,95 subunit beta) (Complement receptor C3 subunit beta) (CD antigen CD18)	0.402355
OID21522	ITGB5	P18084	Integrin beta-5	0.492679
OID20493	ITGB6	P18564	Integrin beta-6	0.478741
OID21393	ITGB7	P26010	Integrin beta-7 (Gut homing receptor beta subunit)	0.555717
OID30408	ITGBL1	O95965	Integrin beta-like protein 1 (Osteoblast-specific cysteine-rich protein) (Ten integrin EGF-like repeat domain-containing protein)	0.24089
OID20855	ILKAP	Q9H0C8	Integrin-linked kinase-associated serine/threonine phosphatase 2C (ILKAP) (EC 3.1.3.16)	0
OID20977	IPCEF1	Q8WWN9	Interactor protein for cytohesin exchange factors 1 (Phosphoinositide-binding protein PIP3-E)	0.172635
OID30722	ITIH1	P19827	Inter-alpha-trypsin inhibitor heavy chain H1 (ITI heavy chain H1) (ITI-HC1) (Inter-alpha-inhibitor heavy chain 1) (Inter-alpha-trypsin inhibitor complex component III) (Serum-derived hyaluronan-associated protein) (SHAP)	0.207081
OID20352	ITIH3	Q06033	Inter-alpha-trypsin inhibitor heavy chain H3 (ITI heavy chain H3) (ITI-HC3) (Inter-alpha-inhibitor heavy chain 3) (Serum-derived hyaluronan-associated protein) (SHAP)	0.452159
OID30762	ITIH4	Q14624	Inter-alpha-trypsin inhibitor heavy chain H4 (ITI heavy chain H4) (ITI-HC4) (Inter-alpha-inhibitor heavy chain 4) (Inter-alpha-trypsin inhibitor family heavy chain-related protein) (IHRP) (Plasma kallikrein sensitive glycoprotein 120) (Gp120) (PK-120) [Cleaved into: 70 kDa inter-alpha-trypsin inhibitor heavy chain H4; 35 kDa inter-alpha-trypsin inhibitor heavy chain H4]	0.47036
OID31430	ITIH5	Q86UX2	Inter-alpha-trypsin inhibitor heavy chain H5 (ITI heavy chain H5) (ITI-HC5) (Inter-alpha-inhibitor heavy chain 5)	0
OID20411	ICAM1	P05362	Intercellular adhesion molecule 1 (ICAM-1) (Major group rhinovirus receptor) (CD antigen CD54)	0.300509
OID20248	ICAM2	P13598	Intercellular adhesion molecule 2 (ICAM-2) (CD antigen CD102)	0.45869
OID20277	ICAM3	P32942	Intercellular adhesion molecule 3 (ICAM-3) (CDw50) (ICAM-R) (CD antigen CD50)	0.660409
OID20578	ICAM4	Q14773	Intercellular adhesion molecule 4 (ICAM-4) (Landsteiner-Wiener blood group glycoprotein) (LW blood group protein) (CD antigen CD242)	0.504592
OID20145	ICAM5	Q9UMF0	Intercellular adhesion molecule 5 (ICAM-5) (Telencephalin)	0.512282
OID31491	IFNAR1	P17181	Interferon alpha/beta receptor 1 (IFN-R-1) (IFN-alpha/beta receptor 1) (Cytokine receptor class-II member 1) (Cytokine receptor family 2 member 1) (CRF2-1) (Type I interferon receptor 1)	0.137207
OID20495	IFNG	P01579	Interferon gamma (IFN-gamma) (Immune interferon)	0.195761
OID20678	IFNGR1	P15260	Interferon gamma receptor 1 (IFN-gamma receptor 1) (IFN-gamma-R1) (CDw119) (Interferon gamma receptor alpha-chain) (IFN-gamma-R-alpha) (CD antigen CD119)	0.250395
OID20941	IFNGR2	P38484	Interferon gamma receptor 2 (IFN-gamma receptor 2) (IFN-gamma-R2) (Interferon gamma receptor accessory factor 1) (AF-1) (Interferon gamma receptor beta-chain) (IFN-gamma-R-beta) (Interferon gamma transducer 1)	0.800508
OID20506	IFNLR1	Q8IU57	Interferon lambda receptor 1 (IFN-lambda receptor 1) (IFN-lambda-R1) (Cytokine receptor class-II member 12) (Cytokine receptor family 2 member 12) (CRF2-12) (Interleukin-28 receptor subunit alpha) (IL-28 receptor subunit alpha) (IL-28R-alpha) (IL-28RA) (Likely interleukin or cytokine receptor 2) (LICR2)	0.432888
OID20795	IFNL1	Q8IU54	Interferon lambda-1 (IFN-lambda-1) (Cytokine Zcyto21) (Interleukin-29) (IL-29)	0.23916
OID30791	IFNL2	Q8IZJ0	Interferon lambda-2 (IFN-lambda-2) (Cytokine Zcyto20) (Interleukin-28A) (IL-28A)	0.0421966
OID30129	IFNW1	P05000	Interferon omega-1 (Interferon alpha-II-1)	0
OID31310	IFIT1	P09914	Interferon-induced protein with tetratricopeptide repeats 1 (IFIT-1) (Interferon-induced 56 kDa protein) (IFI-56K) (P56)	0
OID31283	IFIT3	O14879	Interferon-induced protein with tetratricopeptide repeats 3 (IFIT-3) (CIG49) (ISG-60) (Interferon-induced 60 kDa protein) (IFI-60K) (Interferon-induced protein with tetratricopeptide repeats 4) (IFIT-4) (Retinoic acid-induced gene G protein) (P60) (RIG-G)	0.09308
OID31442	EIF2AK2	P19525	Interferon-induced, double-stranded RNA-activated protein kinase (EC 2.7.11.1) (Eukaryotic translation initiation factor 2-alpha kinase 2) (eIF-2A protein kinase 2) (Interferon-inducible RNA-dependent protein kinase) (P1/eIF-2A protein kinase) (Protein kinase RNA-activated) (PKR) (Protein kinase R) (Tyrosine-protein kinase EIF2AK2) (EC 2.7.10.2) (p68 kinase)	0.170247
OID21225	PRKRA	O75569	Interferon-inducible double-stranded RNA-dependent protein kinase activator A (PKR-associated protein X) (PKR-associating protein X) (Protein activator of the interferon-induced protein kinase) (Protein kinase, interferon-inducible double-stranded RNA-dependent activator)	0.0919967
OID20488	IL1A	P01583	Interleukin-1 alpha (IL-1 alpha) (Hematopoietin-1)	0
OID20427	IL1B	P01584	Interleukin-1 beta (IL-1 beta) (Catabolin)	0.0595999
OID21126	IL1RAP	Q9NPH3	Interleukin-1 receptor accessory protein (IL-1 receptor accessory protein) (IL-1RAcP) (EC 3.2.2.6) (Interleukin-1 receptor 3) (IL-1R-3) (IL-1R3)	0.529437
OID20700	IL1RN	P18510	Interleukin-1 receptor antagonist protein (IL-1RN) (IL-1ra) (IRAP) (ICIL-1RA) (IL1 inhibitor) (Anakinra)	0.523352
OID21116	IL1R1	P14778	Interleukin-1 receptor type 1 (IL-1R-1) (IL-1RT-1) (IL-1RT1) (EC 3.2.2.6) (CD121 antigen-like family member A) (Interleukin-1 receptor alpha) (IL-1R-alpha) (Interleukin-1 receptor type I) (p80) (CD antigen CD121a) [Cleaved into: Interleukin-1 receptor type 1, membrane form (mIL-1R1) (mIL-1RI); Interleukin-1 receptor type 1, soluble form (sIL-1R1) (sIL-1RI)]	0.228048
OID20757	IL1R2	P27930	Interleukin-1 receptor type 2 (IL-1R-2) (IL-1RT-2) (IL-1RT2) (CD121 antigen-like family member B) (CDw121b) (IL-1 type II receptor) (Interleukin-1 receptor beta) (IL-1R-beta) (Interleukin-1 receptor type II) (CD antigen CD121b) [Cleaved into: Interleukin-1 receptor type 2, membrane form (mIL-1R2) (mIL-1RII); Interleukin-1 receptor type 2, soluble form (sIL-1R2) (sIL-1RII)]	0.713991
OID20485	IRAK1	P51617	Interleukin-1 receptor-associated kinase 1 (IRAK-1) (EC 2.7.11.1)	0.0939997
OID20577	IRAK4	Q9NWZ3	Interleukin-1 receptor-associated kinase 4 (IRAK-4) (EC 2.7.11.1) (Renal carcinoma antigen NY-REN-64)	0.241764
OID20250	IL1RL1	Q01638	Interleukin-1 receptor-like 1 (EC 3.2.2.6) (Protein ST2)	0.376469
OID20487	IL1RL2	Q9HB29	Interleukin-1 receptor-like 2 (EC 3.2.2.6) (IL-36 receptor) (IL-36R) (Interleukin-1 receptor-related protein 2) (IL-1Rrp2) (IL1R-rp2)	0.561294
OID20431	IL10	P22301	Interleukin-10 (IL-10) (Cytokine synthesis inhibitory factor) (CSIF)	0.250672
OID20420	IL10RA	Q13651	Interleukin-10 receptor subunit alpha (IL-10 receptor subunit alpha) (IL-10R subunit alpha) (IL-10RA) (CDw210a) (Interleukin-10 receptor subunit 1) (IL-10R subunit 1) (IL-10R1) (CD antigen CD210)	0.0585825
OID20696	IL10RB	Q08334	Interleukin-10 receptor subunit beta (IL-10 receptor subunit beta) (IL-10R subunit beta) (IL-10RB) (Cytokine receptor class-II member 4) (Cytokine receptor family 2 member 4) (CRF2-4) (Interleukin-10 receptor subunit 2) (IL-10R subunit 2) (IL-10R2) (CD antigen CDw210b)	0.261971
OID20455	IL11	P20809	Interleukin-11 (IL-11) (Adipogenesis inhibitory factor) (AGIF) (Oprelvekin)	0.0053873
OID20486	IL12RB1	P42701	Interleukin-12 receptor subunit beta-1 (IL-12 receptor subunit beta-1) (IL-12R subunit beta-1) (IL-12R-beta-1) (IL-12RB1) (IL-12 receptor beta component) (CD antigen CD212)	0.204315
OID30422	IL12RB2	Q99665	Interleukin-12 receptor subunit beta-2 (IL-12 receptor subunit beta-2) (IL-12R subunit beta-2) (IL-12R-beta-2) (IL-12RB2)	0
OID20666	IL12B	P29460	Interleukin-12 subunit beta (IL-12B) (Cytotoxic lymphocyte maturation factor 40 kDa subunit) (CLMF p40) (IL-12 subunit p40) (NK cell stimulatory factor chain 2) (NKSF2)	0.404276
OID20430	IL13	P35225	Interleukin-13 (IL-13)	0.104257
OID21504	IL13RA1	P78552	Interleukin-13 receptor subunit alpha-1 (IL-13 receptor subunit alpha-1) (IL-13R subunit alpha-1) (IL-13R-alpha-1) (IL-13RA1) (Cancer/testis antigen 19) (CT19) (CD antigen CD213a1)	0.562379
OID30841	IL13RA2	Q14627	Interleukin-13 receptor subunit alpha-2 (IL-13 receptor subunit alpha-2) (IL-13R subunit alpha-2) (IL-13R-alpha-2) (IL-13RA2) (Interleukin-13-binding protein) (CD antigen CD213a2)	0
OID20562	IL15	P40933	Interleukin-15 (IL-15)	0.383821
OID20498	IL15RA	Q13261	Interleukin-15 receptor subunit alpha (IL-15 receptor subunit alpha) (IL-15R-alpha) (IL-15RA) (CD antigen CD215) [Cleaved into: Soluble interleukin-15 receptor subunit alpha (sIL-15 receptor subunit alpha) (sIL-15R-alpha) (sIL-15RA)]	0.167132
OID21089	IL17RA	Q96F46	Interleukin-17 receptor A (IL-17 receptor A) (IL-17RA) (CDw217) (CD antigen CD217)	0.909019
OID20585	IL17RB	Q9NRM6	Interleukin-17 receptor B (IL-17 receptor B) (IL-17RB) (Cytokine receptor-like 4) (IL-17 receptor homolog 1) (IL-17Rh1) (IL17Rh1) (Interleukin-17B receptor) (IL-17B receptor)	0.551051
OID20469	IL17A	Q16552	Interleukin-17A (IL-17) (IL-17A) (Cytotoxic T-lymphocyte-associated antigen 8) (CTLA-8)	0.313402
OID20477	IL17C	Q9P0M4	Interleukin-17C (IL-17C) (Cytokine CX2)	0.433825
OID20481	IL17D	Q8TAD2	Interleukin-17D (IL-17D) (Interleukin-27) (IL-27)	0.28498
OID20456	IL17F	Q96PD4	Interleukin-17F (IL-17F) (Cytokine ML-1)	0.178184
OID20694	IL18	Q14116	Interleukin-18 (IL-18) (Iboctadekin) (Interferon gamma-inducing factor) (IFN-gamma-inducing factor) (Interleukin-1 gamma) (IL-1 gamma)	0.394302
OID20652	IL18R1	Q13478	Interleukin-18 receptor 1 (IL-18R-1) (IL-18R1) (EC 3.2.2.6) (CD218 antigen-like family member A) (CDw218a) (IL1 receptor-related protein) (IL-1Rrp) (IL1R-rp) (Interleukin-18 receptor alpha) (IL-18R-alpha) (IL-18Ralpha) (CD antigen CD218a)	0.494825
OID20900	IL18RAP	O95256	Interleukin-18 receptor accessory protein (IL-18 receptor accessory protein) (IL-18RAcP) (EC 3.2.2.6) (Accessory protein-like) (AcPL) (CD218 antigen-like family member B) (CDw218b) (IL-1R accessory protein-like) (IL-1RAcPL) (Interleukin-1 receptor 7) (IL-1R-7) (IL-1R7) (Interleukin-18 receptor accessory protein-like) (Interleukin-18 receptor beta) (IL-18R-beta) (IL-18Rbeta) (CD antigen CD218b)	0.061912
OID20348	IL18BP	O95998	Interleukin-18-binding protein (IL-18BP) (Tadekinig-alfa)	0.0940722
OID20158	IL19	Q9UHD0	Interleukin-19 (IL-19) (Melanoma differentiation-associated protein-like protein) (NG.1)	0.203274
OID20419	IL2	P60568	Interleukin-2 (IL-2) (T-cell growth factor) (TCGF) (Aldesleukin)	0
OID20267	IL2RA	P01589	Interleukin-2 receptor subunit alpha (IL-2 receptor subunit alpha) (IL-2-RA) (IL-2R subunit alpha) (IL2-RA) (TAC antigen) (p55) (CD antigen CD25)	0.318391
OID20450	IL2RB	P14784	Interleukin-2 receptor subunit beta (IL-2 receptor subunit beta) (IL-2R subunit beta) (IL-2RB) (High affinity IL-2 receptor subunit beta) (Interleukin-15 receptor subunit beta) (p70-75) (p75) (CD antigen CD122)	0.0473112
OID20453	IL20	Q9NYY1	Interleukin-20 (IL-20) (Cytokine Zcyto10)	0.0780104
OID20422	IL20RA	Q9UHF4	Interleukin-20 receptor subunit alpha (IL-20 receptor subunit alpha) (IL-20R-alpha) (IL-20RA) (Cytokine receptor class-II member 8) (Cytokine receptor family 2 member 8) (CRF2-8) (IL-20R1) (ZcytoR7)	0.0371244
OID30461	IL20RB	Q6UXL0	Interleukin-20 receptor subunit beta (IL-20 receptor subunit beta) (IL-20R-beta) (IL-20RB) (Fibronectin type III domain containing 6) (FNDC6) (IL-20R2)	0
OID30441	IL21R	Q9HBE5	Interleukin-21 receptor (IL-21 receptor) (IL-21R) (Novel interleukin receptor) (CD antigen CD360)	0
OID31407	IL22	Q9GZX6	Interleukin-22 (IL-22) (Cytokine Zcyto18) (IL-10-related T-cell-derived-inducible factor) (IL-TIF)	0.337983
OID20449	IL22RA1	Q8N6P7	Interleukin-22 receptor subunit alpha-1 (IL-22 receptor subunit alpha-1) (IL-22R-alpha-1) (IL-22RA1) (Cytokine receptor class-II member 9) (Cytokine receptor family 2 member 9) (CRF2-9) (ZcytoR11)	0.295962
OID20440	IL24	Q13007	Interleukin-24 (IL-24) (Melanoma differentiation-associated gene 7 protein) (MDA-7) (Suppression of tumorigenicity 16 protein)	0.109782
OID31243	IL25	Q9H293	Interleukin-25 (IL-25) (Interleukin-17E) (IL-17E)	0
OID20461	IL3RA	P26951	Interleukin-3 receptor subunit alpha (IL-3 receptor subunit alpha) (IL-3R subunit alpha) (IL-3R-alpha) (IL-3RA) (CD antigen CD123)	0.302632
OID30487	IL31	Q6EBC2	Interleukin-31 (IL-31)	0.0824371
OID30475	IL31RA	Q8NI17	Interleukin-31 receptor subunit alpha (IL-31 receptor subunit alpha) (IL-31R subunit alpha) (IL-31R-alpha) (IL-31RA) (Cytokine receptor-like 3) (GLM-R) (hGLM-R) (Gp130-like monocyte receptor) (Gp130-like receptor) (ZcytoR17)	0.38376
OID20605	IL32	P24001	Interleukin-32 (IL-32) (Natural killer cells protein 4) (Tumor necrosis factor alpha-inducing factor)	0.520315
OID20428	IL33	O95760	Interleukin-33 (IL-33) (Interleukin-1 family member 11) (IL-1F11) (Nuclear factor from high endothelial venules) (NF-HEV) [Cleaved into: Interleukin-33 (95-270); Interleukin-33 (99-270); Interleukin-33 (109-270)]	0
OID20809	IL34	Q6ZMJ4	Interleukin-34 (IL-34)	0.216208
OID30551	IL36G	Q9NZH8	Interleukin-36 gamma (IL-1-related protein 2) (IL-1RP2) (Interleukin-1 epsilon) (IL-1 epsilon) (Interleukin-1 family member 9) (IL-1F9) (Interleukin-1 homolog 1) (IL-1H1)	0.220687
OID20576	IL4R	P24394	Interleukin-4 receptor subunit alpha (IL-4 receptor subunit alpha) (IL-4R subunit alpha) (IL-4R-alpha) (IL-4RA) (CD antigen CD124) [Cleaved into: Soluble interleukin-4 receptor subunit alpha (Soluble IL-4 receptor subunit alpha) (Soluble IL-4R-alpha) (sIL4Ralpha/prot) (IL-4-binding protein) (IL4-BP)]	0.116372
OID20472	IL5	P05113	Interleukin-5 (IL-5) (B-cell differentiation factor I) (Eosinophil differentiation factor) (T-cell replacing factor) (TRF)	0.003695
OID20601	IL5RA	Q01344	Interleukin-5 receptor subunit alpha (IL-5 receptor subunit alpha) (IL-5R subunit alpha) (IL-5R-alpha) (IL-5RA) (CDw125) (CD antigen CD125)	0.64817
OID20101	IL6	P05231	Interleukin-6 (IL-6) (B-cell stimulatory factor 2) (BSF-2) (CTL differentiation factor) (CDF) (Hybridoma growth factor) (Interferon beta-2) (IFN-beta-2)	0.24406
OID20563	IL6	P05231	Interleukin-6 (IL-6) (B-cell stimulatory factor 2) (BSF-2) (CTL differentiation factor) (CDF) (Hybridoma growth factor) (Interferon beta-2) (IFN-beta-2)	0.299623
OID20911	IL6	P05231	Interleukin-6 (IL-6) (B-cell stimulatory factor 2) (BSF-2) (CTL differentiation factor) (CDF) (Hybridoma growth factor) (Interferon beta-2) (IFN-beta-2)	0.302009
OID21276	IL6	P05231	Interleukin-6 (IL-6) (B-cell stimulatory factor 2) (BSF-2) (CTL differentiation factor) (CDF) (Hybridoma growth factor) (Interferon beta-2) (IFN-beta-2)	0.298587
OID20385	IL6R	P08887	Interleukin-6 receptor subunit alpha (IL-6 receptor subunit alpha) (IL-6R subunit alpha) (IL-6R-alpha) (IL-6RA) (IL-6R 1) (Membrane glycoprotein 80) (gp80) (CD antigen CD126) [Cleaved into: Soluble interleukin-6 receptor subunit alpha (sIL6R)]	0.405965
OID20147	IL6ST	P40189	Interleukin-6 receptor subunit beta (IL-6 receptor subunit beta) (IL-6R subunit beta) (IL-6R-beta) (IL-6RB) (CDw130) (Interleukin-6 signal transducer) (Membrane glycoprotein 130) (gp130) (Oncostatin-M receptor subunit alpha) (CD antigen CD130)	0.265079
OID20535	IL7	P13232	Interleukin-7 (IL-7)	0.183162
OID21136	IL7R	P16871	Interleukin-7 receptor subunit alpha (IL-7 receptor subunit alpha) (IL-7R subunit alpha) (IL-7R-alpha) (IL-7RA) (CDw127) (CD antigen CD127)	0.449815
OID20153	CXCL8	P10145	Interleukin-8 (IL-8) (C-X-C motif chemokine 8) (Chemokine (C-X-C motif) ligand 8) (Emoctakin) (Granulocyte chemotactic protein 1) (GCP-1) (Monocyte-derived neutrophil chemotactic factor) (MDNCF) (Monocyte-derived neutrophil-activating peptide) (MONAP) (Neutrophil-activating protein 1) (NAP-1) (Protein 3-10C) (T-cell chemotactic factor) [Cleaved into: MDNCF-a (GCP/IL-8 protein IV) (IL8/NAP1 form I…	0.159584
OID20631	CXCL8	P10145	Interleukin-8 (IL-8) (C-X-C motif chemokine 8) (Chemokine (C-X-C motif) ligand 8) (Emoctakin) (Granulocyte chemotactic protein 1) (GCP-1) (Monocyte-derived neutrophil chemotactic factor) (MDNCF) (Monocyte-derived neutrophil-activating peptide) (MONAP) (Neutrophil-activating protein 1) (NAP-1) (Protein 3-10C) (T-cell chemotactic factor) [Cleaved into: MDNCF-a (GCP/IL-8 protein IV) (IL8/NAP1 form I…	0.175686
OID20997	CXCL8	P10145	Interleukin-8 (IL-8) (C-X-C motif chemokine 8) (Chemokine (C-X-C motif) ligand 8) (Emoctakin) (Granulocyte chemotactic protein 1) (GCP-1) (Monocyte-derived neutrophil chemotactic factor) (MDNCF) (Monocyte-derived neutrophil-activating peptide) (MONAP) (Neutrophil-activating protein 1) (NAP-1) (Protein 3-10C) (T-cell chemotactic factor) [Cleaved into: MDNCF-a (GCP/IL-8 protein IV) (IL8/NAP1 form I…	0.198348
OID21430	CXCL8	P10145	Interleukin-8 (IL-8) (C-X-C motif chemokine 8) (Chemokine (C-X-C motif) ligand 8) (Emoctakin) (Granulocyte chemotactic protein 1) (GCP-1) (Monocyte-derived neutrophil chemotactic factor) (MDNCF) (Monocyte-derived neutrophil-activating peptide) (MONAP) (Neutrophil-activating protein 1) (NAP-1) (Protein 3-10C) (T-cell chemotactic factor) [Cleaved into: MDNCF-a (GCP/IL-8 protein IV) (IL8/NAP1 form I…	0.184757
OID31298	IL9	P15248	Interleukin-9 (IL-9) (Cytokine P40) (T-cell growth factor P40)	0.150612
OID30814	IMPG1	Q17R60	Interphotoreceptor matrix proteoglycan 1 (Interphotoreceptor matrix proteoglycan of 150 kDa) (IPM-150) (Sialoprotein associated with cones and rods)	0.15933
OID20672	MMP1	P03956	Interstitial collagenase (EC 3.4.24.7) (Fibroblast collagenase) (Matrix metalloproteinase-1) (MMP-1) [Cleaved into: 22 kDa interstitial collagenase; 27 kDa interstitial collagenase]	0.241619
OID30497	ALPI	P09923	Intestinal-type alkaline phosphatase (IAP) (Intestinal alkaline phosphatase) (EC 3.1.3.1)	0.562555
OID30962	IFT20	Q8IY31	Intraflagellar transport protein 20 homolog (hIFT20)	0.0127672
OID20484	ICA1	Q05084	Islet cell autoantigen 1 (69 kDa islet cell autoantigen) (ICA69) (Islet cell autoantigen p69) (ICAp69) (p69)	0.123793
OID30283	ASRGL1	Q7L266	Isoaspartyl peptidase/L-asparaginase (EC 3.4.19.5) (EC 3.5.1.1) (Asparaginase-like protein 1) (Beta-aspartyl-peptidase) (Isoaspartyl dipeptidase) (L-asparagine amidohydrolase) [Cleaved into: Isoaspartyl peptidase/L-asparaginase alpha chain; Isoaspartyl peptidase/L-asparaginase beta chain]	0.212755
OID30735	ATRN	O75882-2	Isoform 2 of Attractin (DPPT-L) (Mahogany homolog)	0.434862
OID30479	TRAF3	Q13114-2	Isoform 2 of TNF receptor-associated factor 3 (EC 2.3.2.27) (CD40 receptor-associated factor 1) (CRAF1) (CD40-binding protein) (CD40BP) (LMP1-associated protein 1) (LAP1) (RING-type E3 ubiquitin transferase TRAF3)	0.0301859
OID31061	PIBF1	Q8WXW3-4	Isoform 4 of Progesterone-induced-blocking factor 1 (PIBF) (Centrosomal protein of 90 kDa) (CEP90)	0.0447235
OID20513	BCL2L11	O43521-2	Isoform BimL of Bcl-2-like protein 11 (Bcl2-L-11) (Bcl2-interacting mediator of cell death)	0.3958
OID20823	IDI2	Q9BXS1	Isopentenyl-diphosphate delta-isomerase 2 (EC 5.3.3.2) (Isopentenyl pyrophosphate isomerase 2) (IPP isomerase 2) (IPPI2)	0.161315
OID31497	IST1	P53990	IST1 homolog (hIST1) (Charged multivesicular body protein 8) (CHMP8) (Putative MAPK-activating protein PM28)	0.136805
OID20538	ISM1	B1AKI9	Isthmin-1	0.306916
OID30365	ISM2	Q6H9L7	Isthmin-2 (Thrombospondin and AMOP domain-containing isthmin-like protein 1) (Thrombospondin type-1 domain-containing protein 3)	0.0799521
OID31159	IZUMO1	Q8IYV9	Izumo sperm-egg fusion protein 1 (Oocyte binding/fusion factor) (OBF) (Sperm-specific protein izumo)	0.0769265
OID21151	F11R	Q9Y624	Junctional adhesion molecule A (JAM-A) (Junctional adhesion molecule 1) (JAM-1) (Platelet F11 receptor) (Platelet adhesion molecule 1) (PAM-1) (CD antigen CD321)	0.240252
OID21064	JAM2	P57087	Junctional adhesion molecule B (JAM-B) (Junctional adhesion molecule 2) (JAM-2) (Vascular endothelial junction-associated molecule) (VE-JAM) (CD antigen CD322)	0.247547
OID30586	JAM3	Q9BX67	Junctional adhesion molecule C (JAM-C) (JAM-2) (Junctional adhesion molecule 3) (JAM-3) [Cleaved into: Soluble form of JAM-C (sJAM-C)]	0.161142
OID31520	JPT2	Q9H910	Jupiter microtubule associated homolog 2 (Hematological and neurological expressed 1-like protein) (HN1-like protein)	0.118291
OID21499	KLK1	P06870	Kallikrein-1 (EC 3.4.21.35) (Kidney/pancreas/salivary gland kallikrein) (Tissue kallikrein)	0.54441
OID21523	KLK10	O43240	Kallikrein-10 (EC 3.4.21.-) (Normal epithelial cell-specific 1) (Protease serine-like 1)	0.320152
OID21518	KLK11	Q9UBX7	Kallikrein-11 (hK11) (EC 3.4.21.-) (Hippostasin) (Serine protease 20) (Trypsin-like protease) [Cleaved into: Kallikrein-11 inactive chain 1; Kallikrein-11 inactive chain 2]	0.419906
OID21201	KLK12	Q9UKR0	Kallikrein-12 (EC 3.4.21.-) (Kallikrein-like protein 5) (KLK-L5)	0.531614
OID21291	KLK13	Q9UKR3	Kallikrein-13 (EC 3.4.21.-) (Kallikrein-like protein 4) (KLK-L4)	0.346739
OID21407	KLK14	Q9P0G3	Kallikrein-14 (hK14) (EC 3.4.21.-) (Kallikrein-like protein 6) (KLK-L6)	0.461081
OID31427	KLK15	Q9H2R5	Kallikrein-15 (EC 3.4.21.-) (ACO protease)	0.327453
OID21391	KLK4	Q9Y5K2	Kallikrein-4 (EC 3.4.21.-) (Enamel matrix serine proteinase 1) (Kallikrein-like protein 1) (KLK-L1) (Prostase) (Serine protease 17)	0.388466
OID21526	KLK6	Q92876	Kallikrein-6 (EC 3.4.21.-) (Neurosin) (Protease M) (SP59) (Serine protease 18) (Serine protease 9) (Zyme)	0.237868
OID30652	KLK7	P49862	Kallikrein-7 (hK7) (EC 3.4.21.117) (Serine protease 6) (Stratum corneum chymotryptic enzyme) (hSCCE)	0.356412
OID21517	KLK8	O60259	Kallikrein-8 (hK8) (EC 3.4.21.118) (Neuropsin) (NP) (Ovasin) (Serine protease 19) (Serine protease TADG-14) (Tumor-associated differentially expressed gene 14 protein)	0.37657
OID30774	SERPINA4	P29622	Kallistatin (Kallikrein inhibitor) (Peptidase inhibitor 4) (PI-4) (Serpin A4)	0.488639
OID21339	KAZALD1	Q96I82	Kazal-type serine protease inhibitor domain-containing protein 1	0.369362
OID31481	KAZN	Q674X7	Kazrin	0.204232
OID30986	KLHL41	O60662	Kelch-like protein 41 (Kel-like protein 23) (Kelch repeat and BTB domain-containing protein 10) (Kelch-related protein 1) (Sarcosin)	0.253381
OID20881	KEL	P23276	Kell blood group glycoprotein (EC 3.4.24.-) (CD antigen CD238)	0.541069
OID20800	KRT14	P02533	Keratin, type I cytoskeletal 14 (Cytokeratin-14) (CK-14) (Keratin-14) (K14)	0.0236081
OID21296	KRT18	P05783	Keratin, type I cytoskeletal 18 (Cell proliferation-inducing gene 46 protein) (Cytokeratin-18) (CK-18) (Keratin-18) (K18)	0.238784
OID20596	KRT19	P08727	Keratin, type I cytoskeletal 19 (Cytokeratin-19) (CK-19) (Keratin-19) (K19)	0.179614
OID20860	KRT5	P13647	Keratin, type II cytoskeletal 5 (58 kDa cytokeratin) (Cytokeratin-5) (CK-5) (Keratin-5) (K5) (Type-II keratin Kb5)	0.395518
OID30169	KRT6C	P48668	Keratin, type II cytoskeletal 6C (Cytokeratin-6C) (CK-6C) (Cytokeratin-6E) (CK-6E) (Keratin K6h) (Keratin-6C) (K6C) (Type-II keratin Kb12)	0.0436453
OID30815	CRYM	Q14894	Ketimine reductase mu-crystallin (EC 1.5.1.25) (NADP-regulated thyroid-hormone-binding protein)	0.175911
OID30241	KHK	P50053	Ketohexokinase (EC 2.7.1.3) (Hepatic fructokinase)	0.411349
OID31245	KHDC3L	Q587J8	KH domain-containing protein 3 (ES cell-associated transcript 1 protein) (KHDC3-like protein)	0
OID21320	KIFBP	Q96EK5	KIF-binding protein (KIF1-binding protein) (Kinesin family binding protein)	0.134651
OID31431	KIR2DL2	P43627	Killer cell immunoglobulin-like receptor 2DL2 (CD158 antigen-like family member B1) (Natural killer-associated transcript 6) (NKAT-6) (p58 natural killer cell receptor clone CL-43) (p58 NK receptor CL-43) (CD antigen CD158b1)	0.580709
OID21196	KIR2DL3	P43628	Killer cell immunoglobulin-like receptor 2DL3 (CD158 antigen-like family member B2) (KIR-023GB) (Killer inhibitory receptor cl 2-3) (NKAT2a) (NKAT2b) (Natural killer-associated transcript 2) (NKAT-2) (p58 natural killer cell receptor clone CL-6) (p58 NK receptor CL-6) (p58.2 MHC class-I-specific NK receptor) (CD antigen CD158b2)	0.526457
OID31432	KIR2DS4	P43632	Killer cell immunoglobulin-like receptor 2DS4 (CD158 antigen-like family member I) (Natural killer-associated transcript 8) (NKAT-8) (P58 natural killer cell receptor clones CL-39/CL-17) (p58 NK receptor CL-39/CL-17) (CD antigen CD158i)	0.835602
OID21185	KIR3DL1	P43629	Killer cell immunoglobulin-like receptor 3DL1 (CD158 antigen-like family member E) (HLA-BW4-specific inhibitory NK cell receptor) (Natural killer-associated transcript 3) (NKAT-3) (p70 natural killer cell receptor clones CL-2/CL-11) (p70 NK receptor CL-2/CL-11) (CD antigen CD158e)	0.735466
OID31191	KIR3DL2	P43630	Killer cell immunoglobulin-like receptor 3DL2 (CD158 antigen-like family member K) (Natural killer-associated transcript 4) (NKAT-4) (p70 natural killer cell receptor clone CL-5) (p70 NK receptor CL-5) (CD antigen CD158k)	0.0688519
OID20629	KLRB1	Q12918	Killer cell lectin-like receptor subfamily B member 1 (C-type lectin domain family 5 member B) (HNKR-P1a) (NKR-P1A) (Natural killer cell surface protein P1A) (CD antigen CD161)	0.479073
OID30464	KLRF1	Q9NZS2	Killer cell lectin-like receptor subfamily F member 1 (Lectin-like receptor F1) (Activating coreceptor NKp80) (C-type lectin domain family 5 member C)	0.260834
OID30806	KIRREL1	Q96J84	Kin of IRRE-like protein 1 (Kin of irregular chiasm-like protein 1) (Nephrin-like protein 1)	0
OID20873	KIRREL2	Q6UWL6	Kin of IRRE-like protein 2 (Kin of irregular chiasm-like protein 2) (Nephrin-like protein 3)	0.412747
OID30163	KIF1C	O43896	Kinesin-like protein KIF1C	0.110127
OID30175	KIF22	Q14807	Kinesin-like protein KIF22 (Kinesin-like DNA-binding protein) (Kinesin-like protein 4)	0.18501
OID20196	KITLG	P21583	Kit ligand (Mast cell growth factor) (MGF) (Stem cell factor) (SCF) (c-Kit ligand) [Cleaved into: Soluble KIT ligand (sKITLG)]	0.488271
OID30808	KLF4	O43474	Krueppel-like factor 4 (Epithelial zinc finger protein EZF) (Gut-enriched krueppel-like factor)	0.11378
OID21109	SPINT1	O43278	Kunitz-type protease inhibitor 1 (Hepatocyte growth factor activator inhibitor type 1) (HAI-1)	0.367681
OID20720	SPINT2	O43291	Kunitz-type protease inhibitor 2 (Hepatocyte growth factor activator inhibitor type 2) (HAI-2) (Placental bikunin)	0.356776
OID31509	SPINT3	P49223	Kunitz-type protease inhibitor 3 (HKIB9)	0.453983
OID20813	KCNIP4	Q6PIL6	Kv channel-interacting protein 4 (KChIP4) (A-type potassium channel modulatory protein 4) (Calsenilin-like protein) (Potassium channel-interacting protein 4)	0.107192
OID20669	KYNU	Q16719	Kynureninase (EC 3.7.1.3) (L-kynurenine hydrolase)	0.244882
OID20232	KYAT1	Q16773	Kynurenine--oxoglutarate transaminase 1 (EC 2.6.1.7) (Cysteine-S-conjugate beta-lyase) (EC 4.4.1.13) (Glutamine transaminase K) (GTK) (Glutamine--phenylpyruvate transaminase) (EC 2.6.1.64) (Kynurenine aminotransferase 1) (Kynurenine aminotransferase I) (KATI) (Kynurenine--oxoglutarate transaminase I)	0.425466
OID21134	MFGE8	Q08431	Lactadherin (Breast epithelial antigen BA46) (HMFG) (MFGM) (Milk fat globule-EGF factor 8) (MFG-E8) (SED1) [Cleaved into: Lactadherin short form; Medin]	0.55116
OID20963	LPO	P22079	Lactoperoxidase (LPO) (EC 1.11.1.7) (Salivary peroxidase) (SPO)	0.6508
OID20107	GLO1	Q04760	Lactoylglutathione lyase (EC 4.4.1.5) (Aldoketomutase) (Glyoxalase I) (Glx I) (Ketone-aldehyde mutase) (Methylglyoxalase) (S-D-lactoylglutathione methylglyoxal lyase)	0.17226
OID31501	LMNB1	P20700	Lamin-B1	0.14654
OID31109	LMNB2	Q03252	Lamin-B2	0.141149
OID30057	LAMA1	P25391	Laminin subunit alpha-1 (Laminin A chain) (Laminin-1 subunit alpha) (Laminin-3 subunit alpha) (S-laminin subunit alpha) (S-LAM alpha)	0.0679302
OID20769	LAMA4	Q16363	Laminin subunit alpha-4 (Laminin-14 subunit alpha) (Laminin-8 subunit alpha) (Laminin-9 subunit alpha)	0.272574
OID30280	LAMB1	P07942	Laminin subunit beta-1 (Laminin B1 chain) (Laminin-1 subunit beta) (Laminin-10 subunit beta) (Laminin-12 subunit beta) (Laminin-2 subunit beta) (Laminin-6 subunit beta) (Laminin-8 subunit beta)	0.374556
OID31372	LARP1	Q6PKG0	La-related protein 1 (La ribonucleoprotein domain family member 1)	0.0302101
OID20114	BAG6	P46379	Large proline-rich protein BAG6 (BAG family molecular chaperone regulator 6) (BCL2-associated athanogene 6) (BAG-6) (HLA-B-associated transcript 3) (Protein G3) (Protein Scythe)	0.317361
OID31023	MRPL28	Q13084	Large ribosomal subunit protein bL28m (39S ribosomal protein L28, mitochondrial) (L28mt) (MRP-L28) (Melanoma antigen p15) (Melanoma-associated antigen recognized by T-lymphocytes)	0
OID30284	RPL14	P50914	Large ribosomal subunit protein eL14 (60S ribosomal protein L14) (CAG-ISL 7)	0.229234
OID20858	MRPL46	Q9H2W6	Large ribosomal subunit protein mL46 (39S ribosomal protein L46, mitochondrial) (L46mt) (MRP-L46) (P2ECSL)	0.0834595
OID31239	MRPL52	Q86TS9	Large ribosomal subunit protein mL52 (39S ribosomal protein L52, mitochondrial) (L52mt) (MRP-L52)	0
OID31036	MRPL58	Q14197	Large ribosomal subunit protein mL62 (39S ribosomal protein L58, mitochondrial) (MRP-L58) (Digestion substraction 1) (DS-1) (Immature colon carcinoma transcript 1 protein) (Peptidyl-tRNA hydrolase ICT1, mitochondrial) (EC 3.1.1.29)	0.0006663
OID30237	GADD45GIP1	Q8TAE8	Large ribosomal subunit protein mL64 (39S ribosomal protein L59, mitochondrial) (MRP-L59) (CKII beta-associating protein) (CR6-interacting factor 1) (CRIF1) (Growth arrest and DNA damage-inducible proteins-interacting protein 1) (Papillomavirus L2-interacting nuclear protein 1) (PLINP) (PLINP-1) (p53-responsive gene 6 protein)	0.0479375
OID30178	MRPL24	Q96A35	Large ribosomal subunit protein uL24m (39S ribosomal protein L24, mitochondrial) (L24mt) (MRP-L24)	0
OID30845	LELP1	Q5T871	Late cornified envelope-like proline-rich protein 1 (Novel small proline-rich protein)	0.0329402
OID20254	LTBP2	Q14767	Latent-transforming growth factor beta-binding protein 2 (LTBP-2)	0.268245
OID21191	LTBP3	Q9NS15	Latent-transforming growth factor beta-binding protein 3 (LTBP-3)	0.332365
OID21003	LXN	Q9BS40	Latexin (Endogenous carboxypeptidase inhibitor) (ECI) (Protein MUM) (Tissue carboxypeptidase inhibitor) (TCI)	0.324904
OID20970	LAYN	Q6UX15	Layilin	0.455062
OID21454	LEFTY2	O00292	Left-right determination factor 2 (Endometrial bleeding-associated factor) (Left-right determination factor A) (Protein lefty-2) (Protein lefty-A) (Transforming growth factor beta-4) (TGF-beta-4)	0.642733
OID20773	LGMN	Q99538	Legumain (EC 3.4.22.34) (Asparaginyl endopeptidase) (AEP) (Protease, cysteine 1)	0.498397
OID30212	LMOD1	P29536	Leiomodin-1 (64 kDa autoantigen 1D) (64 kDa autoantigen 1D3) (64 kDa autoantigen D1) (Leiomodin, muscle form) (Smooth muscle leiomodin) (SM-Lmod) (Thyroid-associated ophthalmopathy autoantigen)	0.226526
OID30547	LMOD1	P29536	Leiomodin-1 (64 kDa autoantigen 1D) (64 kDa autoantigen 1D3) (64 kDa autoantigen D1) (Leiomodin, muscle form) (Smooth muscle leiomodin) (SM-Lmod) (Thyroid-associated ophthalmopathy autoantigen)	0.208075
OID31014	LMOD1	P29536	Leiomodin-1 (64 kDa autoantigen 1D) (64 kDa autoantigen 1D3) (64 kDa autoantigen D1) (Leiomodin, muscle form) (Smooth muscle leiomodin) (SM-Lmod) (Thyroid-associated ophthalmopathy autoantigen)	0.242224
OID31416	LMOD1	P29536	Leiomodin-1 (64 kDa autoantigen 1D) (64 kDa autoantigen 1D3) (64 kDa autoantigen D1) (Leiomodin, muscle form) (Smooth muscle leiomodin) (SM-Lmod) (Thyroid-associated ophthalmopathy autoantigen)	0.148668
OID30864	LMOD2	Q6P5Q4	Leiomodin-2 (Cardiac leiomodin) (C-LMOD) (Leiomodin)	0.0390853
OID20187	LEP	P41159	Leptin (Obese protein) (Obesity factor)	0.341067
OID20128	LEPR	P48357	Leptin receptor (LEP-R) (HuB219) (OB receptor) (OB-R) (CD antigen CD295)	0.225873
OID31402	LUZP2	Q86TE4	Leucine zipper protein 2	0.132382
OID30637	LZTFL1	Q9NQ48	Leucine zipper transcription factor-like protein 1	0.224675
OID30751	LRG1	P02750	Leucine-rich alpha-2-glycoprotein (LRG)	0.348205
OID30191	LRCH4	O75427	Leucine-rich repeat and calponin homology domain-containing protein 4 (Leucine-rich repeat neuronal protein 4) (Leucine-rich neuronal protein)	0.207804
OID30895	LRFN2	Q9ULH4	Leucine-rich repeat and fibronectin type-III domain-containing protein 2 (Synaptic adhesion-like molecule 1)	0.477854
OID30906	LRTM1	Q9HBL6	Leucine-rich repeat and transmembrane domain-containing protein 1	0
OID31020	LRTM2	Q8N967	Leucine-rich repeat and transmembrane domain-containing protein 2	0.268427
OID31344	LRRFIP1	Q32MZ4	Leucine-rich repeat flightless-interacting protein 1 (LRR FLII-interacting protein 1) (GC-binding factor 2) (TAR RNA-interacting protein)	0.207507
OID20438	LRRN1	Q6UXK5	Leucine-rich repeat neuronal protein 1 (Neuronal leucine-rich repeat protein 1) (NLRR-1)	0.574704
OID20946	FLRT2	O43155	Leucine-rich repeat transmembrane protein FLRT2 (Fibronectin-like domain-containing leucine-rich transmembrane protein 2)	0.397878
OID21333	LRRC25	Q8N386	Leucine-rich repeat-containing protein 25 (Monocyte and plasmacytoid-activated protein)	0.353915
OID31440	LRRC37A2	A6NM11	Leucine-rich repeat-containing protein 37A2	0.795176
OID30924	LRRC38	Q5VT99	Leucine-rich repeat-containing protein 38 (BK channel auxiliary gamma subunit LRRC38)	0.152733
OID30361	LRRC59	Q96AG4	Leucine-rich repeat-containing protein 59 (Ribosome-binding protein p34) (p34) [Cleaved into: Leucine-rich repeat-containing protein 59, N-terminally processed]	0.149766
OID21429	LRIG1	Q96JA1	Leucine-rich repeats and immunoglobulin-like domains protein 1 (LIG-1)	0.38971
OID30450	LRIG3	Q6UXM1	Leucine-rich repeats and immunoglobulin-like domains protein 3 (LIG-3)	0
OID20824	LIF	P15018	Leukemia inhibitory factor (LIF) (Differentiation-stimulating factor) (D factor) (Melanoma-derived LPL inhibitor) (MLPLI) (Emfilermin)	0.286871
OID20606	LIFR	P42702	Leukemia inhibitory factor receptor (LIF receptor) (LIF-R) (CD antigen CD118)	0.376548
OID30320	LECT2	O14960	Leukocyte cell-derived chemotaxin-2 (LECT-2) (hLECT2)	0.598879
OID21088	SERPINB1	P30740	Leukocyte elastase inhibitor (LEI) (Monocyte/neutrophil elastase inhibitor) (EI) (M/NEI) (Peptidase inhibitor 2) (PI-2) (Serpin B1)	0.190588
OID21152	LILRA2	Q8N149	Leukocyte immunoglobulin-like receptor subfamily A member 2 (CD85 antigen-like family member H) (Immunoglobulin-like transcript 1) (ILT-1) (Leukocyte immunoglobulin-like receptor 7) (LIR-7) (CD antigen CD85h)	0.82151
OID30376	LILRA3	Q8N6C8	Leukocyte immunoglobulin-like receptor subfamily A member 3 (CD85 antigen-like family member E) (Immunoglobulin-like transcript 6) (ILT-6) (Leukocyte immunoglobulin-like receptor 4) (LIR-4) (Monocyte inhibitory receptor HM43/HM31) (CD antigen CD85e)	0.562268
OID30162	LILRA4	P59901	Leukocyte immunoglobulin-like receptor subfamily A member 4 (CD85 antigen-like family member G) (Immunoglobulin-like transcript 7) (ILT-7) (CD antigen CD85g)	0
OID20209	LILRA5	A6NI73	Leukocyte immunoglobulin-like receptor subfamily A member 5 (CD85 antigen-like family member F) (Immunoglobulin-like transcript 11) (ILT-11) (Leukocyte immunoglobulin-like receptor 9) (LIR-9) (CD antigen CD85f)	0.60489
OID30346	LILRA6	Q6PI73	Leukocyte immunoglobulin-like receptor subfamily A member 6 (Immunoglobulin-like transcript 8) (ILT-8) (Leukocyte Ig-like receptor)	0.992298
OID20323	LILRB1	Q8NHL6	Leukocyte immunoglobulin-like receptor subfamily B member 1 (LIR-1) (Leukocyte immunoglobulin-like receptor 1) (CD85 antigen-like family member J) (Immunoglobulin-like transcript 2) (ILT-2) (Monocyte/macrophage immunoglobulin-like receptor 7) (MIR-7) (CD antigen CD85j)	0.448571
OID20301	LILRB2	Q8N423	Leukocyte immunoglobulin-like receptor subfamily B member 2 (LIR-2) (Leukocyte immunoglobulin-like receptor 2) (CD85 antigen-like family member D) (Immunoglobulin-like transcript 4) (ILT-4) (Monocyte/macrophage immunoglobulin-like receptor 10) (MIR-10) (CD antigen CD85d)	0.371946
OID20429	LILRB4	Q8NHJ6	Leukocyte immunoglobulin-like receptor subfamily B member 4 (B4) (CD85 antigen-like family member K) (Immunoglobulin-like transcript 3) (ILT-3) (Leukocyte immunoglobulin-like receptor 5) (LIR-5) (Monocyte inhibitory receptor HM18) (CD antigen CD85k)	0.434291
OID20324	LILRB5	O75023	Leukocyte immunoglobulin-like receptor subfamily B member 5 (CD85 antigen-like family member C) (Leukocyte immunoglobulin-like receptor 8) (LIR-8) (CD antigen CD85c)	0.701973
OID20737	LAIR1	Q6GTX8	Leukocyte-associated immunoglobulin-like receptor 1 (LAIR-1) (hLAIR1) (CD antigen CD305)	0.690174
OID20965	LAIR2	Q6ISS4	Leukocyte-associated immunoglobulin-like receptor 2 (LAIR-2) (CD antigen CD306)	0.526868
OID21452	LTA4H	P09960	Leukotriene A-4 hydrolase (LTA-4 hydrolase) (EC 3.3.2.6) (Leukotriene A(4) hydrolase) (Tripeptide aminopeptidase LTA4H) (EC 3.4.11.4)	0.176496
OID20640	LAT	O43561	Linker for activation of T-cells family member 1 (36 kDa phosphotyrosine adapter protein) (pp36) (p36-38)	0.1316
OID21292	LAT2	Q9GZY6	Linker for activation of T-cells family member 2 (Linker for activation of B-cells) (Membrane-associated adapter molecule) (Non-T-cell activation linker) (Williams-Beuren syndrome chromosomal region 15 protein) (Williams-Beuren syndrome chromosomal region 5 protein)	0.16994
OID31032	LCN15	Q6UWW0	Lipocalin-15	0.416639
OID30190	LPP	Q93052	Lipoma-preferred partner (LIM domain-containing preferred translocation partner in lipoma)	0.226805
OID20355	LBP	P18428	Lipopolysaccharide-binding protein (LBP)	0.496191
OID20188	LPL	P06858	Lipoprotein lipase (LPL) (EC 3.1.1.34) (Phospholipase A1) (EC 3.1.1.32)	0.561119
OID20415	REG1A	P05451	Lithostathine-1-alpha (Islet cells regeneration factor) (ICRF) (Islet of Langerhans regenerating protein) (REG) (Pancreatic stone protein) (PSP) (Pancreatic thread protein) (PTP) (Regenerating islet-derived protein 1-alpha) (REG-1-alpha) (Regenerating protein I alpha)	0.412019
OID20266	REG1B	P48304	Lithostathine-1-beta (Pancreatic stone protein 2) (PSP-2) (Regenerating islet-derived protein 1-beta) (REG-1-beta) (Regenerating protein I beta)	0.447754
OID20244	CES1	P23141	Liver carboxylesterase 1 (Acyl-coenzyme A:cholesterol acyltransferase) (ACAT) (Brain carboxylesterase hBr1) (Carboxylesterase 1) (CE-1) (hCE-1) (EC 3.1.1.1) (Cholesteryl ester hydrolase) (CEH) (EC 3.1.1.13) (Cocaine carboxylesterase) (Egasyn) (HMSE) (Methylumbelliferyl-acetate deacetylase 1) (EC 3.1.1.56) (Monocyte/macrophage serine esterase) (Retinyl ester hydrolase) (REH) (Serine esterase 1) (T…	0.428344
OID30219	LONP1	P36776	Lon protease homolog, mitochondrial (EC 3.4.21.53) (LONHs) (Lon protease-like protein) (LONP) (Mitochondrial ATP-dependent protease Lon) (Serine protease 15)	0.0948163
OID20814	SLC27A4	Q6P1M0	Long-chain fatty acid transport protein 4 (FATP-4) (Fatty acid transport protein 4) (Arachidonate--CoA ligase) (EC 6.2.1.15) (Long-chain-fatty-acid--CoA ligase) (EC 6.2.1.3) (Solute carrier family 27 member 4) (Very long-chain acyl-CoA synthetase 4) (ACSVL4) (EC 6.2.1.-)	0.0411443
OID30080	ACSL1	P33121	Long-chain-fatty-acid--CoA ligase 1 (EC 6.2.1.3) (Acyl-CoA synthetase 1) (ACS1) (Arachidonate--CoA ligase) (EC 6.2.1.15) (Long-chain acyl-CoA synthetase 1) (LACS 1) (Long-chain acyl-CoA synthetase 2) (LACS 2) (Long-chain fatty acid-CoA ligase 2) (Palmitoyl-CoA ligase 1) (Palmitoyl-CoA ligase 2) (Phytanate--CoA ligase) (EC 6.2.1.24)	0.0274357
OID21133	FCER2	P06734	Low affinity immunoglobulin epsilon Fc receptor (BLAST-2) (C-type lectin domain family 4 member J) (Fc-epsilon-RII) (Immunoglobulin E-binding factor) (Lymphocyte IgE receptor) (CD antigen CD23) [Cleaved into: Low affinity immunoglobulin epsilon Fc receptor membrane-bound form; Low affinity immunoglobulin epsilon Fc receptor soluble form]	0.471619
OID20391	FCGR2A	P12318	Low affinity immunoglobulin gamma Fc region receptor II-a (IgG Fc receptor II-a) (CDw32) (Fc-gamma RII-a) (Fc-gamma-RIIa) (FcRII-a) (CD antigen CD32)	0.535682
OID21215	FCGR2B	P31994	Low affinity immunoglobulin gamma Fc region receptor II-b (IgG Fc receptor II-b) (CDw32) (Fc-gamma RII-b) (Fc-gamma-RIIb) (FcRII-b) (CD antigen CD32)	0.437875
OID20387	FCGR3B	O75015	Low affinity immunoglobulin gamma Fc region receptor III-B (Fc-gamma RIII-beta) (CD16-I) (Fc-gamma RIII) (Fc-gamma RIIIb) (FcRIII) (FcRIIIb) (FcR-10) (IgG Fc receptor III-1) (CD antigen CD16b)	0.641688
OID31068	LDLRAP1	Q5SW96	Low density lipoprotein receptor adapter protein 1 (Autosomal recessive hypercholesterolemia protein)	0.183171
OID30524	ACP1	P24666	Low molecular weight phosphotyrosine protein phosphatase (LMW-PTP) (LMW-PTPase) (EC 3.1.3.48) (Adipocyte acid phosphatase) (Low molecular weight cytosolic acid phosphatase) (EC 3.1.3.2) (Red cell acid phosphatase 1)	0.256153
OID20240	LDLR	P01130	Low-density lipoprotein receptor (LDL receptor)	0.375984
OID20185	LRP11	Q86VZ4	Low-density lipoprotein receptor-related protein 11 (LRP-11)	0.477864
OID30960	LRP2	P98164	Low-density lipoprotein receptor-related protein 2 (LRP-2) (Glycoprotein 330) (gp330) (Megalin)	0.0443153
OID21099	MESD	Q14696	LRP chaperone MESD (LDLR chaperone MESD) (Mesoderm development LRP chaperone MESD) (Mesoderm development candidate 2) (Mesoderm development protein) (Renal carcinoma antigen NY-REN-61)	0.143162
OID30907	LRP2BP	Q9P2M1	LRP2-binding protein (Megalin-binding protein) (MegBP)	0.0553628
OID30752	SELL	P14151	L-selectin (CD62 antigen-like family member L) (Leukocyte adhesion molecule 1) (LAM-1) (Leukocyte surface antigen Leu-8) (Leukocyte-endothelial cell adhesion molecule 1) (LECAM1) (Lymph node homing receptor) (TQ1) (gp90-MEL) (CD antigen CD62L)	0.300797
OID20818	SSB	P05455	Lupus La protein (La autoantigen) (La ribonucleoprotein) (Sjoegren syndrome type B antigen) (SS-B)	0
OID21248	LHB	P01229	Lutropin subunit beta (Lutropin beta chain) (Luteinizing hormone subunit beta) (LH-B) (LSH-B) (LSH-beta)	0.106283
OID21480	DCXR	Q7Z4W1	L-xylulose reductase (XR) (EC 1.1.1.10) (Carbonyl reductase II) (Dicarbonyl/L-xylulose reductase) (Kidney dicarbonyl reductase) (kiDCR) (Short chain dehydrogenase/reductase family 20C member 1) (Sperm surface protein P34H)	0.258533
OID20821	LYPD1	Q8N2G4	Ly6/PLAUR domain-containing protein 1 (Putative HeLa tumor suppressor) (PHTS)	0
OID21530	LYPD3	O95274	Ly6/PLAUR domain-containing protein 3 (GPI-anchored metastasis-associated protein C4.4A homolog) (Matrigel-induced gene C4 protein) (MIG-C4)	0.626397
OID21251	LYPD8	Q6UX82	Ly6/PLAUR domain-containing protein 8	0.686619
OID30728	LYVE1	Q9Y5Y7	Lymphatic vessel endothelial hyaluronic acid receptor 1 (LYVE-1) (Cell surface retention sequence-binding protein 1) (CRSBP-1) (Extracellular link domain-containing protein 1) (Hyaluronic acid receptor)	0.532747
OID21315	LAG3	P18627	Lymphocyte activation gene 3 protein (LAG-3) (CD antigen CD223) [Cleaved into: Secreted lymphocyte activation gene 3 protein (sLAG-3)]	0.254317
OID20708	LY6D	Q14210	Lymphocyte antigen 6D (Ly-6D) (E48 antigen)	0.466976
OID20580	LY75	O60449	Lymphocyte antigen 75 (Ly-75) (C-type lectin domain family 13 member B) (DEC-205) (gp200-MR6) (CD antigen CD205)	0.472637
OID20945	LY96	Q9Y6Y9	Lymphocyte antigen 96 (Ly-96) (ESOP-1) (Protein MD-2)	0.449795
OID20716	CD58	P19256	Lymphocyte function-associated antigen 3 (Ag3) (Surface glycoprotein LFA-3) (CD antigen CD58)	0.42958
OID20530	LSP1	P33241	Lymphocyte-specific protein 1 (47 kDa actin-binding protein) (52 kDa phosphoprotein) (pp52) (Lymphocyte-specific antigen WP34)	0.36987
OID31158	PBK	Q96KB5	Lymphokine-activated killer T-cell-originated protein kinase (EC 2.7.12.2) (Cancer/testis antigen 84) (CT84) (MAPKK-like protein kinase) (Nori-3) (PDZ-binding kinase) (Spermatogenesis-related protein kinase) (SPK) (T-LAK cell-originated protein kinase)	0.0730528
OID21398	XCL1	P47992	Lymphotactin (ATAC) (C motif chemokine 1) (Cytokine SCM-1) (Lymphotaxin) (SCM-1-alpha) (Small-inducible cytokine C1) (XC chemokine ligand 1)	0.192241
OID20586	LTA	P01374	Lymphotoxin-alpha (LT-alpha) (TNF-beta) (Tumor necrosis factor ligand superfamily member 1)	0.374761
OID31383	LTB	Q06643	Lymphotoxin-beta (LT-beta) (Tumor necrosis factor C) (TNF-C) (Tumor necrosis factor ligand superfamily member 3)	0
OID30426	KDM3A	Q9Y4C1	Lysine-specific demethylase 3A (EC 1.14.11.65) (JmjC domain-containing histone demethylation protein 2A) (Jumonji domain-containing protein 1A) ([histone H3]-dimethyl-L-lysine(9) demethylase 3A)	0.125159
OID30950	LYSMD3	Q7Z3D4	LysM and putative peptidoglycan-binding domain-containing protein 3	0.0030549
OID21432	ACP6	Q9NPH0	Lysophosphatidic acid phosphatase type 6 (EC 3.1.3.2) (Acid phosphatase 6, lysophosphatidic) (Acid phosphatase-like protein 1) (PACPL1)	0.896551
OID21290	LPCAT2	Q7L5N7	Lysophosphatidylcholine acyltransferase 2 (LPC acyltransferase 2) (LPCAT-2) (LysoPC acyltransferase 2) (EC 2.3.1.23) (1-acylglycerol-3-phosphate O-acyltransferase 11) (1-AGP acyltransferase 11) (1-AGPAT 11) (EC 2.3.1.51) (1-acylglycerophosphocholine O-acyltransferase) (1-alkenylglycerophosphocholine O-acyltransferase) (EC 2.3.1.25) (1-alkylglycerophosphocholine O-acetyltransferase) (EC 2.3.1.67) …	0.210907
OID20337	PRCP	P42785	Lysosomal Pro-X carboxypeptidase (EC 3.4.16.2) (Angiotensinase C) (Lysosomal carboxypeptidase C) (Proline carboxypeptidase) (Prolylcarboxypeptidase) (PRCP)	0.239037
OID20943	SCARB2	Q14108	Lysosome membrane protein 2 (85 kDa lysosomal membrane sialoglycoprotein) (LGP85) (CD36 antigen-like 2) (Lysosome membrane protein II) (LIMP II) (Scavenger receptor class B member 2) (CD antigen CD36)	0.380496
OID30416	LAMP1	P11279	Lysosome-associated membrane glycoprotein 1 (LAMP-1) (Lysosome-associated membrane protein 1) (CD107 antigen-like family member A) (CD antigen CD107a)	0.410471
OID21035	LAMP2	P13473	Lysosome-associated membrane glycoprotein 2 (LAMP-2) (Lysosome-associated membrane protein 2) (CD107 antigen-like family member B) (LGP-96) (CD antigen CD107b)	0.404825
OID20638	LAMP3	Q9UQV4	Lysosome-associated membrane glycoprotein 3 (LAMP-3) (Lysosomal-associated membrane protein 3) (DC-lysosome-associated membrane glycoprotein) (DC LAMP) (Protein TSC403) (CD antigen CD208)	0.301043
OID31180	LYZL2	Q7Z4W2	Lysozyme-like protein 2 (Lysozyme-2) (EC 3.2.1.17)	0.0336733
OID20719	CSF1	P09603	Macrophage colony-stimulating factor 1 (CSF-1) (M-CSF) (MCSF) (Lanimostim) (Proteoglycan macrophage colony-stimulating factor) (PG-M-CSF) [Cleaved into: Processed macrophage colony-stimulating factor 1; Macrophage colony-stimulating factor 1 43 kDa subunit]	0.340286
OID30681	CSF1R	P07333	Macrophage colony-stimulating factor 1 receptor (CSF-1 receptor) (CSF-1-R) (CSF-1R) (M-CSF-R) (EC 2.7.10.1) (Proto-oncogene c-Fms) (CD antigen CD115)	0.394218
OID30694	MRC1	P22897	Macrophage mannose receptor 1 (MMR) (C-type lectin domain family 13 member D) (C-type lectin domain family 13 member D-like) (Human mannose receptor) (hMR) (Macrophage mannose receptor 1-like protein 1) (CD antigen CD206)	0.390125
OID21439	MMP12	P39900	Macrophage metalloelastase (MME) (EC 3.4.24.65) (Macrophage elastase) (ME) (hME) (Matrix metalloproteinase-12) (MMP-12)	0.428933
OID21073	MIF	P14174	Macrophage migration inhibitory factor (MIF) (EC 5.3.2.1) (Glycosylation-inhibiting factor) (GIF) (L-dopachrome isomerase) (L-dopachrome tautomerase) (EC 5.3.3.12) (Phenylpyruvate tautomerase)	0.279144
OID20210	MARCO	Q9UEW3	Macrophage receptor MARCO (Macrophage receptor with collagenous structure) (Scavenger receptor class A member 2)	0.515932
OID21063	MSR1	P21757	Macrophage scavenger receptor types I and II (Macrophage acetylated LDL receptor I and II) (Scavenger receptor class A member 1) (CD antigen CD204)	0.594163
OID21431	CAPG	P40121	Macrophage-capping protein (Actin regulatory protein CAP-G)	0.761066
OID30669	MDH1	P40925	Malate dehydrogenase, cytoplasmic (EC 1.1.1.37) (Aromatic alpha-keto acid reductase) (KAR) (EC 1.1.1.96) (Cytosolic malate dehydrogenase)	0.0304442
OID31444	MCTS1	Q9ULC4	Malignant T-cell-amplified sequence 1 (MCT-1) (Multiple copies T-cell malignancies)	0.114477
OID20951	MDGA1	Q8NFP4	MAM domain-containing glycosylphosphatidylinositol anchor protein 1 (GPI and MAM protein) (GPIM) (Glycosylphosphatidylinositol-MAM) (MAM domain-containing protein 3)	0.713414
OID30309	MAMDC2	Q7Z304	MAM domain-containing protein 2 (MAM domain-containing proteoglycan) (Mamcan)	0.328317
OID30104	SCGB2A2	Q13296	Mammaglobin-A (Mammaglobin-1) (Secretoglobin family 2A member 2)	0
OID20954	MASP1	P48740	Mannan-binding lectin serine protease 1 (EC 3.4.21.-) (Complement factor MASP-3) (Complement-activating component of Ra-reactive factor) (Mannose-binding lectin-associated serine protease 1) (MASP-1) (Mannose-binding protein-associated serine protease) (Ra-reactive factor serine protease p100) (RaRF) (Serine protease 5) [Cleaved into: Mannan-binding lectin serine protease 1 heavy chain; Mannan-bi…	0.559171
OID21288	MPI	P34949	Mannose-6-phosphate isomerase (EC 5.3.1.8) (Phosphohexomutase) (Phosphomannose isomerase) (PMI)	0.286509
OID30759	MBL2	P11226	Mannose-binding protein C (MBP-C) (Collectin-1) (MBP1) (Mannan-binding protein) (Mannose-binding lectin)	0.701275
OID30262	MAN1A2	O60476	Mannosyl-oligosaccharide 1,2-alpha-mannosidase IB (EC 3.2.1.113) (Mannosidase alpha class 1A member 2) (Processing alpha-1,2-mannosidase IB) (Alpha-1,2-mannosidase IB)	0.208465
OID21492	MANSC1	Q9H8J5	MANSC domain-containing protein 1 (Loss of heterozygosity 12 chromosomal region 3 protein)	0.299248
OID30141	MANSC4	A6NHS7	MANSC domain-containing protein 4	0.263246
OID31293	MAPKAPK2	P49137	MAP kinase-activated protein kinase 2 (MAPK-activated protein kinase 2) (MAPKAP kinase 2) (MAPKAP-K2) (MAPKAPK-2) (MK-2) (MK2) (EC 2.7.11.1)	0.292763
OID20732	MZB1	Q8WU39	Marginal zone B- and B1-cell-specific protein (Mesenteric estrogen-dependent adipose 7) (MEDA-7) (Plasma cell-induced resident endoplasmic reticulum protein) (Plasma cell-induced resident ER protein) (pERp1) (Proapoptotic caspase adapter protein)	0.552091
OID30501	MCEMP1	Q8IX19	Mast cell-expressed membrane protein 1	0.412095
OID20370	KIT	P10721	Mast/stem cell growth factor receptor Kit (SCFR) (EC 2.7.10.1) (Piebald trait protein) (PBT) (Proto-oncogene c-Kit) (Tyrosine-protein kinase Kit) (p145 c-kit) (v-kit Hardy-Zuckerman 4 feline sarcoma viral oncogene homolog) (CD antigen CD117)	0.340951
OID20767	MATN2	O00339	Matrilin-2	0.408131
OID20979	MATN3	O15232	Matrilin-3	0.328435
OID20087	MMP7	P09237	Matrilysin (EC 3.4.24.23) (Matrin) (Matrix metalloproteinase-7) (MMP-7) (Pump-1 protease) (Uterine metalloproteinase)	0.135061
OID20753	MEPE	Q9NQ76	Matrix extracellular phosphoglycoprotein (Osteoblast/osteocyte factor 45) (OF45) (Osteoregulin)	0.377248
OID30299	MMP15	P51511	Matrix metalloproteinase-15 (MMP-15) (EC 3.4.24.-) (Membrane-type matrix metalloproteinase 2) (MT-MMP 2) (MTMMP2) (Membrane-type-2 matrix metalloproteinase) (MT2-MMP) (MT2MMP) (SMCP-2)	0.0580068
OID21103	MMP9	P14780	Matrix metalloproteinase-9 (MMP-9) (EC 3.4.24.35) (92 kDa gelatinase) (92 kDa type IV collagenase) (Gelatinase B) (GELB) [Cleaved into: 67 kDa matrix metalloproteinase-9; 82 kDa matrix metalloproteinase-9]	0.345983
OID30583	MXRA8	Q9BRK3	Matrix remodeling-associated protein 8 (Limitrin)	0.445129
OID21236	MED18	Q9BUE0	Mediator of RNA polymerase II transcription subunit 18 (Mediator complex subunit 18) (p28b)	0.222963
OID30066	MED21	Q13503	Mediator of RNA polymerase II transcription subunit 21 (Mediator complex subunit 21) (RNA polymerase II holoenzyme component SRB7) (RNAPII complex component SRB7) (hSrb7)	0
OID31277	ACADM	P11310	Medium-chain specific acyl-CoA dehydrogenase, mitochondrial (MCAD) (EC 1.3.8.7) (Medium chain acyl-CoA dehydrogenase) (MCADH)	0.022503
OID20779	MPIG6B	O95866	Megakaryocyte and platelet inhibitory receptor G6b (Protein G6b)	0.162334
OID31165	PRAME	P78395	Melanoma antigen preferentially expressed in tumors (Opa-interacting protein 4) (OIP-4) (Preferentially expressed antigen of melanoma)	0.0788608
OID21181	MAGED1	Q9Y5V3	Melanoma-associated antigen D1 (MAGE tumor antigen CCF) (MAGE-D1 antigen) (Neurotrophin receptor-interacting MAGE homolog)	0.11572
OID21531	MIA	Q16674	Melanoma-derived growth regulatory protein (Melanoma inhibitory activity protein)	0.597832
OID30347	MELTF	P08582	Melanotransferrin (Melanoma-associated antigen p97) (CD antigen CD228)	0.674998
OID20380	CD46	P15529	Membrane cofactor protein (TLX) (Trophoblast leukocyte common antigen) (CD antigen CD46)	0.222916
OID31459	MEP1A	Q16819	Meprin A subunit alpha (EC 3.4.24.18) (Endopeptidase-2) (N-benzoyl-L-tyrosyl-P-amino-benzoic acid hydrolase subunit alpha) (PABA peptide hydrolase) (PPH alpha)	0.448481
OID20168	MEP1B	Q16820	Meprin A subunit beta (EC 3.4.24.63) (Endopeptidase-2) (Meprin B) (N-benzoyl-L-tyrosyl-P-amino-benzoic acid hydrolase subunit beta) (PABA peptide hydrolase) (PPH beta)	0.752744
OID20707	MANF	P55145	Mesencephalic astrocyte-derived neurotrophic factor (Arginine-rich protein) (Protein ARMET)	0.168699
OID21380	MSLN	Q13421	Mesothelin (CAK1 antigen) (Pre-pro-megakaryocyte-potentiating factor) [Cleaved into: Megakaryocyte-potentiating factor (MPF); Mesothelin, cleaved form]	0.506348
OID30939	MSLNL	Q96KJ4	Mesothelin-like protein (Pre-pro-megakaryocyte-potentiating-factor-like)	0.105256
OID31013	GPR158	Q5T848	Metabotropic glycine receptor (mGlyR) (G-protein coupled receptor 158)	0.414042
OID20852	SLC39A14	Q15043	Metal cation symporter ZIP14 (LIV-1 subfamily of ZIP zinc transporter 4) (LZT-Hs4) (Solute carrier family 39 member 14) (Zrt- and Irt-like protein 14) (ZIP-14)	0.105528
OID20418	TIMP1	P01033	Metalloproteinase inhibitor 1 (Erythroid-potentiating activity) (EPA) (Fibroblast collagenase inhibitor) (Collagenase inhibitor) (Tissue inhibitor of metalloproteinases 1) (TIMP-1)	0.322591
OID30318	TIMP2	P16035	Metalloproteinase inhibitor 2 (CSC-21K) (Tissue inhibitor of metalloproteinases 2) (TIMP-2)	0.207528
OID20684	TIMP3	P35625	Metalloproteinase inhibitor 3 (Protein MIG-5) (Tissue inhibitor of metalloproteinases 3) (TIMP-3)	0.307922
OID21147	TIMP4	Q99727	Metalloproteinase inhibitor 4 (Tissue inhibitor of metalloproteinases 4) (TIMP-4)	0.498493
OID30846	STEAP4	Q687X5	Metalloreductase STEAP4 (EC 1.16.1.-) (Six-transmembrane epithelial antigen of prostate 4) (SixTransMembrane protein of prostate 2) (Tumor necrosis factor, alpha-induced protein 9)	0.010529
OID31305	MTHFSD	Q2M296	Methenyltetrahydrofolate synthase domain-containing protein	0.817196
OID20815	METAP1	P53582	Methionine aminopeptidase 1 (MAP 1) (MetAP 1) (EC 3.4.11.18) (Peptidase M 1)	0.0332819
OID20519	METAP1D	Q6UB28	Methionine aminopeptidase 1D, mitochondrial (MAP 1D) (MetAP 1D) (EC 3.4.11.18) (Methionyl aminopeptidase type 1D, mitochondrial) (Peptidase M 1D)	0.0361142
OID21437	METAP2	P50579	Methionine aminopeptidase 2 (MAP 2) (MetAP 2) (EC 3.4.11.18) (Initiation factor 2-associated 67 kDa glycoprotein) (p67) (p67eIF2) (Peptidase M)	0.203969
OID30110	MTR	Q99707	Methionine synthase (MS) (EC 2.1.1.13) (5-methyltetrahydrofolate--homocysteine methyltransferase) (Cobalamin-dependent methionine synthase) (Vitamin-B12 dependent methionine synthase)	0
OID30658	MARS1	P56192	Methionine--tRNA ligase, cytoplasmic (EC 6.1.1.10) (Methionyl-tRNA synthetase) (MetRS)	0.198865
OID20588	MGMT	P16455	Methylated-DNA--protein-cysteine methyltransferase (EC 2.1.1.63) (6-O-methylguanine-DNA methyltransferase) (MGMT) (O-6-methylguanine-DNA-alkyltransferase)	0.298423
OID31266	TET2	Q6N021	Methylcytosine dioxygenase TET2 (EC 1.14.11.80)	0
OID31033	MCEE	Q96PE7	Methylmalonyl-CoA epimerase, mitochondrial (EC 5.1.99.1) (DL-methylmalonyl-CoA racemase)	0
OID30159	MMUT	P22033	Methylmalonyl-CoA mutase, mitochondrial (MCM) (EC 5.4.99.2) (Methylmalonyl-CoA isomerase)	0.136736
OID30929	CLNS1A	P54105	Methylosome subunit pICln (Chloride channel, nucleotide sensitive 1A) (Chloride conductance regulatory protein ICln) (I(Cln)) (Chloride ion current inducer protein) (ClCI) (Reticulocyte pICln)	0.0209736
OID30891	MRI1	Q9BV20	Methylthioribose-1-phosphate isomerase (M1Pi) (MTR-1-P isomerase) (EC 5.3.1.23) (Mediator of RhoA-dependent invasion) (S-methyl-5-thioribose-1-phosphate isomerase) (Translation initiation factor eIF-2B subunit alpha/beta/delta-like protein)	0.367203
OID20459	MVK	Q03426	Mevalonate kinase (MK) (EC 2.7.1.36)	0.17062
OID30889	MICALL2	Q8IY33	MICAL-like protein 2 (Junctional Rab13-binding protein) (Molecule interacting with CasL-like 2) (MICAL-L2)	0.136105
OID31426	CHCHD6	Q9BRQ6	MICOS complex subunit MIC25 (Coiled-coil-helix cristae morphology protein 1) (Coiled-coil-helix-coiled-coil-helix domain-containing protein 6)	0.110419
OID31397	IMMT	Q16891	MICOS complex subunit MIC60 (Cell proliferation-inducing gene 4/52 protein) (Mitochondrial inner membrane protein) (Mitofilin) (p87/89)	0.027632
OID20057	MFAP3	P55082	Microfibril-associated glycoprotein 3	0
OID30598	MFAP4	P55083	Microfibril-associated glycoprotein 4	0.37217
OID30933	MFAP3L	O75121	Microfibrillar-associated protein 3-like (Testis development protein NYD-SP9)	0.0189449
OID20239	MFAP5	Q13361	Microfibrillar-associated protein 5 (MFAP-5) (MP25) (Microfibril-associated glycoprotein 2) (MAGP-2)	0.607389
OID31453	SSNA1	O43805	Microtubule nucleation factor SSNA1 (Nuclear autoantigen of 14 kDa) (Sjoegren syndrome nuclear autoantigen 1)	0.231012
OID31138	MAP2	P11137	Microtubule-associated protein 2 (MAP-2)	0.217545
OID31177	MAPRE3	Q9UPY8	Microtubule-associated protein RP/EB family member 3 (EB1 protein family member 3) (EBF3) (End-binding protein 3) (EB3) (RP3)	0.287662
OID30074	MAP1LC3B2	A6NCE7	Microtubule-associated proteins 1A/1B light chain 3 beta 2 (Microtubule-associated proteins 1A/1B light chain 3B-like)	0
OID30868	MAP1LC3A	Q9H492	Microtubule-associated proteins 1A/1B light chain 3A (Autophagy-related protein LC3 A) (Autophagy-related ubiquitin-like modifier LC3 A) (MAP1 light chain 3-like protein 1) (MAP1A/MAP1B light chain 3 A) (MAP1A/MAP1B LC3 A) (Microtubule-associated protein 1 light chain 3 alpha)	0
OID31315	MTUS1	Q9ULD2	Microtubule-associated tumor suppressor 1 (AT2 receptor-binding protein) (Angiotensin-II type 2 receptor-interacting protein) (Mitochondrial tumor suppressor 1)	0.172236
OID21489	MDK	P21741	Midkine (MK) (Amphiregulin-associated protein) (ARAP) (Midgestation and kidney protein) (Neurite outgrowth-promoting factor 2) (Neurite outgrowth-promoting protein)	0.297703
OID21123	OGN	P20774	Mimecan (Osteoglycin) (Osteoinductive factor) (OIF)	0.527421
OID31156	MINK1	Q8N4C8	Misshapen-like kinase 1 (EC 2.7.11.1) (GCK family kinase MiNK) (MAPK/ERK kinase kinase kinase 6) (MEK kinase kinase 6) (MEKKK 6) (Misshapen/NIK-related kinase) (Mitogen-activated protein kinase kinase kinase kinase 6)	0.149328
OID20959	MITD1	Q8WV92	MIT domain-containing protein 1	0.179285
OID21204	MAVS	Q7Z434	Mitochondrial antiviral-signaling protein (MAVS) (CARD adapter inducing interferon beta) (Cardif) (Interferon beta promoter stimulator protein 1) (IPS-1) (Putative NF-kappa-B-activating protein 031N) (Virus-induced-signaling adapter) (VISA)	0.165152
OID20722	FIS1	Q9Y3D6	Mitochondrial fission 1 protein (FIS1 homolog) (hFis1) (Tetratricopeptide repeat protein 11) (TPR repeat protein 11)	0.200131
OID30358	TIMM10	P62072	Mitochondrial import inner membrane translocase subunit Tim10	0.0519394
OID31143	TIMM8A	O60220	Mitochondrial import inner membrane translocase subunit Tim8 A (Deafness dystonia protein 1) (X-linked deafness dystonia protein)	0.12911
OID30353	TOMM20	Q15388	Mitochondrial import receptor subunit TOM20 homolog (Mitochondrial 20 kDa outer membrane protein) (Outer mitochondrial membrane receptor Tom20)	0.029327
OID21513	MSRA	Q9UJ68	Mitochondrial peptide methionine sulfoxide reductase (EC 1.8.4.11) (Peptide-methionine (S)-S-oxide reductase) (Peptide Met(O) reductase) (Protein-methionine-S-oxide reductase) (PMSR)	0.26318
OID30883	C2orf69	Q8N8R5	Mitochondrial protein C2orf69	0.0723358
OID31018	LETM1	O95202	Mitochondrial proton/calcium exchanger protein (Electroneutral mitochondrial K(+)/H(+)exchanger) (KHE) (Leucine zipper-EF-hand-containing transmembrane protein 1)	0.0301751
OID20557	MAPK9	P45984	Mitogen-activated protein kinase 9 (MAP kinase 9) (MAPK 9) (EC 2.7.11.24) (JNK-55) (Stress-activated protein kinase 1a) (SAPK1a) (Stress-activated protein kinase JNK2) (c-Jun N-terminal kinase 2)	0.192919
OID21253	MAP3K5	Q99683	Mitogen-activated protein kinase kinase kinase 5 (EC 2.7.11.25) (Apoptosis signal-regulating kinase 1) (ASK-1) (MAPK/ERK kinase kinase 5) (MEK kinase 5) (MEKK 5)	0.287186
OID20899	MAP4K5	Q9Y4K4	Mitogen-activated protein kinase kinase kinase kinase 5 (EC 2.7.11.1) (Kinase homologous to SPS1/STE20) (KHS) (MAPK/ERK kinase kinase kinase 5) (MEK kinase kinase 5) (MEKKK 5)	0.255624
OID20904	MAD1L1	Q9Y6D9	Mitotic spindle assembly checkpoint protein MAD1 (Mitotic arrest deficient 1-like protein 1) (MAD1-like protein 1) (Mitotic checkpoint MAD1 protein homolog) (HsMAD1) (hMAD1) (Tax-binding protein 181)	0.189585
OID21186	MZT1	Q08AG7	Mitotic-spindle organizing protein 1 (Mitotic-spindle organizing protein associated with a ring of gamma-tubulin 1)	0.072449
OID30638	MOCS2	O96007	Molybdopterin synthase catalytic subunit (EC 2.8.1.12) (MOCO1-B) (Molybdenum cofactor synthesis protein 2 large subunit) (Molybdenum cofactor synthesis protein 2B) (MOCS2B) (Molybdopterin-synthase large subunit) (MPT synthase large subunit)	0.290092
OID20799	SLC16A1	P53985	Monocarboxylate transporter 1 (MCT 1) (Solute carrier family 16 member 1)	0.205787
OID20378	CD14	P08571	Monocyte differentiation antigen CD14 (Myeloid cell-specific leucine-rich glycoprotein) (CD antigen CD14) [Cleaved into: Monocyte differentiation antigen CD14, urinary form; Monocyte differentiation antigen CD14, membrane-bound form]	0.304143
OID20711	MGLL	Q99685	Monoglyceride lipase (MGL) (EC 3.1.1.23) (HU-K5) (Lysophospholipase homolog) (Lysophospholipase-like) (Monoacylglycerol lipase) (MAGL)	0.443718
OID31073	MORC3	Q14149	MORC family CW-type zinc finger protein 3 (Nuclear matrix protein 2) (Zinc finger CW-type coiled-coil domain protein 3)	0.0466499
OID31217	MORN4	Q8NDC4	MORN repeat-containing protein 4 (Protein 44050) (Retinophilin)	0
OID31257	MORF4L1	Q9UBU8	Mortality factor 4-like protein 1 (MORF-related gene 15 protein) (MRG15) (Protein MSL3-1) (Transcription factor-like protein MRG15)	0
OID31160	MORF4L2	Q15014	Mortality factor 4-like protein 2 (MORF-related gene X protein) (Protein MSL3-2) (Transcription factor-like protein MRGX)	0.106697
OID31353	SMAD2	Q15796	Mothers against decapentaplegic homolog 2 (MAD homolog 2) (Mothers against DPP homolog 2) (JV18-1) (Mad-related protein 2) (hMAD-2) (SMAD family member 2) (SMAD 2) (Smad2) (hSMAD2)	0.183381
OID31418	SMAD3	P84022	Mothers against decapentaplegic homolog 3 (MAD homolog 3) (Mad3) (Mothers against DPP homolog 3) (hMAD-3) (JV15-2) (SMAD family member 3) (SMAD 3) (Smad3) (hSMAD3)	0.193599
OID21353	SMAD5	Q99717	Mothers against decapentaplegic homolog 5 (MAD homolog 5) (Mothers against DPP homolog 5) (JV5-1) (SMAD family member 5) (SMAD 5) (Smad5) (hSmad5)	0.238589
OID31189	CDC25A	P30304	M-phase inducer phosphatase 1 (EC 3.1.3.48) (Dual specificity phosphatase Cdc25A)	0
OID20092	MPHOSPH8	Q99549	M-phase phosphoprotein 8 (Two hybrid-associated protein 3 with RanBPM) (Twa3)	0.0869423
OID30236	AAMDC	Q9H7C9	Mth938 domain-containing protein (Adipogenesis associated Mth938 domain-containing protein)	0.537296
OID20866	MUC13	Q9H3R2	Mucin-13 (MUC-13) (Down-regulated in colon cancer 1)	0.194935
OID21378	MUC16	Q8WXI7	Mucin-16 (MUC-16) (Ovarian cancer-related tumor marker CA125) (CA-125) (Ovarian carcinoma antigen CA125)	0.56074
OID30377	MUC2	Q02817	Mucin-2 (MUC-2) (Intestinal mucin-2)	0.525601
OID31170	MUCL3	Q3MIW9	Mucin-like protein 3 (Diffuse panbronchiolitis critical region protein 1)	0
OID20171	MCFD2	Q8NI22	Multiple coagulation factor deficiency protein 2 (Neural stem cell-derived neuronal survival protein)	0.148657
OID20746	MEGF10	Q96KG7	Multiple epidermal growth factor-like domains protein 10 (Multiple EGF-like domains protein 10)	0.535503
OID30099	MEGF11	A6BM72	Multiple epidermal growth factor-like domains protein 11 (Multiple EGF-like domains protein 11)	0.192778
OID20285	MEGF9	Q9H1U4	Multiple epidermal growth factor-like domains protein 9 (Multiple EGF-like domains protein 9) (Epidermal growth factor-like protein 5) (EGF-like protein 5)	0.377167
OID30930	CHRM1	P11229	Muscarinic acetylcholine receptor M1	0
OID30967	MAG	P20916	Myelin-associated glycoprotein (Siglec-4a)	0
OID21384	MOG	Q16653	Myelin-oligodendrocyte glycoprotein	0.378115
OID20329	PRTN3	P24158	Myeloblastin (EC 3.4.21.76) (AGP7) (C-ANCA antigen) (Leukocyte proteinase 3) (PR-3) (PR3) (Neutrophil proteinase 4) (NP-4) (P29) (Wegener autoantigen)	0.271835
OID20156	MNDA	P41218	Myeloid cell nuclear differentiation antigen	0.283961
OID21472	CD33	P20138	Myeloid cell surface antigen CD33 (Sialic acid-binding Ig-like lectin 3) (Siglec-3) (gp67) (CD antigen CD33)	0.784428
OID30313	MYDGF	Q969H8	Myeloid-derived growth factor (MYDGF)	0.262626
OID21100	MPO	P05164	Myeloperoxidase (MPO) (EC 1.11.2.2) [Cleaved into: Myeloperoxidase; 89 kDa myeloperoxidase; 84 kDa myeloperoxidase; Myeloperoxidase light chain; Myeloperoxidase heavy chain]	0.447814
OID21121	MYOC	Q99972	Myocilin (Myocilin 55 kDa subunit) (Trabecular meshwork-induced glucocorticoid response protein) [Cleaved into: Myocilin, N-terminal fragment (Myocilin 20 kDa N-terminal fragment); Myocilin, C-terminal fragment (Myocilin 35 kDa N-terminal fragment)]	0.502952
OID20263	MB	P02144	Myoglobin (Nitrite reductase MB) (EC 1.7.-.-) (Pseudoperoxidase MB) (EC 1.11.1.-)	0.24495
OID30834	MYOM1	P52179	Myomesin-1 (190 kDa connectin-associated protein) (190 kDa titin-associated protein) (Myomesin family member 1)	0.130958
OID30131	MYOM2	P54296	Myomesin-2 (165 kDa connectin-associated protein) (165 kDa titin-associated protein) (M-protein) (Myomesin family member 2)	0.145571
OID30633	MYOM3	Q5VTT5	Myomesin-3 (Myomesin family member 3)	0.369349
OID30120	MYL1	P05976	Myosin light chain 1/3, skeletal muscle isoform (MLC1/MLC3) (MLC1F/MLC3F) (Myosin light chain alkali 1/2) (Myosin light chain A1/A2)	0.0363226
OID30251	MYL3	P08590	Myosin light chain 3 (Cardiac myosin light chain 1) (CMLC1) (Myosin light chain 1, slow-twitch muscle B/ventricular isoform) (MLC1SB) (Ventricular myosin alkali light chain) (Ventricular myosin light chain 1) (VLCl) (Ventricular/slow twitch myosin alkali light chain) (MLC-lV/sb)	0.337828
OID30245	MYL4	P12829	Myosin light chain 4 (Myosin light chain 1, embryonic muscle/atrial isoform) (Myosin light chain alkali GT-1 isoform)	0.0549996
OID30936	MYL6B	P14649	Myosin light chain 6B (Myosin light chain 1 slow-twitch muscle A isoform) (MLC1sa) (Smooth muscle and nonmuscle myosin light chain alkali 6B)	0
OID31420	MPRIP	Q6WCQ1	Myosin phosphatase Rho-interacting protein (M-RIP) (Rho-interacting protein 3) (RIP3) (p116Rip)	0.276564
OID30917	MYLPF	Q96A32	Myosin regulatory light chain 11 (Fast skeletal myosin light chain 2) (MLC2B) (Myosin light chain 11) (Myosin regulatory light chain 2, skeletal muscle isoform)	0.28105
OID30061	MYH4	Q9Y623	Myosin-4 (Myosin heavy chain 2b) (MyHC-2b) (Myosin heavy chain 4) (Myosin heavy chain IIb) (MyHC-IIb) (Myosin heavy chain, skeletal muscle, fetal)	0
OID31178	MYH7B	A7E2Y1	Myosin-7B (Antigen MLAA-21) (Myosin cardiac muscle beta chain) (Myosin heavy chain 7B, cardiac muscle beta isoform) (Slow A MYH14)	0.0830173
OID30382	MYH9	P35579	Myosin-9 (Cellular myosin heavy chain, type A) (Myosin heavy chain 9) (Myosin heavy chain, non-muscle IIa) (Non-muscle myosin heavy chain A) (NMMHC-A) (Non-muscle myosin heavy chain IIa) (NMMHC II-a) (NMMHC-IIA)	0.0886384
OID30199	MYBPC2	Q14324	Myosin-binding protein C, fast-type (Fast MyBP-C) (C-protein, skeletal muscle fast isoform)	0.294317
OID30296	MYBPC1	Q00872	Myosin-binding protein C, slow-type (Slow MyBP-C) (C-protein, skeletal muscle slow isoform)	0.322995
OID20080	MTPN	P58546	Myotrophin (Protein V-1)	0
OID21299	DDAH1	O94760	N(G),N(G)-dimethylarginine dimethylaminohydrolase 1 (DDAH-1) (Dimethylarginine dimethylaminohydrolase 1) (EC 3.5.3.18) (DDAHI) (Dimethylargininase-1)	0.206774
OID21389	EBI3_IL27	Q14213_Q8NEV9	Interleukin-27 subunit beta	0.928197
OID20125	NTproBNP	.	NTproBNP	0.290282
OID20593	MICB_MICA	Q29980_Q29983	MHC class I polypeptide-related sequence A/B	0.851124
OID21013	FUT3_FUT5	P21217_Q11128	3-galactosyl-N-acetylglucosaminide 4-alpha-L-fucosyltransferase/4-galactosyl-N-acetylglucosaminide 3-alpha-L-fucosyltransferase	0.739985
OID21327	IL12A_IL12B	P29459_P29460	Interleukin-12 subunit alpha	0.372192
OID30707	AMY1A_AMY1B_AMY1C	P0DUB6_P0DTE7_P0DTE8	Alpha-amylase 1A	0.655645
OID21180	SMAD1	Q15797	Mothers against decapentaplegic homolog 1 (MAD homolog 1) (Mothers against DPP homolog 1) (JV4-1) (Mad-related protein 1) (SMAD family member 1) (SMAD 1) (Smad1) (hSMAD1) (Transforming growth factor-beta-signaling protein 1) (BSP-1)	0.116701
OID21255	ARHGAP25	P42331	Rho GTPase-activating protein 25 (Rho-type GTPase-activating protein 25)	0.429829
OID31096	PALM2	Q8IXS6	Paralemmin-2	0.170899
OID30630	SLC9A3R1	O14745	Na(+)/H(+) exchange regulatory cofactor NHE-RF1 (NHERF-1) (Ezrin-radixin-moesin-binding phosphoprotein 50) (EBP50) (Regulatory cofactor of Na(+)/H(+) exchanger) (Sodium-hydrogen exchanger regulatory factor 1) (Solute carrier family 9 isoform A3 regulatory factor 1)	0.223102
OID31445	SLC9A3R2	Q15599	Na(+)/H(+) exchange regulatory cofactor NHE-RF2 (NHERF-2) (NHE3 kinase A regulatory protein E3KARP) (SRY-interacting protein 1) (SIP-1) (Sodium-hydrogen exchanger regulatory factor 2) (Solute carrier family 9 isoform A3 regulatory factor 2) (Tyrosine kinase activator protein 1) (TKA-1)	0.377635
OID30550	PDZK1	Q5T2W1	Na(+)/H(+) exchange regulatory cofactor NHE-RF3 (NHERF-3) (CFTR-associated protein of 70 kDa) (Na(+)/H(+) exchanger regulatory factor 3) (Na/Pi cotransporter C-terminal-associated protein 1) (NaPi-Cap1) (PDZ domain-containing protein 1) (Sodium-hydrogen exchanger regulatory factor 3)	0.391751
OID30271	NAGK	Q9UJ70	N-acetyl-D-glucosamine kinase (N-acetylglucosamine kinase) (EC 2.7.1.59) (GlcNAc kinase) (Muramyl dipeptide kinase) (EC 2.7.1.-) (N-acetyl-D-mannosamine kinase) (EC 2.7.1.60)	0.24782
OID21377	GALNT7	Q86SF2	N-acetylgalactosaminyltransferase 7 (EC 2.4.1.41) (Polypeptide GalNAc transferase 7) (GalNAc-T7) (pp-GaNTase 7) (Protein-UDP acetylgalactosaminyltransferase 7) (UDP-GalNAc:polypeptide N-acetylgalactosaminyltransferase 7)	0
OID30643	NAGPA	Q9UK23	N-acetylglucosamine-1-phosphodiester alpha-N-acetylglucosaminidase (EC 3.1.4.45) (Mannose 6-phosphate-uncovering enzyme) (Phosphodiester alpha-GlcNAcase)	0.301545
OID30366	AMDHD2	Q9Y303	N-acetylglucosamine-6-phosphate deacetylase (GlcNAc 6-P deacetylase) (EC 3.5.1.25) (Amidohydrolase domain-containing protein 2)	0.0504895
OID30742	PGLYRP2	Q96PD5	N-acetylmuramoyl-L-alanine amidase (EC 3.5.1.28) (Peptidoglycan recognition protein 2) (Peptidoglycan recognition protein long) (PGRP-L)	0.395297
OID30329	NPL	Q9BXD5	N-acetylneuraminate lyase (NALase) (EC 4.1.3.3) (N-acetylneuraminate pyruvate-lyase) (N-acetylneuraminic acid aldolase) (Sialate lyase) (Sialate-pyruvate lyase) (Sialic acid aldolase) (Sialic acid lyase)	0.184429
OID30086	ACY3	Q96HD9	N-acyl-aromatic-L-amino acid amidohydrolase (carboxylate-forming) (EC 3.5.1.114) (Acylase III) (Aminoacylase-3) (ACY-3) (Aspartoacylase-2) (Hepatitis C virus core-binding protein 1) (HCBP1) (HCV core-binding protein 1)	0.637211
OID20931	NAAA	Q02083	N-acylethanolamine-hydrolyzing acid amidase (EC 3.5.1.60) (Acid ceramidase-like protein) (Acylsphingosine deacylase NAAA) (EC 3.5.1.23) (N-acylsphingosine amidohydrolase-like) (ASAH-like protein) [Cleaved into: N-acylethanolamine-hydrolyzing acid amidase subunit alpha; N-acylethanolamine-hydrolyzing acid amidase subunit beta]	0.715785
OID20178	NADK	O95544	NAD kinase (EC 2.7.1.23) (Poly(P)/ATP NAD kinase)	0.2956
OID30439	SIRT1	Q96EB6	NAD-dependent protein deacetylase sirtuin-1 (hSIRT1) (EC 2.3.1.286) (NAD-dependent protein deacylase sirtuin-1) (EC 2.3.1.-) (Regulatory protein SIR2 homolog 1) (SIR2-like protein 1) (hSIR2) [Cleaved into: SirtT1 75 kDa fragment (75SirT1)]	0
OID21375	SIRT2	Q8IXJ6	NAD-dependent protein deacetylase sirtuin-2 (EC 2.3.1.286) (NAD-dependent protein defatty-acylase sirtuin-2) (EC 2.3.1.-) (Regulatory protein SIR2 homolog 2) (SIR2-like protein 2)	0.225532
OID20820	SIRT5	Q9NXA8	NAD-dependent protein deacylase sirtuin-5, mitochondrial (EC 2.3.1.-) (Regulatory protein SIR2 homolog 5) (SIR2-like protein 5)	0.0684745
OID30520	NDUFA5	Q16718	NADH dehydrogenase [ubiquinone] 1 alpha subcomplex subunit 5 (Complex I subunit B13) (Complex I-13kD-B) (CI-13kD-B) (NADH-ubiquinone oxidoreductase 13 kDa-B subunit)	0
OID31521	NDUFB7	P17568	NADH dehydrogenase [ubiquinone] 1 beta subcomplex subunit 7 (Cell adhesion protein SQM1) (Complex I-B18) (CI-B18) (NADH-ubiquinone oxidoreductase B18 subunit)	0.139891
OID21224	NDUFS6	O75380	NADH dehydrogenase [ubiquinone] iron-sulfur protein 6, mitochondrial (Complex I-13kD-A) (CI-13kD-A) (NADH-ubiquinone oxidoreductase 13 kDa-A subunit)	0.0337992
OID31512	CYB5R2	Q6BCY4	NADH-cytochrome b5 reductase 2 (b5R.2) (EC 1.6.2.2)	0.495992
OID30188	NAA10	P41227	N-alpha-acetyltransferase 10 (EC 2.3.1.255) (N-terminal acetyltransferase complex ARD1 subunit homolog A) (hARD1) (NatA catalytic subunit Naa10)	0
OID30893	NAA80	Q93015	N-alpha-acetyltransferase 80 (HsNAAA80) (EC 2.3.1.-) (N-acetyltransferase 6) (Protein fusion-2) (Protein fus-2)	0.265841
OID20049	NPPB	P16860	Natriuretic peptides B (Brain natriuretic factor prohormone) (preproBNP) (proBNP) (Gamma-brain natriuretic peptide) (Iso-ANP) [Cleaved into: NT-proBNP (NT-pro-BNP) (NT-proBNP(1-76)); proBNP(3-108); Brain natriuretic peptide 32 (BNP(1-32)) (BNP-32) (Brain natriuretic peptide) (BNP); BNP(1-30); BNP(1-29); BNP(1-28); BNP(2-31); BNP(3-32) (des-SerPro-BNP) (proBNP(79-108)); BNP(3-30); BNP(3-29); Brain…	0.200505
OID20566	NCR1	O76036	Natural cytotoxicity triggering receptor 1 (Lymphocyte antigen 94 homolog) (NK cell-activating receptor) (Natural killer cell p46-related protein) (NK-p46) (NKp46) (hNKp46) (CD antigen CD335)	0.359849
OID31490	NCR3LG1	Q68D85	Natural cytotoxicity triggering receptor 3 ligand 1 (B7 homolog 6) (B7-H6)	0.276492
OID20628	CD244	Q9BZW8	Natural killer cell receptor 2B4 (NK cell activation-inducing ligand) (NAIL) (NK cell type I receptor protein 2B4) (NKR2B4) (h2B4) (SLAM family member 4) (SLAMF4) (Signaling lymphocytic activation molecule 4) (CD antigen CD244)	0.596338
OID20632	KLRD1	Q13241	Natural killer cells antigen CD94 (KP43) (Killer cell lectin-like receptor subfamily D member 1) (NK cell receptor) (CD antigen CD94)	0.706872
OID30105	NEB	P20929	Nebulin	0.132768
OID30545	NECTIN1	Q15223	Nectin-1 (Herpes virus entry mediator C) (Herpesvirus entry mediator C) (HveC) (Herpesvirus Ig-like receptor) (HIgR) (Nectin cell adhesion molecule 1) (Poliovirus receptor-related protein 1) (CD antigen CD111)	0.103217
OID20222	NECTIN2	Q92692	Nectin-2 (Herpes virus entry mediator B) (Herpesvirus entry mediator B) (HveB) (Nectin cell adhesion molecule 2) (Poliovirus receptor-related protein 2) (CD antigen CD112)	0.39187
OID21490	NECTIN4	Q96NY8	Nectin-4 (Ig superfamily receptor LNIR) (Nectin cell adhesion molecule 4) (Poliovirus receptor-related protein 4) [Cleaved into: Processed poliovirus receptor-related protein 4]	0.406534
OID20926	WWP2	O00308	NEDD4-like E3 ubiquitin-protein ligase WWP2 (EC 2.3.2.26) (Atrophin-1-interacting protein 2) (AIP2) (HECT-type E3 ubiquitin transferase WWP2) (WW domain-containing protein 2)	0.0847528
OID20510	NUB1	Q9Y5A7	NEDD8 ultimate buster 1 (Negative regulator of ubiquitin-like proteins 1) (Renal carcinoma antigen NY-REN-18)	0.10451
OID31066	NEO1	Q92859	Neogenin (Immunoglobulin superfamily DCC subclass member 2)	0.0190608
OID30540	NPHS1	O60500	Nephrin (Renal glomerulus-specific cell adhesion receptor)	0.411866
OID21307	MME	P08473	Neprilysin (EC 3.4.24.11) (Atriopeptidase) (Common acute lymphocytic leukemia antigen) (CALLA) (Enkephalinase) (Neutral endopeptidase 24.11) (NEP) (Neutral endopeptidase) (Skin fibroblast elastase) (SFE) (CD antigen CD10)	0.481496
OID30953	DCC	P43146	Netrin receptor DCC (Colorectal cancer suppressor) (Immunoglobulin superfamily DCC subclass member 1) (Tumor suppressor protein DCC)	0.170446
OID30447	UNC5D	Q6UXZ4	Netrin receptor UNC5D (Protein unc-5 homolog 4) (Protein unc-5 homolog D)	0.0793018
OID31354	NENF	Q9UMX5	Neudesin (Cell immortalization-related protein 2) (Neuron-derived neurotrophic factor) (Protein GIG47) (Secreted protein of unknown function) (SPUF protein)	0
OID31115	NGRN	Q9NPE2	Neugrin (Mesenchymal stem cell protein DSC92) (Neurite outgrowth-associated protein) (Spinal cord-derived protein FI58G)	0.0864729
OID20643	PPP1R9B	Q96SB3	Neurabin-2 (Neurabin-II) (Protein phosphatase 1 regulatory subunit 9B) (Spinophilin)	0.0715456
OID20354	NCAM1	P13591	Neural cell adhesion molecule 1 (N-CAM-1) (NCAM-1) (CD antigen CD56)	0.444168
OID21095	NCAM2	O15394	Neural cell adhesion molecule 2 (N-CAM-2) (NCAM-2)	0.10532
OID21484	L1CAM	P32004	Neural cell adhesion molecule L1 (N-CAM-L1) (NCAM-L1) (CD antigen CD171)	0.529983
OID20366	CHL1	O00533	Neural cell adhesion molecule L1-like protein (Close homolog of L1) [Cleaved into: Processed neural cell adhesion molecule L1-like protein]	0.350529
OID20205	NPDC1	Q9NQX5	Neural proliferation differentiation and control protein 1 (NPDC-1)	0.311489
OID30901	NRXN3	Q9Y4C0	Neurexin-3 (Neurexin III-alpha) (Neurexin-3-alpha)	0.0702041
OID20849	NXPH1	P58417	Neurexophilin-1	0.0536328
OID30565	NXPH3	O95157	Neurexophilin-3	0.197003
OID30983	NRN1	Q9NPD7	Neuritin	0.0999498
OID30260	AHNAK	Q09666	Neuroblast differentiation-associated protein AHNAK (Desmoyokin)	0.430527
OID21486	NBL1	P41271	Neuroblastoma suppressor of tumorigenicity 1 (DAN domain family member 1) (Protein N03) (Zinc finger protein DAN)	0.152322
OID21055	NCAN	O14594	Neurocan core protein (Chondroitin sulfate proteoglycan 3)	0.41022
OID31008	GNAS	O95467	Neuroendocrine secretory protein 55 (NESP55) [Cleaved into: LHAL tetrapeptide; GPIPIRRH peptide]	0.080915
OID20634	NFASC	O94856	Neurofascin	0.687841
OID20871	NEFL	P07196	Neurofilament light polypeptide (NF-L) (68 kDa neurofilament protein) (Neurofilament triplet L protein)	0.266206
OID20311	NOTCH1	P46531	Neurogenic locus notch homolog protein 1 (Notch 1) (hN1) (Translocation-associated notch protein TAN-1) [Cleaved into: Notch 1 extracellular truncation (NEXT); Notch 1 intracellular domain (NICD)]	0.268531
OID30407	NOTCH2	Q04721	Neurogenic locus notch homolog protein 2 (Notch 2) (hN2) [Cleaved into: Notch 2 extracellular truncation (N2ECD); Notch 2 intracellular domain (N2ICD)]	0.625139
OID20253	NOTCH3	Q9UM47	Neurogenic locus notch homolog protein 3 (Notch 3) [Cleaved into: Notch 3 extracellular truncation; Notch 3 intracellular domain]	0.466779
OID30674	NRGN	Q92686	Neurogranin (Ng) (RC3) [Cleaved into: NEUG(55-78)]	0.072731
OID30900	NLGN1	Q8N2Q7	Neuroligin-1	0.205044
OID30878	NLGN2	Q8NFZ4	Neuroligin-2	0
OID21458	NCS1	P62166	Neuronal calcium sensor 1 (NCS-1) (Frequenin homolog) (Frequenin-like protein) (Frequenin-like ubiquitous protein)	0.427565
OID20229	NRCAM	Q92823	Neuronal cell adhesion molecule (Nr-CAM) (Neuronal surface protein Bravo) (hBravo) (NgCAM-related cell adhesion molecule) (Ng-CAM-related)	0.370939
OID20191	NPTXR	O95502	Neuronal pentraxin receptor	0.453323
OID21074	NPTX1	Q15818	Neuronal pentraxin-1 (NP1) (Neuronal pentraxin I) (NP-I)	0.427658
OID30390	NPTX2	P47972	Neuronal pentraxin-2 (NP2) (Neuronal pentraxin II) (NP-II)	0.463824
OID31025	SEPTIN3	Q9UH03	Neuronal-specific septin-3	0.201712
OID30144	CALY	Q9NYX4	Neuron-specific vesicular protein calcyon	0.0818692
OID20390	NRP1	O14786	Neuropilin-1 (Vascular endothelial cell growth factor 165 receptor) (CD antigen CD304)	0.216723
OID21081	NRP2	O60462	Neuropilin-2 (Vascular endothelial cell growth factor 165 receptor 2)	0.280643
OID21235	NPTN	Q9Y639	Neuroplastin (Stromal cell-derived receptor 1) (SDR-1)	0.0055054
OID31067	VGF	O15240	Neurosecretory protein VGF [Cleaved into: Neuroendocrine regulatory peptide-1 (NERP-1); Neuroendocrine regulatory peptide-2 (NERP-2); VGF-derived peptide TLQP-21; VGF-derived peptide TLQP-62; Antimicrobial peptide VGF[554-577]]	0.271077
OID30604	SERPINI1	Q99574	Neuroserpin (Peptidase inhibitor 12) (PI-12) (Serpin I1)	0.398569
OID20591	NTF3	P20783	Neurotrophin-3 (NT-3) (HDNF) (Nerve growth factor 2) (NGF-2) (Neurotrophic factor)	0.306917
OID21208	NTF4	P34130	Neurotrophin-4 (NT-4) (Neurotrophin-5) (NT-5) (Neutrophic factor 4)	0.032819
OID20465	NRTN	Q99748	Neurturin	0.0399471
OID30926	SLC1A4	P43007	Neutral amino acid transporter A (Alanine/serine/cysteine/threonine transporter 1) (ASCT-1) (Solute carrier family 1 member 4)	0.0884055
OID20996	ASAH2	Q9NR71	Neutral ceramidase (N-CDase) (NCDase) (EC 3.5.1.-) (EC 3.5.1.23) (Acylsphingosine deacylase 2) (BCDase) (LCDase) (hCD) (N-acylsphingosine amidohydrolase 2) (Non-lysosomal ceramidase) [Cleaved into: Neutral ceramidase soluble form]	0.663312
OID21019	MMP8	P22894	Neutrophil collagenase (EC 3.4.24.34) (Matrix metalloproteinase-8) (MMP-8) (PMNL collagenase) (PMNL-CL)	0.414125
OID20567	NCF2	P19878	Neutrophil cytosol factor 2 (NCF-2) (67 kDa neutrophil oxidase factor) (NADPH oxidase activator 2) (Neutrophil NADPH oxidase factor 2) (p67-phox)	0.181383
OID20344	DEFA1_DEFA1B	P59665	Neutrophil defensin 1 (Defensin, alpha 1) (HNP-1) (HP-1) (HP1) [Cleaved into: HP 1-56; Neutrophil defensin 2 (HNP-2) (HP-2) (HP2)]	0.288792
OID20392	LCN2	P80188	Neutrophil gelatinase-associated lipocalin (NGAL) (25 kDa alpha-2-microglobulin-related subunit of MMP-9) (Lipocalin-2) (Oncogene 24p3) (Siderocalin) (p25)	0.349759
OID30678	NEXN	Q0ZGT2	Nexilin (F-actin-binding protein) (Nelin)	0.102466
OID20149	PM20D1	Q6GTS8	N-fatty-acyl-amino acid synthase/hydrolase PM20D1 (EC 3.5.1.114) (EC 3.5.1.14) (Peptidase M20 domain-containing protein 1)	0.587545
OID20544	IKBKG	Q9Y6K9	NF-kappa-B essential modulator (NEMO) (FIP-3) (IkB kinase-associated protein 1) (IKKAP1) (Inhibitor of nuclear factor kappa-B kinase subunit gamma) (I-kappa-B kinase subunit gamma) (IKK-gamma) (IKKG) (IkB kinase subunit gamma) (NF-kappa-B essential modifier)	0.200044
OID21212	NFKBIE	O00221	NF-kappa-B inhibitor epsilon (NF-kappa-BIE) (I-kappa-B-epsilon) (IkB-E) (IkB-epsilon) (IkappaBepsilon)	0.120382
OID31510	NFU1	Q9UMS0	NFU1 iron-sulfur cluster scaffold homolog, mitochondrial (HIRA-interacting protein 5)	0.0840105
OID30614	NHLRC3	Q5JS37	NHL repeat-containing protein 3	0.101436
OID30052	SNU13	P55769	NHP2-like protein 1 (High mobility group-like nuclear protein 2 homolog 1) (OTK27) (SNU13 homolog) (hSNU13) (U4/U6.U5 small nuclear ribonucleoprotein SNU13) (U4/U6.U5 tri-snRNP 15.5 kDa protein) [Cleaved into: NHP2-like protein 1, N-terminally processed]	0
OID20442	NBN	O60934	Nibrin (Cell cycle regulatory protein p95) (Nijmegen breakage syndrome protein 1)	0.120891
OID21227	NAMPT	P43490	Nicotinamide phosphoribosyltransferase (NAmPRTase) (Nampt) (EC 2.4.2.12) (Pre-B-cell colony-enhancing factor 1) (Pre-B cell-enhancing factor) (Visfatin)	0.104411
OID31163	NMRK2	Q9NPI5	Nicotinamide riboside kinase 2 (NRK 2) (NmR-K 2) (EC 2.7.1.22) (Integrin beta-1-binding protein 3) (Muscle integrin-binding protein) (MIBP) (Nicotinic acid riboside kinase 2) (EC 2.7.1.173) (Ribosylnicotinamide kinase 2) (RNK 2) (Ribosylnicotinic acid kinase 2)	0.0992295
OID20913	NMNAT1	Q9HAN9	Nicotinamide/nicotinic acid mononucleotide adenylyltransferase 1 (NMN/NaMN adenylyltransferase 1) (EC 2.7.7.1) (EC 2.7.7.18) (Nicotinamide-nucleotide adenylyltransferase 1) (NMN adenylyltransferase 1) (Nicotinate-nucleotide adenylyltransferase 1) (NaMN adenylyltransferase 1)	0.320204
OID31114	NAPRT	Q6XQN6	Nicotinate phosphoribosyltransferase (NAPRTase) (EC 6.3.4.21) (FHA-HIT-interacting protein) (Nicotinate phosphoribosyltransferase domain-containing protein 1)	0.138137
OID20362	NID1	P14543	Nidogen-1 (NID-1) (Entactin)	0.406883
OID21085	NID2	Q14112	Nidogen-2 (NID-2) (Osteonidogen)	0.245016
OID21167	NINJ1	Q92982	Ninjurin-1 (hNINJ1) (Nerve injury-induced protein 1) [Cleaved into: Secreted ninjurin-1 (Soluble ninjurin-1)]	0.156515
OID20863	NOS1	P29475	Nitric oxide synthase 1 (EC 1.14.13.39) (Constitutive NOS) (NC-NOS) (NOS type I) (Neuronal NOS) (N-NOS) (nNOS) (Nitric oxide synthase, brain) (bNOS) (Peptidyl-cysteine S-nitrosylase NOS1)	0.191658
OID20834	NOS3	P29474	Nitric oxide synthase 3 (EC 1.14.13.39) (Constitutive NOS) (cNOS) (EC-NOS) (NOS type III) (NOSIII) (Nitric oxide synthase, endothelial) (Endothelial NOS) (eNOS)	0.231138
OID30087	NOS2	P35228	Nitric oxide synthase, inducible (EC 1.14.13.39) (Hepatocyte NOS) (HEP-NOS) (Inducible NO synthase) (Inducible NOS) (iNOS) (NOS type II) (Peptidyl-cysteine S-nitrosylase NOS2)	0.281504
OID30855	KLRC1	P26715	NKG2-A/NKG2-B type II integral membrane protein (CD159 antigen-like family member A) (NK cell receptor A) (NKG2-A/B-activating NK receptor) (CD antigen CD159a)	0.0171893
OID31082	KLRK1	P26718	NKG2-D type II integral membrane protein (Killer cell lectin-like receptor subfamily K member 1) (NK cell receptor D) (NKG2-D-activating NK receptor) (CD antigen CD314)	0.349654
OID31378	NMI	Q13287	N-myc-interactor (Nmi) (N-myc and STAT interactor)	0.13197
OID30418	NPC2	P61916	NPC intracellular cholesterol transporter 2 (Epididymal secretory protein E1) (Human epididymis-specific protein 1) (He1) (Niemann-Pick disease type C2 protein)	0.372583
OID21022	NSFL1C	Q9UNZ2	NSFL1 cofactor p47 (UBX domain-containing protein 2C) (p97 cofactor p47)	0.146911
OID30341	SGSH	P51688	N-sulphoglucosamine sulphohydrolase (EC 3.10.1.1) (Sulfoglucosamine sulfamidase) (Sulphamidase)	0.756162
OID21057	NTRK3	Q16288	NT-3 growth factor receptor (EC 2.7.10.1) (GP145-TrkC) (Trk-C) (Neurotrophic tyrosine kinase receptor type 3) (TrkC tyrosine kinase)	0.507366
OID30988	NFIC	P08651	Nuclear factor 1 C-type (NF1-C) (Nuclear factor 1/C) (CCAAT-box-binding transcription factor) (CTF) (Nuclear factor I/C) (NF-I/C) (NFI-C) (TGGCA-binding protein)	0
OID31258	NFKB2	Q00653	Nuclear factor NF-kappa-B p100 subunit (DNA-binding factor KBF2) (H2TF1) (Lymphocyte translocation chromosome 10 protein) (Nuclear factor of kappa light polypeptide gene enhancer in B-cells 2) (Oncogene Lyt-10) (Lyt10) [Cleaved into: Nuclear factor NF-kappa-B p52 subunit]	0
OID30160	NFKB1	P19838	Nuclear factor NF-kappa-B p105 subunit (DNA-binding factor KBF1) (EBP-1) (Nuclear factor of kappa light polypeptide gene enhancer in B-cells 1) [Cleaved into: Nuclear factor NF-kappa-B p50 subunit]	0.174245
OID30522	NFAT5	O94916	Nuclear factor of activated T-cells 5 (NF-AT5) (T-cell transcription factor NFAT5) (Tonicity-responsive enhancer-binding protein) (TonE-binding protein) (TonEBP)	0.375734
OID20545	NFATC1	O95644	Nuclear factor of activated T-cells, cytoplasmic 1 (NF-ATc1) (NFATc1) (NFAT transcription complex cytosolic component) (NF-ATc) (NFATc)	0.232694
OID20470	NFATC3	Q12968	Nuclear factor of activated T-cells, cytoplasmic 3 (NF-ATc3) (NFATc3) (NFATx) (T-cell transcription factor NFAT4) (NF-AT4) (NF-AT4c)	0.0933588
OID20623	NUDC	Q9Y266	Nuclear migration protein nudC (Nuclear distribution protein C homolog)	0.123901
OID30100	NUP50	Q9UKX7	Nuclear pore complex protein Nup50 (50 kDa nucleoporin) (Nuclear pore-associated protein 60 kDa-like) (Nucleoporin Nup50)	0.0636411
OID30945	MDM1	Q8TC05	Nuclear protein MDM1	0.100287
OID30134	NFYA	P23511	Nuclear transcription factor Y subunit alpha (CAAT box DNA-binding protein subunit A) (Nuclear transcription factor Y subunit A) (NF-YA)	0.0646139
OID21448	NUCB2	P80303	Nucleobindin-2 (DNA-binding protein NEFA) (Epididymis secretory protein Li 109) (Gastric cancer antigen Zg4) (Prepronesfatin) [Cleaved into: Nesfatin-1]	0.341711
OID30055	NOP56	O00567	Nucleolar protein 56 (Nucleolar protein 5A)	0.0545576
OID20961	NPM1	P06748	Nucleophosmin (NPM) (Nucleolar phosphoprotein B23) (Nucleolar protein NO38) (Numatrin)	0.175448
OID30143	TPR	P12270	Nucleoprotein TPR (Megator) (NPC-associated intranuclear protein) (Translocated promoter region protein)	0.0971683
OID20789	NME3	Q13232	Nucleoside diphosphate kinase 3 (NDK 3) (NDP kinase 3) (EC 2.7.4.6) (DR-nm23) (Nucleoside diphosphate kinase C) (NDPKC) (nm23-H3)	0.509169
OID30451	NME1	P15531	Nucleoside diphosphate kinase A (NDK A) (NDP kinase A) (EC 2.7.4.6) (Granzyme A-activated DNase) (GAAD) (Metastasis inhibition factor nm23) (NM23-H1) (Tumor metastatic process-associated protein)	0.0911906
OID20104	ENTPD5	O75356	Nucleoside diphosphate phosphatase ENTPD5 (EC 3.6.1.6) (CD39 antigen-like 4) (ER-UDPase) (Ectonucleoside triphosphate diphosphohydrolase 5) (NTPDase 5) (Guanosine-diphosphatase ENTPD5) (GDPase ENTPD5) (Inosine diphosphate phosphatase ENTPD5) (Nucleoside diphosphatase) (Uridine-diphosphatase ENTPD5) (UDPase ENTPD5)	0.339548
OID31475	NAP1L4	Q99733	Nucleosome assembly protein 1-like 4 (Nucleosome assembly protein 2) (NAP-2)	0.11511
OID30207	SIL1	Q9H173	Nucleotide exchange factor SIL1 (BiP-associated protein) (BAP)	0.340554
OID30102	NUDT15	Q9NV35	Nucleotide triphosphate diphosphatase NUDT15 (EC 3.6.1.9) (MutT homolog 2) (MTH2) (Nucleoside diphosphate-linked moiety X motif 15) (Nudix motif 15) (Nucleoside diphosphate-linked to another moiety X hydrolase 15) (Nudix hydrolase 15)	0.297893
OID31393	NACC1	Q96RE7	Nucleus accumbens-associated protein 1 (NAC-1) (BTB/POZ domain-containing protein 14B)	0.231368
OID30076	NXPE4	Q6UWF7	NXPE family member 4 (Protein FAM55D)	0
OID31069	OCLN	Q16625	Occludin	0.248989
OID20793	ODAM	A1E959	Odontogenic ameloblast-associated protein (Apin)	0.118943
OID20980	OBP2B	Q9NPH6	Odorant-binding protein 2b (Odorant-binding protein IIb) (OBPIIb)	0.590707
OID30665	OLFM4	Q6UX06	Olfactomedin-4 (OLM4) (Antiapoptotic protein GW112) (G-CSF-stimulated clone 1 protein) (hGC-1) (hOLfD)	0.5384
OID30835	OMP	P47874	Olfactory marker protein (Olfactory neuronal-specific protein)	0
OID21352	OMG	P23515	Oligodendrocyte-myelin glycoprotein	0.309199
OID31087	OPHN1	O60890	Oligophrenin-1	0.117616
OID30075	REXO2	Q9Y3B8	Oligoribonuclease, mitochondrial (EC 3.1.15.-) (RNA exonuclease 2 homolog) (Small fragment nuclease)	0
OID30336	NIT2	Q9NQR4	Omega-amidase NIT2 (EC 3.5.1.3) (Nitrilase homolog 2)	0.128821
OID20574	OSM	P13725	Oncostatin-M (OSM)	0.304613
OID20356	OSMR	Q99650	Oncostatin-M-specific receptor subunit beta (Interleukin-31 receptor subunit beta) (IL-31 receptor subunit beta) (IL-31R subunit beta) (IL-31R-beta) (IL-31RB)	0.410412
OID21360	OGFR	Q9NZT2	Opioid growth factor receptor (OGFr) (Protein 7-60) (Zeta-type opioid receptor)	0.210451
OID21362	OPTC	Q9UBM4	Opticin (Oculoglycan)	0.249712
OID30107	SLC51B	Q86UW2	Organic solute transporter subunit beta (OST-beta) (Solute carrier family 51 subunit beta)	0.0708197
OID30389	BGLAP	P02818	Osteocalcin (Bone Gla protein) (BGP) (Gamma-carboxyglutamic acid-containing protein)	0.413092
OID20776	OSCAR	Q8IYS5	Osteoclast-associated immunoglobulin-like receptor (Osteoclast-associated receptor) (hOSCAR) (Polymeric immunoglobulin receptor 3) (PIgR-3) (PIgR3) (Poly-Ig receptor 3)	0.526384
OID30909	OSTN	P61366	Osteocrin (Musclin) [Cleaved into: Processed Osteocrin]	0.182214
OID20725	OMD	Q99983	Osteomodulin (Keratan sulfate proteoglycan osteomodulin) (KSPG osteomodulin) (Osteoadherin) (OSAD)	0.422662
OID20322	SPP1	P10451	Osteopontin (Bone sialoprotein 1) (Nephropontin) (Secreted phosphoprotein 1) (SPP-1) (Urinary stone protein) (Uropontin)	0.295668
OID30825	OTOA	Q7RTW8	Otoancorin	0.157726
OID31064	OTUD7B	Q6GQQ9	OTU domain-containing protein 7B (EC 3.4.19.12) (Cellular zinc finger anti-NF-kappa-B protein) (Cezanne) (Zinc finger A20 domain-containing protein 1) (Zinc finger protein Cezanne)	0.0922075
OID20603	CD200	P41217	OX-2 membrane glycoprotein (CD antigen CD200)	0.237479
OID20183	OLR1	P78380	Oxidized low-density lipoprotein receptor 1 (Ox-LDL receptor 1) (C-type lectin domain family 8 member A) (Lectin-like oxidized LDL receptor 1) (LOX-1) (Lectin-like oxLDL receptor 1) (hLOX-1) (Lectin-type oxidized LDL receptor 1) [Cleaved into: Oxidized low-density lipoprotein receptor 1, soluble form]	0.262043
OID30495	CPOX	P36551	Oxygen-dependent coproporphyrinogen-III oxidase, mitochondrial (COX) (Coprogen oxidase) (Coproporphyrinogenase) (EC 1.3.3.3)	0.3368
OID31085	OSBPL2	Q9H1P3	Oxysterol-binding protein-related protein 2 (ORP-2) (OSBP-related protein 2)	0.0470662
OID21047	OXT	P01178	Oxytocin-neurophysin 1 (OT-NPI) [Cleaved into: Oxytocin (Ocytocin); Neurophysin 1]	0.792576
OID21129	PILRA	Q9UKJ1	Paired immunoglobulin-like type 2 receptor alpha (Cell surface receptor FDF03) (Inhibitory receptor PILR-alpha)	0.501631
OID20197	PILRB	Q9UKJ0	Paired immunoglobulin-like type 2 receptor beta (Activating receptor PILR-beta) (Cell surface receptor FDFACT)	0.428114
OID30444	PALLD	Q8WX93	Palladin (SIH002) (Sarcoma antigen NY-SAR-77)	0
OID30947	PPT1	P50897	Palmitoyl-protein thioesterase 1 (PPT-1) (EC 3.1.2.22) (Palmitoyl-protein hydrolase 1)	0
OID20333	AMY2A	P04746	Pancreatic alpha-amylase (PA) (EC 3.2.1.1) (1,4-alpha-D-glucan glucanohydrolase)	0.569041
OID20775	PNLIPRP2	P54317	Pancreatic lipase-related protein 2 (PL-RP2) (Cytotoxic T lymphocyte lipase) (Galactolipase) (EC 3.1.1.26) (Triacylglycerol lipase) (EC 3.1.1.3)	0.705428
OID21516	PPY	P01298	Pancreatic polypeptide prohormone (PH) (Pancreatic polypeptide Y) (Obinepitide) [Cleaved into: Pancreatic polypeptide (HPP) (PP); Pancreatic icosapeptide (PI)]	0.636631
OID20090	GP2	P55259	Pancreatic secretory granule membrane major glycoprotein GP2 (Pancreatic zymogen granule membrane protein GP-2) (ZAP75)	0.442765
OID30693	PNLIP	P16233	Pancreatic triacylglycerol lipase (PL) (PTL) (Pancreatic lipase) (EC 3.1.1.3)	0.643426
OID30711	VNN1	O95497	Pantetheinase (EC 3.5.1.92) (Pantetheine hydrolase) (Tiff66) (Vascular non-inflammatory molecule 1) (Vanin-1)	0.520282
OID21310	VNN2	O95498	Pantetheine hydrolase VNN2 (EC 3.5.1.92) (Glycosylphosphatidyl inositol-anchored protein GPI-80) (Protein FOAP-4) (Vascular non-inflammatory molecule 2) (Vanin-2)	0.533467
OID20421	PAPPA	Q13219	Pappalysin-1 (EC 3.4.24.79) (Insulin-like growth factor-dependent IGF-binding protein 4 protease) (IGF-dependent IGFBP-4 protease) (IGFBP-4ase) (Pregnancy-associated plasma protein A) (PAPP-A)	0.203158
OID31515	PALM	O75781	Paralemmin-1 (Paralemmin)	0.248095
OID30182	PALM3	A6NDB9	Paralemmin-3	0.106155
OID30194	PNMA1	Q8ND90	Paraneoplastic antigen Ma1 (37 kDa neuronal protein) (Neuron- and testis-specific protein 1)	0.408065
OID30963	PTH	P01270	Parathyroid hormone (PTH) (Parathormone) (Parathyrin)	0.285383
OID20571	PTH1R	Q03431	Parathyroid hormone/parathyroid hormone-related peptide receptor (PTH/PTHrP type I receptor) (PTH/PTHr receptor) (Parathyroid hormone 1 receptor) (PTH1 receptor)	0.140985
OID21160	PARK7	Q99497	Parkinson disease protein 7 (Maillard deglycase) (Oncogene DJ1) (Parkinsonism-associated deglycase) (Protein DJ-1) (DJ-1) (Protein/nucleic acid deglycase DJ-1) (EC 3.1.2.-, EC 3.5.1.-, EC 3.5.1.124)	0.244238
OID31301	PARD3	Q8TEW0	Partitioning defective 3 homolog (PAR-3) (PARD-3) (Atypical PKC isotype-specific-interacting protein) (ASIP) (CTCL tumor antigen se2-5) (PAR3-alpha)	0
OID21420	PVALB	P20472	Parvalbumin alpha	0.688982
OID20822	PXN	P49023	Paxillin	0.240015
OID30206	PAGR1	Q9BTK6	PAXIP1-associated glutamate-rich protein 1 (Glutamate-rich coactivator interacting with SRC1) (GAS) (PAXIP1-associated protein 1) (PTIP-associated protein 1)	0.120956
OID20534	PSIP1	O75475	PC4 and SFRS1-interacting protein (CLL-associated antigen KW-7) (Dense fine speckles 70 kDa protein) (DFS 70) (Lens epithelium-derived growth factor) (Transcriptional coactivator p75/p52)	0.226146
OID31063	PDLIM5	Q96HC4	PDZ and LIM domain protein 5 (Enigma homolog) (Enigma-like PDZ and LIM domains protein)	0.156604
OID20729	PDLIM7	Q9NR12	PDZ and LIM domain protein 7 (LIM mineralization protein) (LMP) (Protein enigma)	0.180948
OID30151	PDZD2	O15018	PDZ domain-containing protein 2 (Activated in prostate cancer protein) (PDZ domain-containing protein 3) [Cleaved into: Processed PDZ domain-containing protein 2]	0.327894
OID31153	GIPC2	Q8TF65	PDZ domain-containing protein GIPC2	0.121639
OID31507	GIPC3	Q8TF64	PDZ domain-containing protein GIPC3	0.172253
OID20570	PTX3	P26022	Pentraxin-related protein PTX3 (Pentaxin-related protein PTX3) (Tumor necrosis factor alpha-induced protein 5) (TNF alpha-induced protein 5) (Tumor necrosis factor-inducible gene 14 protein) (TSG-14)	0.199154
OID30699	PGA4	P0DJD7	Pepsin A-4 (EC 3.4.23.1) (Pepsinogen-4)	0.426383
OID30676	PI16	Q6UXB8	Peptidase inhibitor 16 (PI-16) (Cysteine-rich secretory protein 9) (CRISP-9) (PSP94-binding protein) (CD antigen CD364)	0.516794
OID30150	PYY	P10082	Peptide YY (PYY) (PYY-I) (Peptide tyrosine tyrosine) [Cleaved into: Peptide YY(3-36) (PYY-II)]	0.0342461
OID20338	PGLYRP1	O75594	Peptidoglycan recognition protein 1 (Peptidoglycan recognition protein short) (PGRP-S)	0.464606
OID30101	PGLYRP4	Q96LB8	Peptidoglycan recognition protein 4 (Peptidoglycan recognition protein I-beta) (PGLYRPIbeta) (PGRP-I-beta) (Peptidoglycan recognition protein intermediate beta)	0.229575
OID20291	PAM	P19021	Peptidyl-glycine alpha-amidating monooxygenase (PAM) [Includes: Peptidylglycine alpha-hydroxylating monooxygenase (PHM) (EC 1.14.17.3); Peptidyl-alpha-hydroxyglycine alpha-amidating lyase (EC 4.3.2.5) (Peptidylamidoglycolate lyase) (PAL)]	0.332842
OID20331	PPIB	P23284	Peptidyl-prolyl cis-trans isomerase B (PPIase B) (EC 5.2.1.8) (CYP-S1) (Cyclophilin B) (Rotamase B) (S-cyclophilin) (SCYLP)	0.115443
OID30385	PPIF	P30405	Peptidyl-prolyl cis-trans isomerase F, mitochondrial (PPIase F) (EC 5.2.1.8) (Cyclophilin D) (CyP-D) (CypD) (Cyclophilin F) (Mitochondrial cyclophilin) (CyP-M) (Rotamase F)	0.209008
OID31065	FKBP14	Q9NWM8	Peptidyl-prolyl cis-trans isomerase FKBP14 (PPIase FKBP14) (EC 5.2.1.8) (22 kDa FK506-binding protein) (22 kDa FKBP) (FKBP-22) (FK506-binding protein 14) (FKBP-14) (Rotamase)	0.220539
OID20618	FKBP1B	P68106	Peptidyl-prolyl cis-trans isomerase FKBP1B (PPIase FKBP1B) (EC 5.2.1.8) (12.6 kDa FK506-binding protein) (12.6 kDa FKBP) (FKBP-12.6) (FK506-binding protein 1B) (FKBP-1B) (Immunophilin FKBP12.6) (Rotamase) (h-FKBP-12)	0.166529
OID20960	FKBP4	Q02790	Peptidyl-prolyl cis-trans isomerase FKBP4 (PPIase FKBP4) (EC 5.2.1.8) (51 kDa FK506-binding protein) (FKBP51) (52 kDa FK506-binding protein) (52 kDa FKBP) (FKBP-52) (59 kDa immunophilin) (p59) (FK506-binding protein 4) (FKBP-4) (FKBP59) (HSP-binding immunophilin) (HBI) (Immunophilin FKBP52) (Rotamase) [Cleaved into: Peptidyl-prolyl cis-trans isomerase FKBP4, N-terminally processed]	0.228005
OID20937	FKBP5	Q13451	Peptidyl-prolyl cis-trans isomerase FKBP5 (PPIase FKBP5) (EC 5.2.1.8) (51 kDa FK506-binding protein) (51 kDa FKBP) (FKBP-51) (54 kDa progesterone receptor-associated immunophilin) (Androgen-regulated protein 6) (FF1 antigen) (FK506-binding protein 5) (FKBP-5) (FKBP54) (p54) (HSP90-binding immunophilin) (Rotamase)	0.165138
OID20846	FKBP7	Q9Y680	Peptidyl-prolyl cis-trans isomerase FKBP7 (PPIase FKBP7) (EC 5.2.1.8) (23 kDa FK506-binding protein) (23 kDa FKBP) (FKBP-23) (FK506-binding protein 7) (FKBP-7) (Rotamase)	0.0328246
OID20835	PLIN1	O60240	Perilipin-1 (Lipid droplet-associated protein)	0.0928283
OID20143	PLIN3	O60664	Perilipin-3 (47 kDa mannose 6-phosphate receptor-binding protein) (47 kDa MPR-binding protein) (Cargo selection protein TIP47) (Mannose-6-phosphate receptor-binding protein 1) (Placental protein 17) (PP17)	0.165358
OID30410	POSTN	Q15063	Periostin (PN) (Osteoblast-specific factor 2) (OSF-2)	0.449299
OID30564	PPL	O60437	Periplakin (190 kDa paraneoplastic pemphigus antigen) (195 kDa cornified envelope precursor protein)	0.226684
OID20962	PRDX1	Q06830	Peroxiredoxin-1 (EC 1.11.1.24) (Natural killer cell-enhancing factor A) (NKEF-A) (Proliferation-associated gene protein) (PAG) (Thioredoxin peroxidase 2) (Thioredoxin-dependent peroxide reductase 2) (Thioredoxin-dependent peroxiredoxin 1)	0.0290443
OID30668	PRDX2	P32119	Peroxiredoxin-2 (EC 1.11.1.24) (Natural killer cell-enhancing factor B) (NKEF-B) (PRP) (Thiol-specific antioxidant protein) (TSA) (Thioredoxin peroxidase 1) (Thioredoxin-dependent peroxide reductase 1) (Thioredoxin-dependent peroxiredoxin 2)	0.0411794
OID20644	PRDX5	P30044	Peroxiredoxin-5, mitochondrial (EC 1.11.1.24) (Alu corepressor 1) (Antioxidant enzyme B166) (AOEB166) (Liver tissue 2D-page spot 71B) (PLP) (Peroxiredoxin V) (Prx-V) (Peroxisomal antioxidant enzyme) (TPx type VI) (Thioredoxin peroxidase PMP20) (Thioredoxin-dependent peroxiredoxin 5)	0.185386
OID21404	PRDX6	P30041	Peroxiredoxin-6 (EC 1.11.1.27) (1-Cys peroxiredoxin) (1-Cys PRX) (24 kDa protein) (Acidic calcium-independent phospholipase A2) (aiPLA2) (EC 3.1.1.4) (Antioxidant protein 2) (Glutathione-dependent peroxiredoxin) (Liver 2D page spot 40) (Lysophosphatidylcholine acyltransferase 5) (LPC acyltransferase 5) (LPCAT-5) (Lyso-PC acyltransferase 5) (EC 2.3.1.23) (Non-selenium glutathione peroxidase) (NSGP…	0.0659054
OID20124	ACOX1	Q15067	Peroxisomal acyl-coenzyme A oxidase 1 (AOX) (EC 1.3.3.6) (Palmitoyl-CoA oxidase) (Peroxisomal fatty acyl-CoA oxidase) (Straight-chain acyl-CoA oxidase) (SCOX) [Cleaved into: Peroxisomal acyl-CoA oxidase 1, A chain; Peroxisomal acyl-CoA oxidase 1, B chain; Peroxisomal acyl-CoA oxidase 1, C chain]	0.0744214
OID30228	PECR	Q9BY49	Peroxisomal trans-2-enoyl-CoA reductase (TERP) (EC 1.3.1.38) (2,4-dienoyl-CoA reductase-related protein) (DCR-RP) (HPDHase) (Short chain dehydrogenase/reductase family 29C member 1) (pVI-ARL)	0
OID20511	PSPN	O60542	Persephin (PSP)	0.457025
OID20839	PBLD	P30039	Phenazine biosynthesis-like domain-containing protein (EC 5.1.-.-) (MAWD-binding protein) (MAWDBP) (Unknown protein 32 from 2D-page of liver tissue)	0.387803
OID30887	FARSA	Q9Y285	Phenylalanine--tRNA ligase alpha subunit (EC 6.1.1.20) (CML33) (Phenylalanyl-tRNA synthetase alpha subunit) (PheRS)	0
OID31168	PDCL2	Q8N4E4	Phosducin-like protein 2	0.0883102
OID31009	PHACTR2	O75167	Phosphatase and actin regulator 2	0.188699
OID30677	LCAT	P04180	Phosphatidylcholine-sterol acyltransferase (EC 2.3.1.43) (1-alkyl-2-acetylglycerophosphocholine esterase) (EC 3.1.1.47) (Lecithin-cholesterol acyltransferase) (Phospholipid-cholesterol acyltransferase) (Platelet-activating factor acetylhydrolase) (PAF acetylhydrolase)	0.361678
OID21087	PEBP1	P30086	Phosphatidylethanolamine-binding protein 1 (PEBP-1) (HCNPpp) (Neuropolypeptide h3) (Prostatic-binding protein) (Raf kinase inhibitor protein) (RKIP) [Cleaved into: Hippocampal cholinergic neurostimulating peptide (HCNP)]	0.18151
OID20794	PTEN	P60484	Phosphatidylinositol 3,4,5-trisphosphate 3-phosphatase and dual-specificity protein phosphatase PTEN (EC 3.1.3.16) (EC 3.1.3.48) (EC 3.1.3.67) (Inositol polyphosphate 3-phosphatase) (EC 3.1.3.-) (Mutated in multiple advanced cancers 1) (Phosphatase and tensin homolog)	0.0283078
OID30259	INPP5D	Q92835	Phosphatidylinositol 3,4,5-trisphosphate 5-phosphatase 1 (EC 3.1.3.86) (Inositol polyphosphate-5-phosphatase D) (EC 3.1.3.56) (Inositol polyphosphate-5-phosphatase of 145 kDa) (SIP-145) (Phosphatidylinositol 4,5-bisphosphate 5-phosphatase) (EC 3.1.3.36) (SH2 domain-containing inositol 5'-phosphatase 1) (SH2 domain-containing inositol phosphatase 1) (SHIP-1) (p150Ship) (hp51CN)	0.347454
OID21314	INPPL1	O15357	Phosphatidylinositol 3,4,5-trisphosphate 5-phosphatase 2 (EC 3.1.3.86) (Inositol polyphosphate phosphatase-like protein 1) (INPPL-1) (Protein 51C) (SH2 domain-containing inositol 5'-phosphatase 2) (SH2 domain-containing inositol phosphatase 2) (SHIP-2)	0.129508
OID30975	INPP5J	Q15735	Phosphatidylinositol 4,5-bisphosphate 5-phosphatase A (EC 3.1.3.36) (Inositol polyphosphate 5-phosphatase J) (Phosphatidylinositol 1,3,4,5-tetrakisphosphate 5-phosphatase) (EC 3.1.3.56) (Phosphatidylinositol 1,4,5-trisphosphate 5-phosphatase) (EC 3.1.3.56)	0.291614
OID20922	PHOSPHO1	Q8TCT1	Phosphoethanolamine/phosphocholine phosphatase (EC 3.1.3.75)	0.265758
OID30186	PACS2	Q86VP3	Phosphofurin acidic cluster sorting protein 2 (PACS-2) (PACS1-like protein)	0.193562
OID20587	PIK3AP1	Q6ZUJ8	Phosphoinositide 3-kinase adapter protein 1 (B-cell adapter for phosphoinositide 3-kinase) (B-cell phosphoinositide 3-kinase adapter protein 1)	0.25962
OID21094	PIK3IP1	Q96FE7	Phosphoinositide-3-kinase-interacting protein 1 (PI3K-interacting protein 1) (Kringle domain-containing protein HGFL)	0.23839
OID20252	PLA2G1B	P04054	Phospholipase A2 (EC 3.1.1.4) (Group IB phospholipase A2) (Phosphatidylcholine 2-acylhydrolase 1B)	0.254688
OID21473	PLA2G15	Q8NCC3	Phospholipase A2 group XV (1-O-acylceramide synthase) (ACS) (LCAT-like lysophospholipase) (LLPL) (EC 3.1.1.5) (Lysophospholipase 3) (Lysosomal phospholipase A and acyltransferase) (EC 2.3.1.-, EC 3.1.1.32, EC 3.1.1.4) (Lysosomal phospholipase A2) (LPLA2)	0.441922
OID30651	PINLYP	A6NC86	phospholipase A2 inhibitor and Ly6/PLAUR domain-containing protein	0.771069
OID20274	PLA2G2A	P14555	Phospholipase A2, membrane associated (EC 3.1.1.4) (GIIC sPLA2) (Group IIA phospholipase A2) (Non-pancreatic secretory phospholipase A2) (NPS-PLA2) (Phosphatidylcholine 2-acylhydrolase 2A)	0.530337
OID31110	PLB1	Q6P1J6	Phospholipase B1, membrane-associated (Phospholipase B) (hPLB) (Lysophospholipase) (EC 3.1.1.5) (Phospholipase A2) (EC 3.1.1.4) (Phospholipase B/lipase) (PLB/LIP) (Triacylglycerol lipase) (EC 3.1.1.3)	0.662106
OID31043	DDHD2	O94830	Phospholipase DDHD2 (EC 3.1.1.-) (DDHD domain-containing protein 2) (KIAA0725p) (SAM, WWE and DDHD domain-containing protein 1)	0.18555
OID31146	PLSCR3	Q9NRY6	Phospholipid scramblase 3 (PL scramblase 3) (Ca(2+)-dependent phospholipid scramblase 3)	0.11984
OID20238	PLTP	P55058	Phospholipid transfer protein (Lipid transfer protein II)	0.469764
OID20864	C2CD2L	O14523	Phospholipid transfer protein C2CD2L (C2 domain-containing protein 2-like) (C2CD2-like) (Transmembrane protein 24)	0.240394
OID20749	LHPP	Q9H008	Phospholysine phosphohistidine inorganic pyrophosphate phosphatase (hLHPP) (EC 3.1.3.-) (EC 3.6.1.1)	0.500908
OID30125	PMM2	O15305	Phosphomannomutase 2 (PMM 2) (EC 5.4.2.8)	0.0879428
OID20850	PMVK	Q15126	Phosphomevalonate kinase (PMKase) (hPMK) (EC 2.7.4.2)	0.250888
OID21027	PPCDC	Q96CD2	Phosphopantothenoylcysteine decarboxylase (PPC-DC) (EC 4.1.1.36) (CoaC)	0.317175
OID30904	PGM2	Q96G03	Phosphopentomutase (EC 5.4.2.7) (Glucose phosphomutase 2) (Phosphodeoxyribomutase) (Phosphoglucomutase-2) (EC 5.4.2.2)	0
OID20108	PAG1	Q9NWQ8	Phosphoprotein associated with glycosphingolipid-enriched microdomains 1 (Csk-binding protein) (Transmembrane adapter protein PAG) (Transmembrane phosphoprotein Cbp)	0.172405
OID20867	PRTFDC1	Q9NRG1	Phosphoribosyltransferase domain-containing protein 1	0.142547
OID30838	PCARE	A6NGG8	Photoreceptor cilium actin regulator	0
OID30757	SERPINF1	P36955	Pigment epithelium-derived factor (PEDF) (Cell proliferation-inducing gene 35 protein) (EPC-1) (Serpin F1)	0.194635
OID31496	EGFLAM	Q63HQ2	Pikachurin (Agrin-like protein) (EGF-like, fibronectin type-III and laminin G-like domain-containing protein)	0.475712
OID31215	PITHD1	Q9GZP4	PITH domain-containing protein 1	0
OID21188	ADCYAP1R1	P41586	Pituitary adenylate cyclase-activating polypeptide type I receptor (PACAP type I receptor) (PACAP-R-1) (PACAP-R1)	0.0109726
OID20673	PGF	P49763	Placenta growth factor (PlGF)	0.150071
OID30760	KLKB1	P03952	Plasma kallikrein (EC 3.4.21.34) (Fletcher factor) (Kininogenin) (Plasma prekallikrein) (PKK) [Cleaved into: Plasma kallikrein heavy chain; Plasma kallikrein light chain]	0.525184
OID30062	ATP2B4	P23634	Plasma membrane calcium-transporting ATPase 4 (PMCA4) (EC 7.2.2.10) (Matrix-remodeling-associated protein 1) (Plasma membrane calcium ATPase isoform 4) (Plasma membrane calcium pump isoform 4)	0.0247657
OID30777	SERPING1	P05155	Plasma protease C1 inhibitor (C1 Inh) (C1Inh) (C1 esterase inhibitor) (C1-inhibiting factor) (Serpin G1)	0.190335
OID30763	SERPINA5	P05154	Plasma serine protease inhibitor (Acrosomal serine protease inhibitor) (Plasminogen activator inhibitor 3) (PAI-3) (PAI3) (Protein C inhibitor) (PCI) (Serpin A5)	0.313369
OID30785	PLG	P00747	Plasminogen (EC 3.4.21.7) [Cleaved into: Plasmin heavy chain A; Activation peptide; Angiostatin; Plasmin heavy chain A, short form; Plasmin light chain B]	0.289324
OID20342	SERPINE1	P05121	Plasminogen activator inhibitor 1 (PAI) (PAI-1) (Endothelial plasminogen activator inhibitor) (Serpin E1)	0.41726
OID30367	LCP1	P13796	Plastin-2 (L-plastin) (LC64P) (Lymphocyte cytosolic protein 1) (LCP-1)	0.681242
OID30761	PPBP	P02775	Platelet basic protein (PBP) (C-X-C motif chemokine 7) (Leukocyte-derived growth factor) (LDGF) (Macrophage-derived growth factor) (MDGF) (Small-inducible cytokine B7) [Cleaved into: Connective tissue-activating peptide III (CTAP-III) (LA-PF4) (Low-affinity platelet factor IV); TC-2; Connective tissue-activating peptide III(1-81) (CTAP-III(1-81)); Beta-thromboglobulin (Beta-TG); Neutrophil-activa…	0.253651
OID20257	PEAR1	Q5VY43	Platelet endothelial aggregation receptor 1 (hPEAR1) (Multiple epidermal growth factor-like domains protein 12) (Multiple EGF-like domains protein 12)	0.289712
OID21131	PECAM1	P16284	Platelet endothelial cell adhesion molecule (PECAM-1) (EndoCAM) (GPIIA') (PECA1) (CD antigen CD31)	0.334888
OID30764	PF4	P02776	Platelet factor 4 (PF-4) (C-X-C motif chemokine 4) (Iroplact) (Oncostatin-A) [Cleaved into: Platelet factor 4, short form (Endothelial cell growth inhibitor)]	0.15411
OID30485	CD36	P16671	Platelet glycoprotein 4 (Fatty acid translocase) (FAT) (Glycoprotein IIIb) (GPIIIB) (Leukocyte differentiation antigen CD36) (PAS IV) (PAS-4) (Platelet collagen receptor) (Platelet glycoprotein IV) (GPIV) (Thrombospondin receptor) (CD antigen CD36)	0.658241
OID20381	GP1BA	P07359	Platelet glycoprotein Ib alpha chain (GP-Ib alpha) (GPIb-alpha) (GPIbA) (Glycoprotein Ibalpha) (Antigen CD42b-alpha) (CD antigen CD42b) [Cleaved into: Glycocalicin]	0.567802
OID30174	GP1BB	P13224	Platelet glycoprotein Ib beta chain (GP-Ib beta) (GPIb-beta) (GPIbB) (Antigen CD42b-beta) (CD antigen CD42c)	0.141194
OID30611	GP5	P40197	Platelet glycoprotein V (GPV) (Glycoprotein 5) (CD antigen CD42d)	0.257796
OID21091	GP6	Q9HCN6	Platelet glycoprotein VI (GPVI) (Glycoprotein 6)	0.207754
OID21105	PLA2G7	Q13093	Platelet-activating factor acetylhydrolase (PAF acetylhydrolase) (EC 3.1.1.47) (1-alkyl-2-acetylglycerophosphocholine esterase) (2-acetyl-1-alkylglycerophosphocholine esterase) (Group-VIIA phospholipase A2) (gVIIA-PLA2) (LDL-associated phospholipase A2) (LDL-PLA(2)) (PAF 2-acylhydrolase)	0.664127
OID31286	PAFAH2	Q99487	Platelet-activating factor acetylhydrolase 2, cytoplasmic (EC 3.1.1.47) (PAF:lysophospholipid transacetylase) (PAF:sphingosine transacetylase) (Platelet-activating factor acetyltransferase PAFAH2) (EC 2.3.1.149) (Serine-dependent phospholipase A2) (SD-PLA2) (hSD-PLA2)	0
OID30998	PAFAH1B3	Q15102	Platelet-activating factor acetylhydrolase IB subunit alpha1 (EC 3.1.1.47) (PAF acetylhydrolase 29 kDa subunit) (PAF-AH 29 kDa subunit) (PAF-AH subunit gamma) (PAFAH subunit gamma)	0
OID21183	PDGFC	Q9NRA1	Platelet-derived growth factor C (PDGF-C) (Fallotein) (Spinal cord-derived growth factor) (SCDGF) (VEGF-E) [Cleaved into: Platelet-derived growth factor C, latent form (PDGFC latent form); Platelet-derived growth factor C, receptor-binding form (PDGFC receptor-binding form)]	0.362528
OID20133	PDGFRA	P16234	Platelet-derived growth factor receptor alpha (PDGF-R-alpha) (PDGFR-alpha) (EC 2.7.10.1) (Alpha platelet-derived growth factor receptor) (Alpha-type platelet-derived growth factor receptor) (CD140 antigen-like family member A) (CD140a antigen) (Platelet-derived growth factor alpha receptor) (Platelet-derived growth factor receptor 2) (PDGFR-2) (CD antigen CD140a)	0.270074
OID20268	PDGFRB	P09619	Platelet-derived growth factor receptor beta (PDGF-R-beta) (PDGFR-beta) (EC 2.7.10.1) (Beta platelet-derived growth factor receptor) (Beta-type platelet-derived growth factor receptor) (CD140 antigen-like family member B) (Platelet-derived growth factor receptor 1) (PDGFR-1) (CD antigen CD140b)	0.618275
OID20313	PDGFA	P04085	Platelet-derived growth factor subunit A (PDGF subunit A) (PDGF-1) (Platelet-derived growth factor A chain) (Platelet-derived growth factor alpha polypeptide)	0.270033
OID20741	PDGFB	P01127	Platelet-derived growth factor subunit B (PDGF subunit B) (PDGF-2) (Platelet-derived growth factor B chain) (Platelet-derived growth factor beta polypeptide) (Proto-oncogene c-Sis) (Becaplermin)	0.226294
OID31088	PLEKHO1	Q53GL0	Pleckstrin homology domain-containing family O member 1 (PH domain-containing family O member 1) (C-Jun-binding protein) (JBP) (Casein kinase 2-interacting protein 1) (CK2-interacting protein 1) (CKIP-1) (Osteoclast maturation-associated gene 120 protein)	0.123508
OID31467	PHLDB1	Q86UU1	Pleckstrin homology-like domain family B member 1 (Protein LL5-alpha)	0.0399196
OID31167	PHLDB2	Q86SQ0	Pleckstrin homology-like domain family B member 2 (Protein LL5-beta)	0.0190774
OID20083	PTN	P21246	Pleiotrophin (PTN) (Heparin-binding brain mitogen) (HBBM) (Heparin-binding growth factor 8) (HBGF-8) (Heparin-binding growth-associated molecule) (HB-GAM) (Heparin-binding neurite outgrowth-promoting factor) (HBNF) (Heparin-binding neurite outgrowth-promoting factor 1) (HBNF-1) (Osteoblast-specific factor 1) (OSF-1)	0.304013
OID21258	PLXDC1	Q8IUK5	Plexin domain-containing protein 1 (Tumor endothelial marker 3) (Tumor endothelial marker 7)	0.322754
OID31101	PLXDC2	Q6UX71	Plexin domain-containing protein 2 (Tumor endothelial marker 7-related protein)	0.394996
OID20597	PLXNA4	Q9HCM2	Plexin-A4	0.174494
OID20317	PLXNB2	O15031	Plexin-B2 (MM1)	0.413372
OID20160	PLXNB3	Q9ULL4	Plexin-B3	0.381012
OID21358	PODXL	O00592	Podocalyxin (GCTM-2 antigen) (Gp200) (Podocalyxin-like protein 1) (PC) (PCLP-1)	0.246448
OID21487	PODXL2	Q9NZ53	Podocalyxin-like protein 2 (Endoglycan)	0.372825
OID30462	NPHS2	Q9NP85	Podocin	0.003817
OID21011	PVR	P15151	Poliovirus receptor (Nectin-like protein 5) (NECL-5) (CD antigen CD155)	0.504833
OID20500	PARP1	P09874	Poly [ADP-ribose] polymerase 1 (PARP-1) (EC 2.4.2.30) (ADP-ribosyltransferase diphtheria toxin-like 1) (ARTD1) (DNA ADP-ribosyltransferase PARP1) (EC 2.4.2.-) (NAD(+) ADP-ribosyltransferase 1) (ADPRT 1) (Poly[ADP-ribose] synthase 1) (Protein poly-ADP-ribosyltransferase PARP1) (EC 2.4.2.-) [Cleaved into: Poly [ADP-ribose] polymerase 1, processed C-terminus (Poly [ADP-ribose] polymerase 1, 89-kDa f…	0.168499
OID31003	PCBP2	Q15366	Poly(rC)-binding protein 2 (Alpha-CP2) (Heterogeneous nuclear ribonucleoprotein E2) (hnRNP E2)	0.201971
OID31228	PAIP2B	Q9ULR5	Polyadenylate-binding protein-interacting protein 2B (PABP-interacting protein 2B) (PAIP-2B) (Poly(A)-binding protein-interacting protein 2B)	0.0379324
OID30328	PKD1	P98161	Polycystin-1 (PC1) (Autosomal dominant polycystic kidney disease 1 protein)	0.465539
OID30184	PKD2	Q13563	Polycystin-2 (PC2) (Autosomal dominant polycystic kidney disease type II protein) (Polycystic kidney disease 2 protein) (Polycystwin) (R48321) (Transient receptor potential cation channel subfamily P member 2)	0.207147
OID21172	PQBP1	O60828	Polyglutamine-binding protein 1 (PQBP-1) (38 kDa nuclear protein containing a WW domain) (Npw38) (Polyglutamine tract-binding protein 1)	0.0398286
OID21102	PIGR	P01833	Polymeric immunoglobulin receptor (PIgR) (Poly-Ig receptor) (Hepatocellular carcinoma-associated protein TB6) [Cleaved into: Secretory component]	0.377736
OID21371	GALNT10	Q86SR1	Polypeptide N-acetylgalactosaminyltransferase 10 (EC 2.4.1.41) (Polypeptide GalNAc transferase 10) (GalNAc-T10) (pp-GaNTase 10) (Protein-UDP acetylgalactosaminyltransferase 10) (UDP-GalNAc:polypeptide N-acetylgalactosaminyltransferase 10)	0.432077
OID21423	GALNT2	Q10471	Polypeptide N-acetylgalactosaminyltransferase 2 (EC 2.4.1.41) (Polypeptide GalNAc transferase 2) (GalNAc-T2) (pp-GaNTase 2) (Protein-UDP acetylgalactosaminyltransferase 2) (UDP-GalNAc:polypeptide N-acetylgalactosaminyltransferase 2) [Cleaved into: Polypeptide N-acetylgalactosaminyltransferase 2 soluble form]	0.457678
OID20471	GALNT3	Q14435	Polypeptide N-acetylgalactosaminyltransferase 3 (EC 2.4.1.41) (Polypeptide GalNAc transferase 3) (GalNAc-T3) (pp-GaNTase 3) (Protein-UDP acetylgalactosaminyltransferase 3) (UDP-GalNAc:polypeptide N-acetylgalactosaminyltransferase 3)	0.338545
OID30295	GALNT5	Q7Z7M9	Polypeptide N-acetylgalactosaminyltransferase 5 (EC 2.4.1.41) (Polypeptide GalNAc transferase 5) (GalNAc-T5) (pp-GaNTase 5) (Protein-UDP acetylgalactosaminyltransferase 5) (UDP-GalNAc:polypeptide N-acetylgalactosaminyltransferase 5)	0.624094
OID20445	PNPT1	Q8TCS8	Polyribonucleotide nucleotidyltransferase 1, mitochondrial (EC 2.7.7.8) (3'-5' RNA exonuclease OLD35) (PNPase old-35) (Polynucleotide phosphorylase 1) (PNPase 1) (Polynucleotide phosphorylase-like protein)	0
OID21385	HMBS	P08397	Porphobilinogen deaminase (PBG-D) (EC 2.5.1.61) (Hydroxymethylbilane synthase) (HMBS) (Pre-uroporphyrinogen synthase)	0.170331
OID30813	KCNC4	Q03721	Potassium voltage-gated channel subfamily C member 4 (KSHIIIC) (Voltage-gated potassium channel subunit Kv3.4)	0
[truncated: 882 more rows]

## Sheet: ST3
OlinkID	chr	Sentinel SNP	pos	A1	A2	AF1	BETA	SE	P	genecodeinfo	Assay	gene.chr	gene.start	gene.end	gene.ID	CisTrans	significant	MESA_SNP	MESA_A1	MESA_A2	MESA_BETA	MESA_P	Chromosome	Position	TOPMed.Bravo.AC	TOPMed.Bravo.AF	rsID	Genecode.Comprehensive.Category	Genecode.Comprehensive.Info	Genecode.Comprehensive.Exonic.Category	Genecode.Comprehensive.Exonic.Info	UCSC.Info	UCSC.Exonic.Info	Polyphen2.HDIV	Polyphen2.HVAR	MutationTaster	MutationAssessor	MetaSVM.Score	RefSeq.Info	RefsSeq.Exonic.Info	CAGE.Promoter	CAGE.Enhancer	GeneHancer	SuperEnhancer	Clinical.Significance	Clinical.Significance..genotype.includes.	Disease.Name	Disease.Name..included.variant.	Review.Status
OID20075	16	16-87893616-T-C	87893616	C	T	0.338235	0.606006	0.0464567	6.83e-39	CA5A	CA5A	16	87881548	87936529	carbonic anhydrase 5A	CIS	1	16-87893616-T-C	C	T	0.724566	6.07e-104	16	87893616	59114	0.223333	rs55870502	intronic	CA5A	NA	NA	ENST00000562644.1,ENST00000604757.1	NA	NA	NA	NA	NA	NA	NA	NA	NA	NA	NA	NA	NA	NA	NA	NA	NA
OID20081	5	5-84370804-T-G	84370804	G	T	0.0336812	0.7442	0.125586	3.11e-09	EDIL3	EDIL3	5	83940553	84384880	EGF like repeats and discoidin domains 3	CIS	1	5-84370804-T-G	G	T	0.450045	0.00223256	5	84370804	3115	0.0117685	rs1154820	intronic	EDIL3	NA	NA	ENST00000296591.9,ENST00000380138.3	NA	NA	NA	NA	NA	NA	NA	NA	NA	NA	NA	NA	NA	NA	NA	NA	NA
OID20086	22	22-19963748-G-A	19963748	A	G	0.292695	-0.424291	0.0457573	1.82e-20	COMT	COMT	22	19941771	19969975	catechol-O-methyltransferase	CIS	1	22-19963748-G-A	A	G	-0.322087	3.07e-26	22	19963748	111274	0.420394	rs4680	exonic	COMT	nonsynonymous SNV	COMT:ENST00000407537.5:exon5:c.G472A:p.V158M,COMT:ENST00000361682.10:exon4:c.G472A:p.V158M,COMT:ENST00000403184.5:exon4:c.G472A:p.V158M,COMT:ENST00000449653.5:exon2:c.G322A:p.V108M,COMT:ENST00000412786.5:exon4:c.G472A:p.V158M,COMT:ENST00000403710.5:exon4:c.G472A:p.V158M,COMT:ENST00000406520.7:exon4:c.G472A:p.V158M,COMT:ENST00000207636.9:exon4:c.G472A:p.V158M,	ENST00000207636.9,ENST00000361682.10,ENST00000403184.5,ENST00000403710.5,ENST00000406520.7,ENST00000407537.5,ENST00000412786.5,ENST00000428707.1,ENST00000449653.5	ENST00000407537.5:ENST00000407537.5:exon5:c.G472A:p.V158M,ENST00000361682.10:ENST00000361682.10:exon4:c.G472A:p.V158M,ENST00000403184.5:ENST00000403184.5:exon4:c.G472A:p.V158M,ENST00000449653.5:ENST00000449653.5:exon2:c.G322A:p.V108M,ENST00000412786.5:ENST00000412786.5:exon4:c.G472A:p.V158M,ENST00000403710.5:ENST00000403710.5:exon4:c.G472A:p.V158M,ENST00000406520.7:ENST00000406520.7:exon4:c.G472A…	0.016	0.05	1	2.02	T	NA	COMT:NM_000754:exon4:c.G472A:p.V158M,COMT:NM_001135162:exon4:c.G472A:p.V158M,COMT:NM_007310:exon2:c.G322A:p.V108M,COMT:NM_001362828:exon4:c.G472A:p.V158M,COMT:NM_001135161:exon4:c.G472A:p.V158M,	NA	NA	Name=2.21;genehancer_id=GH22I019958;connected_gene=COMT;score=564.89;connected_gene=GC22M019961;score=550.77;connected_gene=LINC01311;score=43.35;connected_gene=LOC100420177;score=34.33;connected_gene=UFD1;score=21.43;connected_gene=RPL7AP70;score=21.38;connected_gene=KLHL22;score=20.91;connected_gene=ENSG00000273343;score=19.97;connected_gene=ZNF74;score=18.10;connected_gene=MED15;score=15.76;co…	SE_29732,SE_31763,SE_57205,SE_41635,SE_01197	drug_response	NA	CATECHOL-O-METHYLTRANSFERASE_POLYMORPHISM|methadone_response_-_Dosage,_Efficacy|morphine_response_-_Dosage,_Efficacy|opioids_response_-_Dosage,_Efficacy|oxycodone_response_-_Dosage,_Efficacy|remifentanil_response_-_Dosage,_Efficacy|sufentanil_response_-_Dosage,_Efficacy|tramadol_response_-_Dosage,_Efficacy|Tramadol_response|not_specified|nicotine_response_-_Efficacy	NA	reviewed_by_expert_panel
OID20088	7	7-95406270-A-T	95406270	T	A	0.305028	-1.00914	0.0495668	3.85e-92	PON2	PON2	7	95404861	95435072	paraoxonase 2	CIS	1	7-95406270-A-T	T	A	-0.798727	1.46e-145	7	95406270	68302	0.258045	rs3735586	exonic	PON2	unknown	UNKNOWN	ENST00000483292.5	UNKNOWN	NA	NA	NA	NA	NA	NA	NA	NA	NA	NA	NA	Benign	NA	not_provided	NA	criteria_provided,_single_submitter
OID20090	9	9-133257367-C-A	133257367	A	C	0.144687	0.721969	0.0639608	1.51e-29	ABO	GP2	16	20309573	20327513	glycoprotein 2	TRANS	1	9-133257367-C-A	A	C	0.508997	1.48e-27	9	133257367	29867	0.112838	rs8176722	intronic	ABO	NA	NA	ENST00000453660.4,ENST00000647353.1	NA	NA	NA	NA	NA	NA	NA	NA	NA	NA	Name=0.52;genehancer_id=GH09I133256;connected_gene=ABO;score=30.36;connected_gene=GC09P133262;score=0.77;connected_gene=GC09P133261;score=0.77	NA	NA	NA	NA	NA	NA
OID20090	16	16-20308287-C-T	20308287	T	C	0.00379507	-2.02685	0.365137	2.84e-08	GPR139(dist=234509),GP2(dist=1287)	GP2	16	20309573	20327513	glycoprotein 2	CIS	1	NA			NA	NA	16	20308287	172	0.000649817	rs114994028	intergenic	AC092132.1(dist=98762),GP2(dist=1285)	NA	NA	ENST00000338402.6(dist=69040),ENST00000302555.9(dist=1285)	NA	NA	NA	NA	NA	NA	NA	NA	NA	NA	NA	NA	NA	NA	NA	NA	NA
OID20091	6	6-110399006-A-G	110399006	G	A	0.729127	-0.390669	0.0466157	5.26e-17	DDO	WASF1	6	110099818	110180004	WASP family member 1	CIS	1	6-110399006-A-G	G	A	-0.260101	1.38e-19	6	110399006	142528	0.538471	rs1980532	intronic	DDO	NA	NA	ENST00000368923.7,ENST00000368924.7,ENST00000479373.1	NA	NA	NA	NA	NA	NA	NA	NA	NA	NA	NA	NA	NA	NA	NA	NA	NA
OID20094	13	13-85796436-G-A	85796436	A	G	0.0227704	-1.10921	0.151208	2.21e-13	SLITRK6	SLITRK6	13	85792790	85799419	SLIT and NTRK like family member 6	CIS	1	13-85796436-G-A	A	G	-1.34213	4.83e-32	13	85796436	4952	0.0187087	rs12863734	exonic	SLITRK6	nonsynonymous SNV	SLITRK6:ENST00000647374.2:exon2:c.C73T:p.L25F,SLITRK6:ENST00000643778.1:exon3:c.C73T:p.L25F,	ENST00000400286.3,ENST00000643778.1,ENST00000647374.1	ENST00000647374.1:ENST00000647374.1:exon2:c.C73T:p.L25F,ENST00000643778.1:ENST00000643778.1:exon3:c.C73T:p.L25F,ENST00000400286.3:ENST00000400286.3:exon2:c.C73T:p.L25F,	0	0	1	0.895	T	NA	SLITRK6:NM_032229:exon2:c.C73T:p.L25F,	NA	NA	NA	NA	Benign	NA	not_specified|not_provided	NA	criteria_provided,_multiple_submitters,_no_conflicts
OID20095	7	7-124471096-G-T	124471096	T	G	0.20351	-0.734909	0.0552235	2.08e-40	LOC101928211(dist=119000),GPR37(dist=272789)	GPR37	7	124743884	124765792	G protein-coupled receptor 37	CIS	1	7-124471096-G-T	T	G	-0.753341	1.86e-127	7	124471096	63785	0.24098	rs4266590	ncRNA_intronic	AC006148.1	NA	NA	ENST00000484322.5(dist=75978),ENST00000473520.1(dist=5275)	NA	NA	NA	NA	NA	NA	NA	NA	NA	NA	NA	NA	NA	NA	NA	NA	NA
OID20096	14	14-24606604-T-A	24606604	A	T	0.0303605	0.829265	0.124248	2.48e-11	GZMH	GZMH	14	24606479	24609685	granzyme H	CIS	1	14-24606604-T-A	A	T	0.480701	0.000407416	14	24606604	3808	0.0143866	rs115493987	exonic	GZMH	stoploss	GZMH:ENST00000557220.6:exon3:c.A347T:p.X116L,GZMH:ENST00000382548.4:exon4:c.A482T:p.X161L,GZMH:ENST00000216338.9:exon5:c.A740T:p.X247L,	ENST00000216338.8,ENST00000382548.4,ENST00000557220.6	ENST00000216338.8:ENST00000216338.8:exon5:c.A740T:p.X247L,ENST00000557220.6:ENST00000557220.6:exon3:c.A347T:p.X116L,ENST00000382548.4:ENST00000382548.4:exon4:c.A482T:p.X161L,	NA	NA	1	NA	NA	NA	GZMH:NM_033423:exon5:c.A740T:p.X247L,GZMH:NM_001270780:exon5:c.A548T:p.X183L,GZMH:NM_001270781:exon4:c.A482T:p.X161L,	NA	NA	NA	SE_23024	Benign	NA	not_provided	NA	criteria_provided,_single_submitter
OID20099	9	9-133257367-C-A	133257367	A	C	0.144687	0.472221	0.0604114	5.42e-15	ABO	CLEC1A	12	10069553	10098985	C-type lectin domain family 1 member A	TRANS	1	9-133257367-C-A	A	C	0.457883	2.22e-22	9	133257367	29867	0.112838	rs8176722	intronic	ABO	NA	NA	ENST00000453660.4,ENST00000647353.1	NA	NA	NA	NA	NA	NA	NA	NA	NA	NA	Name=0.52;genehancer_id=GH09I133256;connected_gene=ABO;score=30.36;connected_gene=GC09P133262;score=0.77;connected_gene=GC09P133261;score=0.77	NA	NA	NA	NA	NA	NA
OID20099	12	12-10089648-T-G	10089648	G	T	0.172201	0.344314	0.0577304	2.46e-09	CLEC1A	CLEC1A	12	10069553	10098985	C-type lectin domain family 1 member A	CIS	1	12-10089648-T-G	G	T	0.244241	0.000609061	12	10089648	14641	0.0553138	rs73250243	intronic	CLEC1A	NA	NA	ENST00000315330.8,ENST00000414501.2,ENST00000420265.2,ENST00000457018.6,ENST00000544104.1	NA	NA	NA	NA	NA	NA	NA	NA	NA	NA	Name=0.63;genehancer_id=GH12I010089;connected_gene=CLEC7A;score=11.26;connected_gene=CLEC1A;score=7.83;connected_gene=RN7SKP161;score=0.44;connected_gene=GC12P010105;score=0.39	NA	NA	NA	NA	NA	NA
OID20100	20	20-25300548-G-C	25300548	C	G	0.427894	-0.285938	0.0428664	2.55e-11	ABHD12(NM_001042472:c.*297C>G)	ENTPD6	20	25195669	25228075	ectonucleoside triphosphate diphosphohydrolase 6	CIS	1	20-25300548-G-C	C	G	-0.136898	1.13e-06	20	25300548	117815	0.445106	rs11100	UTR3	ABHD12(ENST00000339157.10:c.*297C>G)	NA	NA	ENST00000339157.9(ENST00000339157.9:c.*297C>G)	NA	NA	NA	NA	NA	NA	NA	NA	NA	NA	NA	SE_46586,SE_53168,SE_08303,SE_05612,SE_50978,SE_41624,SE_04726,SE_43731,SE_40630,SE_06351	Benign	NA	Polyneuropathy,_hearing_loss,_ataxia,_retinitis_pigmentosa,_and_cataract|not_provided	NA	criteria_provided,_multiple_submitters,_no_conflicts
OID20102	19	19-42602669-A-T	42602669	T	A	0.229127	-0.357171	0.0520281	6.65e-12	LIPE-AS1	CEACAM8	19	42580242	42594924	CEA cell adhesion molecule 8	CIS	1	19-42602669-A-T	T	A	-0.167653	0.00712451	19	42602669	20573	0.0777249	rs8111688	ncRNA_intronic	LIPE-AS1	NA	NA	ENST00000594624.6,ENST00000594688.1	NA	NA	NA	NA	NA	NA	NA	NA	NA	NA	NA	NA	NA	NA	NA	NA	NA
OID20103	4	4-6696665-C-T	6696665	T	C	0.23055	-0.414416	0.0522616	2.2e-15	S100P	S100P	4	6693877	6697170	S100 calcium binding protein P	CIS	1	4-6696665-C-T	T	C	-0.246411	5.18e-05	4	6696665	19445	0.0734633	rs34209394	intronic	S100P	NA	NA	ENST00000513778.1	NA	NA	NA	NA	NA	NA	NA	NA	NA	NA	Name=1.97;genehancer_id=GH04I006687;connected_gene=S100P;score=607.19;connected_gene=LINC002481;score=550.77;connected_gene=ENSG00000279859;score=550.77;connected_gene=BLOC1S4;score=36.24;connected_gene=EVC2;score=9.81;connected_gene=LOC93622;score=8.14;connected_gene=LINC02482;score=5.96;connected_gene=GC04P006638;score=0.23;connected_gene=GC04P006634;score=0.22;connected_gene=GC04P006621;score=…	SE_32360,SE_57447	NA	NA	NA	NA	NA
OID20104	14	14-74005494-C-A	74005494	A	C	0.0721063	-0.83499	0.0846509	5.97e-23	ENTPD5	ENTPD5	14	73955328	74019288	ectonucleoside triphosphate diphosphohydrolase 5 (inactive)	CIS	1	14-74005494-C-A	A	C	-0.847356	9.34e-58	14	74005494	20169	0.0761986	rs73301493	intronic	ENTPD5	NA	NA	ENST00000554664.5,ENST00000556108.5	NA	NA	NA	NA	NA	NA	NA	NA	NA	NA	NA	NA	NA	NA	NA	NA	NA
OID20107	6	6-38682852-T-G	38682852	G	T	0.31167	-0.29889	0.0466974	1.55e-10	GLO1	GLO1	6	38675925	38703145	glyoxalase I	CIS	1	6-38682852-T-G	G	T	-0.28746	3.45e-20	6	38682852	100780	0.380747	rs4746	exonic	GLO1	nonsynonymous SNV	GLO1:ENST00000373365.5:exon4:c.A332C:p.E111A,	ENST00000373365.4	ENST00000373365.4:ENST00000373365.4:exon4:c.A332C:p.E111A,	0	0.002	0	0.665	T	NA	GLO1:NM_006708:exon4:c.A332C:p.E111A,	chr6:38682830..38682880,-	NA	NA	NA	Uncertain_significance	NA	Autism_1	NA	no_assertion_criteria_provided
OID20109	1	1-155062156-C-G	155062156	G	C	0.0536053	-0.589288	0.0983893	2.11e-09	DCST1-AS1	ADAM15	1	155051315	155062775	ADAM metallopeptidase domain 15	CIS	1	1-155062156-C-G	G	C	-0.502984	7.57e-32	1	155062156	37225	0.140636	rs45444697	intronic	ADAM15	NA	NA	ENST00000461234.5,ENST00000472434.5,ENST00000474709.5,ENST00000498481.6,ENST00000527418.5	NA	NA	NA	NA	NA	NA	DCST1-AS1	NA	NA	NA	NA	SE_41765,SE_25203,SE_50747	NA	NA	NA	NA	NA
OID20109	9	9-133257367-C-A	133257367	A	C	0.144687	0.652636	0.0638263	1.53e-24	ABO	ADAM15	1	155051315	155062775	ADAM metallopeptidase domain 15	TRANS	1	9-133257367-C-A	A	C	0.45337	5.95e-22	9	133257367	29867	0.112838	rs8176722	intronic	ABO	NA	NA	ENST00000453660.4,ENST00000647353.1	NA	NA	NA	NA	NA	NA	NA	NA	NA	NA	Name=0.52;genehancer_id=GH09I133256;connected_gene=ABO;score=30.36;connected_gene=GC09P133262;score=0.77;connected_gene=GC09P133261;score=0.77	NA	NA	NA	NA	NA	NA
OID20113	15	15-78944838-C-A	78944838	A	C	0.255693	-0.710865	0.0514139	1.77e-43	CTSH	CTSH	15	78921059	78945098	cathepsin H	CIS	1	15-78944838-C-A	A	C	-0.34998	8.28e-39	15	78944838	133193	0.503204	rs1036937	UTR3	CTSH(ENST00000529861.5:c.*18G>T)	NA	NA	ENST00000534268.5	NA	NA	NA	NA	NA	NA	NA	NA	NA	NA	Name=2.16;genehancer_id=GH15I078943;connected_gene=CTSH;score=572.75;connected_gene=ENSG00000279235;score=0.28	SE_59512,SE_09996	NA	NA	NA	NA	NA
OID20123	2	2-69742001-G-A	69742001	A	G	0.0962998	0.905902	0.0746651	7.07e-34	ANXA4	ANXA4	2	69643807	69827112	annexin A4	CIS	1	2-69742001-G-A	A	G	0.840754	9.8e-26	2	69742001	9870	0.0372889	rs13429773	UTR5	ANXA4(ENST00000409920.5:c.-39565G>A)	NA	NA	ENST00000418066.2,ENST00000477632.5	NA	NA	NA	NA	NA	NA	NA	NA	NA	NA	Name=2.25;genehancer_id=GH02I069739;connected_gene=ANXA4;score=574.23;connected_gene=GMCL1;score=11.58;connected_gene=SNRNP27;score=8.88;connected_gene=GFPT1;score=5.53;connected_gene=FAM136A;score=4.78;connected_gene=ENSG00000231024;score=0.31;connected_gene=GC02P069822;score=0.18	SE_60065,SE_28548,SE_27649,SE_26278,SE_31933	NA	NA	NA	NA	NA
OID20128	1	1-65521993-G-A	65521993	A	G	0.286528	0.387857	0.046509	7.47e-17	LEPR	LEPR	1	65420651	65641559	leptin receptor	CIS	1	1-65521993-G-A	A	G	0.139832	0.000139632	1	65521993	57847	0.218546	rs1171277	intronic	LEPR	NA	NA	ENST00000349533.10,ENST00000371059.7,ENST00000371060.7	NA	NA	NA	NA	NA	NA	LEPR	NA	NA	NA	NA	NA	NA	NA	NA	NA	NA
OID20131	1	1-38919037-C-T	38919037	T	C	0.0592979	0.903809	0.0931285	2.87e-22	RHBDL2	VSIR	10	71747555	71773520	V-set immunoregulatory receptor	TRANS	1	1-38919037-C-T	T	C	0.655602	4.52e-07	1	38919037	5134	0.0193963	rs72938840	exonic	RHBDL2	nonsynonymous SNV	RHBDL2:ENST00000289248.6:exon2:c.G176A:p.R59Q,RHBDL2:ENST00000372990.6:exon2:c.G176A:p.R59Q,RHBDL2:ENST00000540558.1:exon2:c.G176A:p.R59Q,	ENST00000289248.6,ENST00000372990.5,ENST00000540558.1	ENST00000289248.6:ENST00000289248.6:exon2:c.G176A:p.R59Q,ENST00000372990.5:ENST00000372990.5:exon2:c.G176A:p.R59Q,ENST00000540558.1:ENST00000540558.1:exon2:c.G176A:p.R59Q,	0.183	0.008	1	2.105	T	RHBDL2	RHBDL2:NM_001304746:exon2:c.G416A:p.R139Q,RHBDL2:NM_017821:exon2:c.G176A:p.R59Q,	NA	NA	NA	NA	NA	NA	NA	NA	NA
OID20132	9	9-133257367-C-A	133257367	A	C	0.144687	0.68796	0.06378	3.99e-27	ABO	PCDH17	13	57631743	57729311	protocadherin 17	TRANS	1	9-133257367-C-A	A	C	0.542403	2.84e-31	9	133257367	29867	0.112838	rs8176722	intronic	ABO	NA	NA	ENST00000453660.4,ENST00000647353.1	NA	NA	NA	NA	NA	NA	NA	NA	NA	NA	Name=0.52;genehancer_id=GH09I133256;connected_gene=ABO;score=30.36;connected_gene=GC09P133262;score=0.77;connected_gene=GC09P133261;score=0.77	NA	NA	NA	NA	NA	NA
OID20132	13	13-59454787-G-A	59454787	A	G	0.417457	0.295681	0.0450213	5.11e-11	LINC00374(dist=1221670),DIAPH3(dist=210802)	PCDH17	13	57631743	57729311	protocadherin 17	TRANS	1	13-59454787-G-A	A	G	0.263866	4.12e-17	NA	NA	NA	NA	rs964045	intergenic	NA	NA	NA	NA	NA	NA	NA	NA	NA	NA	NA	NA	NA	NA	NA	NA	NA	NA	NA	NA	NA
OID20133	4	4-54276524-C-G	54276524	G	C	0.234345	-0.395341	0.0517168	2.1e-14	PDGFRA	PDGFRA	4	54229292	54298247	platelet derived growth factor receptor alpha	CIS	1	4-54276524-C-G	G	C	-0.295649	4.35e-13	4	54276524	43723	0.165186	rs67388297	intronic	AC058822.1,PDGFRA	NA	NA	ENST00000509092.5	NA	NA	NA	NA	NA	NA	NA	NA	NA	NA	NA	NA	NA	NA	NA	NA	NA
OID20134	8	8-94146154-C-T	94146154	T	C	0.293643	-0.352417	0.0479812	2.06e-13	CDH17	CDH17	8	94127161	94217278	cadherin 17	CIS	1	8-94146154-C-T	T	C	-0.225406	1.39e-14	8	94146154	116176	0.438913	rs1131830	exonic	CDH17	synonymous SNV	CDH17:ENST00000027335.8:exon15:c.G1941A:p.L647L,CDH17:ENST00000441892.6:exon11:c.G1299A:p.L433L,CDH17:ENST00000450165.6:exon15:c.G1941A:p.L647L,	ENST00000027335.7,ENST00000441892.6,ENST00000450165.6	ENST00000027335.7:ENST00000027335.7:exon15:c.G1941A:p.L647L,ENST00000441892.6:ENST00000441892.6:exon11:c.G1299A:p.L433L,ENST00000450165.6:ENST00000450165.6:exon15:c.G1941A:p.L647L,	NA	NA	NA	NA	NA	NA	CDH17:NM_004063:exon15:c.G1941A:p.L647L,CDH17:NM_001144663:exon15:c.G1941A:p.L647L,	NA	NA	NA	NA	NA	NA	NA	NA	NA
OID20134	9	9-133257367-C-A	133257367	A	C	0.144687	0.468715	0.0640781	2.58e-13	ABO	CDH17	8	94127161	94217278	cadherin 17	TRANS	1	9-133257367-C-A	A	C	0.606225	3e-39	9	133257367	29867	0.112838	rs8176722	intronic	ABO	NA	NA	ENST00000453660.4,ENST00000647353.1	NA	NA	NA	NA	NA	NA	NA	NA	NA	NA	Name=0.52;genehancer_id=GH09I133256;connected_gene=ABO;score=30.36;connected_gene=GC09P133262;score=0.77;connected_gene=GC09P133261;score=0.77	NA	NA	NA	NA	NA	NA
OID20137	3	3-51932445-C-T	51932445	T	C	0.0166034	-1.21375	0.177169	7.34e-12	RRP9	ACY1	3	51983534	51989197	aminoacylase 1	CIS	1	3-51932445-C-T	T	C	-1.32216	1.83e-08	3	51932445	1548	0.00584835	rs139627801	ncRNA_exonic	AC115284.4	NA	NA	ENST00000232888.6	NA	NA	NA	NA	NA	NA	NA	NA	NA	NA	NA	NA	NA	NA	NA	NA	NA
OID20142	6	6-31353576-G-C	31353576	C	G	0.0498102	0.660527	0.0997676	3.58e-11	HLA-B	DPP7	9	137110545	137114733	dipeptidyl peptidase 7	TRANS	1	6-31353576-G-C	C	G	0.25214	0.00887564	6	31353576	7208	0.0272319	rs73728886	intronic	HLA-B	NA	NA	ENST00000640615.1	NA	NA	NA	NA	NA	NA	NA	NA	NA	NA	Name=2.52;genehancer_id=GH06I031352;connected_gene=HLA-B;score=577.01;connected_gene=ENSG00000271581;score=576.39;connected_gene=GC06M031410;score=550.77;connected_gene=GC06M031409;score=550.77;connected_gene=PIR40863;score=550.77;connected_gene=MIR6891;score=550.77;connected_gene=HLA-C;score=41.92;connected_gene=DDX39B;score=26.64;connected_gene=MICA;score=24.76;connected_gene=LY6G5B;score=24.58…	SE_22629,SE_19675,SE_18142,SE_16565,SE_20296,SE_12151,SE_17201,SE_21358	NA	NA	NA	NA	NA
OID20142	9	9-137110843-C-T	137110843	T	C	0.109583	-1.09588	0.0723885	8.98e-52	DPP7	DPP7	9	137110545	137114733	dipeptidyl peptidase 7	CIS	1	9-137110843-C-T	T	C	-0.756476	4.24e-16	9	137110843	9073	0.0342778	rs9886799	intronic	DPP7	NA	NA	ENST00000483783.1	NA	NA	NA	NA	NA	NA	NA	NA	NA	NA	NA	NA	NA	NA	NA	NA	NA
OID20145	19	19-10291455-T-C	10291455	C	T	0.151328	0.818819	0.0628724	8.99e-39	ICAM5	ICAM5	19	10289951	10296778	intercellular adhesion molecule 5	CIS	1	19-10291455-T-C	C	T	0.590842	2.18e-107	19	10291455	103570	0.391288	rs901886	intronic	ICAM5	NA	NA	ENST00000586004.1	NA	NA	NA	NA	NA	NA	NA	NA	chr19:10291453..10291492,+	NA	Name=1.99;genehancer_id=GH19I010285;connected_gene=ICAM5;score=561.52;connected_gene=GC19P010288;score=550.77;connected_gene=ENSG00000267607;score=550.77;connected_gene=GC19P010291;score=550.77;connected_gene=ICAM4;score=550.77;connected_gene=ILF3;score=48.58;connected_gene=ZNF266;score=45.03;connected_gene=ZNF699;score=40.71;connected_gene=KRI1;score=39.43;connected_gene=FBXL12;score=38.74;conne…	SE_40103	NA	NA	NA	NA	NA
OID20147	5	5-55997800-T-C	55997800	C	T	0.368121	-0.422034	0.0428229	6.5e-23	FLJ31104	IL6ST	5	55935096	55994963	interleukin 6 cytokine family signal transducer	CIS	1	5-55997800-T-C	C	T	-0.20297	1.37e-05	5	55997800	35016	0.132291	rs73122431	ncRNA_intronic	AC008892.1,AC016596.1	NA	NA	ENST00000500093.2,ENST00000645512.1	NA	NA	NA	NA	NA	NA	NA	NA	NA	NA	Name=1.21;genehancer_id=GH05I055997;connected_gene=FLJ31104;score=8.83;connected_gene=ENSG00000238326;score=0.77	SE_18744,SE_45246,SE_17558	NA	NA	NA	NA	NA
OID20148	16	16-30424481-G-A	30424481	A	G	0.00664137	-2.68392	0.275263	1.84e-22	DCTPP1	DCTPP1	16	30423614	30430030	dCTP pyrophosphatase 1	CIS	1	16-30424481-G-A	A	G	-2.51543	6.65e-13	16	30424481	475	0.00179455	rs150574437	exonic	DCTPP1	nonsynonymous SNV	DCTPP1:ENST00000319285.4:exon3:c.C265T:p.R89W,	ENST00000319285.4	ENST00000319285.4:ENST00000319285.4:exon3:c.C265T:p.R89W,	1	0.979	1	3.01	T	NA	DCTPP1:NM_024096:exon3:c.C265T:p.R89W,	NA	NA	NA	NA	NA	NA	NA	NA	NA
OID20149	1	1-205843784-A-G	205843784	G	A	0.34962	-0.672078	0.0467897	8.73e-47	PM20D1	PM20D1	1	205828024	205850132	peptidase M20 domain containing 1	CIS	1	1-205843784-A-G	G	A	-0.520347	7.74e-56	1	205843784	58787	0.222098	rs7518979	exonic	PM20D1	nonsynonymous SNV	PM20D1:ENST00000367136.5:exon6:c.T710C:p.I237T,	ENST00000367136.4	ENST00000367136.4:ENST00000367136.4:exon6:c.T710C:p.I237T,	0.996	0.97	0.448	3.51	T	NA	PM20D1:NM_152491:exon6:c.T710C:p.I237T,	NA	NA	NA	NA	NA	NA	NA	NA	NA
OID20152	2	2-27096958-A-G	27096958	G	A	0.928368	-1.39713	0.0872698	1.1e-57	KHK	CGREF1	2	27099352	27119128	cell growth regulator with EF-hand domain 1	CIS	1	2-27096958-A-G	G	A	-1.50001	1.53e-43	2	27096958	258288	0.975813	rs9677784	intronic	KHK	NA	NA	ENST00000464371.1,ENST00000469936.5,ENST00000490823.5	NA	NA	NA	NA	NA	NA	NA	NA	NA	NA	Name=1.44;genehancer_id=GH02I027090;connected_gene=KHK;score=36.65;connected_gene=ABHD1;score=11.10;connected_gene=CGREF1;score=11.10;connected_gene=ATRAID;score=11.03;connected_gene=SLC5A6;score=11.03;connected_gene=CAD;score=10.92;connected_gene=PRR30;score=10.90;connected_gene=TCF23;score=10.87;connected_gene=PREB;score=10.80;connected_gene=AGBL5-AS1;score=10.44;connected_gene=TRIM54;score=10.…	SE_35436	NA	NA	NA	NA	NA
OID20155	9	9-38408595-T-C	38408595	C	T	0.659393	0.363242	0.0477813	2.91e-14	IGFBPL1(NM_001007563:c.*632A>G)	IGFBPL1	9	38406527	38424454	insulin like growth factor binding protein like 1	CIS	1	9-38408595-T-C	C	T	0.345133	2.89e-25	9	38408595	184546	0.697216	rs2038589	UTR3	IGFBPL1(ENST00000377694.2:c.*632A>G)	NA	NA	ENST00000377694.1	NA	NA	NA	NA	NA	NA	NA	NA	chr9:38408567..38408598,-	NA	NA	NA	NA	NA	NA	NA	NA
OID20156	1	1-159204893-T-C	159204893	C	T	0.844877	-0.355334	0.058576	1.31e-09	ACKR1(NM_002036:c.-67T>C,NM_001122951:c.-541T>C)	MNDA	1	158831350	158849502	myeloid cell nuclear differentiation antigen	CIS	1	1-159204893-T-C			NS	NS	1	159204893	71543	0.27029	rs2814778	ncRNA_intronic	CADM3-AS1	NA	NA	ENST00000609696.1	NA	NA	NA	NA	NA	NA	ACKR1(NM_002036:c.-67T>C,NM_001122951:c.-541T>C)	NA	chr1:159204860..159204910,+	NA	NA	NA	Pathogenic,_association,_protective	NA	DUFFY_BLOOD_GROUP_SYSTEM,_FY(a-b-)_PHENOTYPE|Plasmodium_vivax,_resistance_to|White_blood_cell_count_quantitative_trait_locus_1	NA	no_assertion_criteria_provided
OID20157	5	5-30823558-C-T	30823558	T	C	0.186907	0.397038	0.0575478	5.23e-12	LOC105374704(dist=941455),CDH6(dist=370128)	CDH6	5	31193685	31329146	cadherin 6	CIS	1	5-30823558-C-T	T	C	0.345108	6.04e-34	5	30823558	110058	0.4158	rs13156271	intergenic	AC026433.1(dist=79854),AC113386.1(dist=270419)	NA	NA	ENST00000502347.1(dist=457874),ENST00000495944.2(dist=230007)	NA	NA	NA	NA	NA	NA	NA	NA	NA	NA	NA	NA	NA	NA	NA	NA	NA
OID20158	1	1-206828364-T-C	206828364	C	T	0.827799	0.339882	0.0575804	3.58e-09	IL19	IL19	1	206770772	206842981	interleukin 19	CIS	1	1-206828364-T-C	C	T	0.266361	3.79e-16	1	206828364	203931	0.770452	rs1028181	intronic	IL19	NA	NA	ENST00000340758.6	NA	NA	NA	NA	NA	NA	NA	NA	NA	NA	NA	SE_43734	NA	NA	NA	NA	NA
OID20161	15	15-41554978-T-G	41554978	G	T	0.366224	-0.411097	0.0471603	2.86e-18	RPAP1(dist=10721),TYRO3(dist=4234)	TYRO3	15	41559211	41583589	TYRO3 protein tyrosine kinase	CIS	1	15-41554978-T-G	G	T	-0.398013	7.3e-45	15	41554978	134067	0.506506	rs9944249	intergenic	RPAP1(dist=10709),TYRO3(dist=2697)	NA	NA	ENST00000566863.1(dist=10709),ENST00000566760.1(dist=2049)	NA	NA	NA	NA	NA	NA	NA	NA	NA	NA	NA	NA	NA	NA	NA	NA	NA
OID20163	5	5-299506-T-C	299506	C	T	0.139943	-1.48902	0.0631696	7.52e-123	PDCD6	PDCD6	5	271620	438282	programmed cell death 6	CIS	1	5-299506-T-C	C	T	-1.37998	0	5	299506	34752	0.131293	rs9654453	intronic	AC021087.5,AHRR,PDCD6	NA	NA	ENST00000513582.5	NA	NA	NA	NA	NA	NA	NA	NA	NA	NA	NA	NA	NA	NA	NA	NA	NA
OID20165	7	7-141888255-G-T	141888255	T	G	0.252846	0.378766	0.0508703	9.64e-14	PRSS37(dist=46770),OR9A4(dist=30621)	CLEC5A	7	141927356	141946974	C-type lectin domain containing 5A	CIS	1	7-141888255-G-T	T	G	0.2819	2.7e-18	7	141888255	81146	0.30657	rs873818	intergenic	PRSS37(dist=46768),MGAM(dist=19558)	NA	NA	ENST00000482201.1,ENST00000484361.1	NA	NA	NA	NA	NA	NA	NA	NA	NA	NA	NA	NA	NA	NA	NA	NA	NA
OID20166	6	6-52829235-C-T	52829235	T	C	0.687381	0.336937	0.0471771	9.2e-13	GSTA1(dist=25419),GSTA5(dist=2508)	GSTA1	6	52791370	52803816	glutathione S-transferase alpha 1	CIS	1	6-52829235-C-T	T	C	0.28493	6.48e-20	6	52829235	171876	0.649348	rs4535545	intergenic	GSTA1(dist=25419),GSTA5(dist=2420)	NA	NA	ENST00000424144.2(dist=15775),ENST00000370989.6(dist=2420)	NA	NA	NA	NA	NA	NA	NA	NA	NA	NA	NA	NA	NA	NA	NA	NA	NA
OID20168	18	18-32217958-C-T	32217958	T	C	0.395161	-0.839214	0.0457056	2.68e-75	MEP1B	MEP1B	18	32190038	32220403	meprin A subunit beta	CIS	1	18-32217958-C-T	T	C	-0.954862	0	18	32217958	99876	0.377332	rs616114	exonic	MEP1B	nonsynonymous SNV	MEP1B:ENST00000269202.10:exon14:c.C2084T:p.P695L,MEP1B:ENST00000581447.1:exon14:c.C2084T:p.P695L,	ENST00000269202.10,ENST00000581447.1	ENST00000269202.10:ENST00000269202.10:exon14:c.C2084T:p.P695L,ENST00000581447.1:ENST00000581447.1:exon14:c.C2084T:p.P695L,	0	0	1	-2.175	T	NA	MEP1B:NM_001308171:exon14:c.C2084T:p.P695L,MEP1B:NM_005925:exon14:c.C2084T:p.P695L,	NA	NA	NA	NA	NA	NA	NA	NA	NA
OID20172	1	1-157771447-T-A	157771447	A	T	0.860057	0.379117	0.065115	5.81e-09	FCRL2	FCRL1	1	157794403	157820120	Fc receptor like 1	CIS	1	1-157771447-T-A	A	T	0.30774	2.56e-26	1	157771447	155118	0.586036	rs7546211	intronic	FCRL2	NA	NA	ENST00000462774.1	NA	NA	NA	NA	NA	NA	FCRL2	NA	NA	NA	NA	NA	NA	NA	NA	NA	NA
OID20173	7	7-23260029-C-T	23260029	T	C	0.0877609	-0.517455	0.072714	1.11e-12	GPNMB	GPNMB	7	23246774	23275108	glycoprotein nmb	CIS	1	7-23260029-C-G	T	C	-0.345077	0.000750454	7	23260029	7482	0.028267	rs17147995	exonic	GPNMB	synonymous SNV	GPNMB:ENST00000381990.6:exon5:c.C591T:p.N197N,GPNMB:ENST00000258733.8:exon5:c.C591T:p.N197N,GPNMB:ENST00000647578.1:exon5:c.C591T:p.N197N,	ENST00000258733.8,ENST00000381990.6,ENST00000647578.1	ENST00000381990.6:ENST00000381990.6:exon5:c.C591T:p.N197N,ENST00000258733.8:ENST00000258733.8:exon5:c.C591T:p.N197N,ENST00000647578.1:ENST00000647578.1:exon5:c.C591T:p.N197N,	NA	NA	NA	NA	NA	NA	GPNMB:NM_001005340:exon5:c.C591T:p.N197N,GPNMB:NM_002510:exon5:c.C591T:p.N197N,	chr7:23260012..23260029,+	NA	NA	NA	Benign	NA	not_provided	NA	criteria_provided,_single_submitter
OID20173	7	7-23260029-C-T	23260029	T	C	0.0877609	-0.517455	0.072714	1.11e-12	GPNMB	GPNMB	7	23246774	23275108	glycoprotein nmb	CIS	1	7-23260029-C-T	T	C	-0.345077	0.000750454	7	23260029	7482	0.028267	rs17147995	exonic	GPNMB	synonymous SNV	GPNMB:ENST00000381990.6:exon5:c.C591T:p.N197N,GPNMB:ENST00000258733.8:exon5:c.C591T:p.N197N,GPNMB:ENST00000647578.1:exon5:c.C591T:p.N197N,	ENST00000258733.8,ENST00000381990.6,ENST00000647578.1	ENST00000381990.6:ENST00000381990.6:exon5:c.C591T:p.N197N,ENST00000258733.8:ENST00000258733.8:exon5:c.C591T:p.N197N,ENST00000647578.1:ENST00000647578.1:exon5:c.C591T:p.N197N,	NA	NA	NA	NA	NA	NA	GPNMB:NM_001005340:exon5:c.C591T:p.N197N,GPNMB:NM_002510:exon5:c.C591T:p.N197N,	chr7:23260012..23260029,+	NA	NA	NA	Benign	NA	not_provided	NA	criteria_provided,_single_submitter
OID20174	4	4-17530077-C-A	17530077	A	C	0.222011	-0.320867	0.0534255	1.9e-09	CLRN2(dist=2973),LAP3(dist=47227)	QDPR	4	17486392	17512234	quinoid dihydropteridine reductase	CIS	1	4-17530077-C-A	A	C	-0.295307	2.79e-15	4	17530077	54470	0.205788	rs13129576	intergenic	CLRN2(dist=2973),LAP3(dist=47115)	NA	NA	ENST00000511148.2(dist=2973),ENST00000509863.1(dist=22040)	NA	NA	NA	NA	NA	NA	NA	NA	NA	NA	NA	NA	NA	NA	NA	NA	NA
OID20177	6	6-47512166-A-T	47512166	T	A	0.116698	-0.413584	0.0690286	2.08e-09	CD2AP	CD2AP	6	47477788	47627260	CD2 associated protein	CIS	1	6-47512166-A-T			NS	NS	6	47512166	11812	0.0446258	rs114567186	intronic	CD2AP	NA	NA	ENST00000359314.5	NA	NA	NA	NA	NA	NA	NA	NA	NA	NA	NA	NA	NA	NA	NA	NA	NA
OID20178	12	12-7398711-A-G	7398711	G	A	0.30408	0.429955	0.0494177	3.31e-18	CD163L1	NADK	1	1751231	1780031	NAD kinase	TRANS	1	12-7398711-A-G	G	A	0.402058	3.71e-22	12	7398711	33746	0.127493	rs7487128	intronic	CD163L1	NA	NA	ENST00000313599.7,ENST00000416109.2,ENST00000545926.1	NA	NA	NA	NA	NA	NA	NA	NA	NA	NA	NA	NA	NA	NA	NA	NA	NA
OID20179	6	6-119628153-A-T	119628153	T	A	0.202087	0.407208	0.0558387	3.04e-13	LOC105377975	CBLIF	11	59829272	59845499	cobalamin binding intrinsic factor	TRANS	1	6-119628153-A-T	T	A	0.377978	2.94e-27	6	119628153	65762	0.248449	rs807299	intergenic	AL078600.1(dist=236324),MIR3144(dist=387026)	NA	NA	ENST00000368468.3(dist=278392),ENST00000579460.1(dist=387026)	NA	NA	NA	NA	NA	NA	NA	NA	NA	NA	Name=1.37;genehancer_id=GH06I119626;connected_gene=GC06P119628;score=550.77;connected_gene=MCM9;score=12.05;connected_gene=MAN1A1;score=8.66;connected_gene=LOC285762;score=0.12	SE_59905,SE_56198	NA	NA	NA	NA	NA
OID20182	7	7-76409696-A-C	76409696	C	A	0.167457	0.492636	0.0577366	1.43e-17	SSC4D(NM_080744:c.-5257T>G)	SSC4D	7	76389336	76409697	scavenger receptor cysteine rich family member with 4 domains	CIS	1	7-76409696-A-C	C	A	0.599638	1.86e-27	7	76409696	24015	0.0907288	rs12540573	UTR5	SSC4D(ENST00000275560.4:c.-5257T>G)	NA	NA	ENST00000336517.8	NA	NA	NA	NA	NA	NA	NA	NA	chr7:76409682..76409716,-	NA	Name=1.46;genehancer_id=GH07I076409;connected_gene=SSC4D;score=569.36;connected_gene=POMZP3;score=4.25;connected_gene=ZP3;score=0.39	NA	NA	NA	NA	NA	NA
OID20185	6	6-149825080-G-T	149825080	T	G	0.685009	0.506865	0.0474304	1.18e-26	LRP11	LRP11	6	149818756	149864359	LDL receptor related protein 11	CIS	1	6-149825080-G-T	T	G	0.517147	2.79e-66	6	149825080	140880	0.532245	rs9478848	ncRNA_intronic	AL355312.5	NA	NA	ENST00000628047.1	NA	NA	NA	NA	NA	NA	NA	NA	NA	NA	NA	NA	NA	NA	NA	NA	NA
OID20188	8	8-19948197-G-A	19948197	A	G	0.0493359	-1.43631	0.103151	4.51e-44	LPL	LPL	8	19939252	19967259	lipoprotein lipase	CIS	1	8-19948197-G-A	A	G	-1.54781	1.41e-39	8	19948197	6499	0.0245533	rs1801177	exonic	LPL	nonsynonymous SNV	LPL:ENST00000522701.5:exon3:c.G106A:p.D36N,LPL:ENST00000524029.5:exon3:c.G106A:p.D36N,LPL:ENST00000650287.1:exon2:c.G106A:p.D36N,	ENST00000311322.9,ENST00000522701.5,ENST00000524029.5,ENST00000650287.1	ENST00000522701.5:ENST00000522701.5:exon3:c.G106A:p.D36N,ENST00000524029.5:ENST00000524029.5:exon3:c.G106A:p.D36N,ENST00000311322.9:ENST00000311322.9:exon2:c.G106A:p.D36N,ENST00000650287.1:ENST00000650287.1:exon2:c.G106A:p.D36N,	0.074	0.066	0.416	2.135	T	NA	LPL:NM_000237:exon2:c.G106A:p.D36N,	chr8:19948190..19948201,+	NA	Name=0.2;genehancer_id=GH08I019947;connected_gene=GC08M019933;score=550.77;connected_gene=LOC105379311;score=10.36;connected_gene=LOC105379309;score=0.31;connected_gene=LPL;score=0.25	SE_41311,SE_00579	Benign/Likely_benign,_other	NA	Hyperlipoproteinemia,_type_I|Coronary_heart_disease|Hyperlipidemia,_familial_combined,_susceptibility_to|not_specified|not_provided	NA	criteria_provided,_multiple_submitters,_no_conflicts
OID20190	19	19-51144513-A-G	51144513	G	A	0.0493359	1.02309	0.101935	1.05e-23	SIGLEC7	SIGLEC7	19	51142300	51153526	sialic acid binding Ig like lectin 7	CIS	1	19-51144513-A-G	G	A	1.0033	2.7e-13	19	51144513	3929	0.0148438	rs114209391	exonic	SIGLEC7	nonsynonymous SNV	SIGLEC7:ENST00000317643.10:exon2:c.A541G:p.M181V,	ENST00000317643.10	ENST00000317643.10:ENST00000317643.10:exon2:c.A541G:p.M181V,	0.002	0.017	1	0.255	T	NA	SIGLEC7:NM_014385:exon2:c.A541G:p.M181V,	NA	NA	Name=1.96;genehancer_id=GH19I051136;connected_gene=SIGLEC7;score=558.62;connected_gene=SIGLEC17P;score=11.99;connected_gene=CTU1;score=11.60;connected_gene=POLD1;score=11.58;connected_gene=SIGLEC9;score=11.51;connected_gene=ZNF616;score=11.13;connected_gene=KLK14;score=10.62;connected_gene=KLK10;score=10.12;connected_gene=SIGLEC10;score=3.02;connected_gene=CD33;score=2.23;connected_gene=SIGLEC12;…	SE_20585,SE_09331,SE_53745	Benign	NA	not_provided	NA	criteria_provided,_single_submitter
OID20191	22	22-38843081-C-T	38843081	T	C	0.0393738	1.69343	0.117656	5.73e-47	NPTXR	NPTXR	22	38818451	38844028	neuronal pentraxin receptor	CIS	1	22-38843081-C-T	T	C	1.69532	3.75e-131	22	38843081	9024	0.0340927	rs112765159	intronic	NPTXR	NA	NA	ENST00000333039.2,ENST00000640136.1	NA	NA	NA	NA	NA	NA	NA	NA	NA	NA	NA	NA	NA	NA	NA	NA	NA
OID20193	11	11-617967-C-G	617967	G	C	0.937856	-1.35406	0.0918373	3.36e-49	CDHR5	CDHR5	11	616564	624955	cadherin related family member 5	CIS	1	11-617967-C-G	G	C	-1.3382	5.57e-32	11	617967	258841	0.977902	rs2740379	exonic	CDHR5	nonsynonymous SNV	CDHR5:ENST00000397542.6:exon14:c.G2105C:p.C702S,CDHR5:ENST00000349570.11:exon13:c.G1523C:p.C508S,CDHR5:ENST00000358353.7:exon15:c.G2105C:p.C702S,	ENST00000349570.11,ENST00000358353.7,ENST00000397542.6	ENST00000397542.6:ENST00000397542.6:exon14:c.G2105C:p.C702S,ENST00000349570.11:ENST00000349570.11:exon13:c.G1523C:p.C508S,ENST00000358353.7:ENST00000358353.7:exon15:c.G2105C:p.C702S,	0	0	1	NA	T	NA	CDHR5:NM_021924:exon14:c.G2105C:p.C702S,CDHR5:NM_001171968:exon14:c.G2087C:p.C696S,CDHR5:NM_031264:exon13:c.G1523C:p.C508S,	NA	NA	NA	NA	NA	NA	NA	NA	NA
OID20194	19	19-2797585-C-T	2797585	T	C	0.0265655	-1.14222	0.13764	1.05e-16	THOP1	THOP1	19	2785502	2815807	thimet oligopeptidase 1	CIS	1	19-2797585-C-T	T	C	-0.790619	1.25e-07	19	2797585	2992	0.0113038	rs150826546	intronic	AC006538.1	NA	NA	ENST00000585673.5	NA	NA	NA	NA	NA	NA	NA	NA	NA	NA	NA	NA	NA	NA	NA	NA	NA
OID20195	5	5-95827745-G-A	95827745	A	G	0.239564	-0.643205	0.0534853	2.6e-33	GLRX(dist=4872),LOC102724720(dist=7082)	GLRX	5	95813848	95822873	glutaredoxin	CIS	1	5-95827745-G-A	A	G	-0.530866	8.73e-33	5	95827745	37032	0.139907	rs6556886	intergenic	RHOBTB3(dist=3362),AC008592.4(dist=8198)	NA	NA	ENST00000513091.1(dist=3362),ENST00000514941.1(dist=6679)	NA	NA	NA	NA	NA	NA	NA	NA	NA	NA	Name=1.16;genehancer_id=GH05I095825;connected_gene=LINC01554;score=17.05;connected_gene=ENSG00000251409;score=11.58;connected_gene=LOC105379091;score=10.78;connected_gene=LOC100528061;score=10.70;connected_gene=RHOBTB3;score=10.24;connected_gene=ENSG00000250240;score=9.76;connected_gene=GLRX;score=7.48	SE_31877,SE_40949,SE_01473,SE_37859,SE_50448,SE_18767,SE_25672,SE_34665,SE_20485,SE_62882,SE_28976,SE_56476,SE_48283,SE_53861,SE_27962,SE_09663,SE_06654,SE_55361,SE_42421,SE_26405,SE_19610,SE_24621,SE_12316,SE_11777,SE_48806,SE_52585,SE_00235	NA	NA	NA	NA	NA
OID20197	7	7-100374211-A-G	100374211	G	A	0.871917	1.05146	0.0668957	1.14e-55	PILRA	PILRB	7	100358002	100367831	paired immunoglobin like type 2 receptor beta	CIS	1	7-100374211-A-G	G	A	0.862501	2.28e-274	7	100374211	186974	0.706389	rs1859788	exonic	PILRA	nonsynonymous SNV	PILRA:ENST00000453419.5:exon2:c.A232G:p.R78G,PILRA:ENST00000432297.6:exon3:c.A232G:p.R78G,PILRA:ENST00000394000.6:exon2:c.A232G:p.R78G,PILRA:ENST00000198536.7:exon2:c.A232G:p.R78G,PILRA:ENST00000350573.2:exon2:c.A232G:p.R78G,	ENST00000198536.6,ENST00000350573.2,ENST00000394000.6,ENST00000432297.6,ENST00000453419.5	ENST00000453419.5:ENST00000453419.5:exon2:c.A232G:p.R78G,ENST00000198536.6:ENST00000198536.6:exon2:c.A232G:p.R78G,ENST00000432297.6:ENST00000432297.6:exon3:c.A232G:p.R78G,ENST00000394000.6:ENST00000394000.6:exon2:c.A232G:p.R78G,ENST00000350573.2:ENST00000350573.2:exon2:c.A232G:p.R78G,	0.001	0	1	-2.395	T	NA	PILRA:NM_178272:exon2:c.A232G:p.R78G,PILRA:NM_013439:exon2:c.A232G:p.R78G,PILRA:NM_178273:exon2:c.A232G:p.R78G,	NA	NA	Name=2.18;genehancer_id=GH07I100364;connected_gene=PILRA;score=644.99;connected_gene=ZCWPW1;score=16.85;connected_gene=MEPCE;score=16.22;connected_gene=MOSPD3;score=15.45;connected_gene=LAMTOR4;score=12.49;connected_gene=C7orf43;score=12.24;connected_gene=PVRIG;score=12.07;connected_gene=ENSG00000241357;score=11.83;connected_gene=STAG3;score=11.70;connected_gene=GPC2;score=10.66;connected_gene=GA…	SE_53831,SE_11144,SE_09366	Benign	NA	not_provided	NA	criteria_provided,_single_submitter
OID20198	18	18-625145-C-T	625145	T	C	0.0768501	-0.811682	0.0834452	2.31e-22	CLUL1	CLUL1	18	596987	650293	clusterin like 1	CIS	1	18-625145-C-T	T	C	-0.869375	4.04e-16	18	625145	6357	0.0240168	rs7239762	ncRNA_exonic	TYMSOS	NA	NA	ENST00000580436.5,ENST00000584046.1	NA	NA	NA	NA	NA	NA	NA	NA	NA	NA	NA	SE_05307,SE_07436	NA	NA	NA	NA	NA
OID20202	5	5-177409531-A-G	177409531	G	A	0.550285	0.341874	0.0424099	7.56e-16	F12(NM_000505:c.-4T>C)	GDF2	10	47322453	47327588	growth differentiation factor 2	TRANS	1	5-177409531-A-G	G	A	0.096529	0.000926048	5	177409531	173967	0.657248	rs1801020	UTR5	F12(ENST00000253496.3:c.-4T>C)	NA	NA	ENST00000253496.3(ENST00000253496.3:c.-4T>C)	NA	NA	NA	NA	NA	NA	NA	NA	NA	NA	NA	SE_53729	Benign	NA	FACTOR_XII_POLYMORPHISM|Factor_XII_deficiency_disease|Hereditary_angioedema_type_3|not_specified|not_provided	NA	criteria_provided,_multiple_submitters,_no_conflicts
OID20203	14	14-20954200-A-C	20954200	C	A	0.0488615	-1.26606	0.103591	2.38e-34	ECRP(dist=34024),RNASE2(dist=1287)	RNASE3	14	20891402	20892348	ribonuclease A family member 3	CIS	1	14-20954200-A-C	C	A	-1.22967	1.62e-21	14	20954200	5121	0.0193472	rs114083002	intergenic	AL355922.4(dist=17945),RNASE2(dist=1287)	NA	NA	ENST00000553534.1(dist=17945),ENST00000304625.2(dist=1252)	NA	NA	NA	NA	NA	NA	NA	NA	NA	NA	NA	NA	NA	NA	NA	NA	NA
OID20207	4	4-73998280-T-C	73998280	C	T	0.583491	-0.467208	0.0452085	4.92e-25	CXCL5	CXCL5	4	73995641	73998677	C-X-C motif chemokine ligand 5	CIS	1	4-73998280-T-C	C	T	-0.320229	3.02e-17	4	73998280	210847	0.796581	rs425535	exonic	CXCL5	synonymous SNV	CXCL5:ENST00000296027.5:exon2:c.A168G:p.Q56Q,	ENST00000296027.4	ENST00000296027.4:ENST00000296027.4:exon2:c.A168G:p.Q56Q,	NA	NA	NA	NA	NA	NA	CXCL5:NM_002994:exon2:c.A168G:p.Q56Q,	chr4:73998269..73998281,-	NA	Name=1.26;genehancer_id=GH04I073998;connected_gene=CXCL5;score=562.95;connected_gene=GC04M073996;score=550.77;connected_gene=MTHFD2L;score=9.49	NA	NA	NA	NA	NA	NA
OID20209	1	1-196736756-T-G	196736756	G	T	0.240512	-0.362244	0.0522308	4.05e-12	CFH	LILRA5	19	54307069	54313166	leukocyte immunoglobulin like receptor A5	TRANS	1	1-196736756-T-G			NS	NS	1	196736756	21641	0.0817598	rs435628	intronic	CFH	NA	NA	ENST00000466229.5	NA	NA	NA	NA	NA	NA	NA	NA	NA	NA	NA	NA	Benign	NA	not_provided	NA	criteria_provided,_single_submitter
OID20209	19	19-54308728-C-T	54308728	T	C	0.0545541	-0.9226	0.100811	5.6e-20	LILRA5	LILRA5	19	54307069	54313166	leukocyte immunoglobulin like receptor A5	CIS	1	19-54308728-C-T	T	C	-0.844453	2.44e-11	19	54308728	5513	0.0208281	rs78858433	intronic	LILRA5	NA	NA	ENST00000477720.1	NA	NA	NA	NA	NA	NA	NA	NA	NA	NA	NA	NA	NA	NA	NA	NA	NA
OID20210	2	2-118970896-C-T	118970896	T	C	0.580171	-0.30999	0.0448609	4.85e-12	MARCO	MARCO	2	118942193	118994660	macrophage receptor with collagenous structure	CIS	1	2-118970896-C-T	T	C	-0.174585	2.48e-08	2	118970896	85077	0.321421	rs35288880	intronic	MARCO	NA	NA	ENST00000327097.4	NA	NA	NA	NA	NA	NA	NA	NA	NA	NA	Name=0.83;genehancer_id=GH02I118970;connected_gene=MARCO;score=20.45;connected_gene=LOC105373580;score=18.10;connected_gene=C1QL2;score=0.09	SE_09512	NA	NA	NA	NA	NA
OID20211	1	1-178747028-G-A	178747028	A	G	0.382827	-0.264865	0.0444681	2.58e-09	RALGPS2	ANGPTL1	1	178849534	178871077	angiopoietin like 1	CIS	1	1-178747028-G-A	A	G	-0.155062	6.05e-05	1	178747028	50241	0.189811	rs7528223	intronic	RALGPS2	NA	NA	ENST00000423212.1	NA	NA	NA	NA	NA	NA	RALGPS2	NA	NA	NA	NA	SE_11190	NA	NA	NA	NA	NA
OID20212	19	19-5840915-C-A	5840915	A	C	0.543643	0.415917	0.0444241	7.79e-21	FUT6(dist=1184),FUT3(dist=1973)	PRSS27	16	2712421	2720224	serine protease 27	TRANS	1	19-5840915-C-A	A	C	0.214491	1.45e-11	19	5840915	69435	0.262326	rs10409772	intergenic	FUT6(dist=1184),FUT3(dist=1973)	NA	NA	ENST00000318336.8(dist=1184),ENST00000303225.11(dist=1973)	NA	NA	NA	NA	NA	NA	NA	NA	NA	NA	NA	SE_24512	NA	NA	NA	NA	NA
OID20212	19	19-48702851-C-G	48702851	G	C	0.498577	0.542493	0.0439759	5.79e-35	LOC105447645	PRSS27	16	2712421	2720224	serine protease 27	TRANS	1	19-48702851-C-G	G	C	0.44591	1.96e-56	19	48702851	117734	0.4448	rs679574	intronic	FUT2	NA	NA	ENST00000391876.5,ENST00000425340.2,ENST00000522966.1	NA	NA	NA	NA	NA	NA	NA	NA	NA	NA	NA	NA	NA	NA	NA	NA	NA
OID20213	1	1-109274968-G-T	109274968	T	G	0.272296	0.380606	0.0502649	3.68e-14	CELSR2(NM_001408:c.*919G>T)	SORT1	1	109309565	109397918	sortilin 1	CIS	1	1-109274968-G-T	T	G	0.357309	1.16e-21	1	109274968	58868	0.222404	rs12740374	UTR3	CELSR2(ENST00000271332.4:c.*919G>T)	NA	NA	ENST00000498157.1	NA	NA	NA	NA	NA	NA	CELSR2(NM_001408:c.*919G>T)	NA	chr1:109274963..109274974,+	NA	Name=1.85;genehancer_id=GH01I109272;connected_gene=CELSR2;score=47.24;connected_gene=PRPF38B;score=13.16;connected_gene=SORT1;score=11.65;connected_gene=ENSG00000258634;score=11.58;connected_gene=RPL17P7;score=10.71;connected_gene=PSRC1;score=7.97;connected_gene=RPL7P8;score=5.50;connected_gene=PIR46363;score=0.37	SE_08667,SE_08846,SE_36073,SE_26927,SE_05978	association	NA	Low_density_lipoprotein_cholesterol_level_quantitative_trait_locus_6	NA	no_assertion_criteria_provided
OID20214	10	10-79946568-A-G	79946568	G	A	0.41556	-0.94052	0.0466446	2.05e-90	SFTPD	SFTPD	10	79937739	79949105	surfactant protein D	CIS	1	10-79946568-A-G	G	A	-0.817924	2.12e-227	10	79946568	112429	0.424757	rs721917	exonic	SFTPD	nonsynonymous SNV	SFTPD:ENST00000444384.3:exon2:c.T131C:p.M44T,SFTPD:ENST00000372292.8:exon2:c.T92C:p.M31T,	ENST00000372292.7,ENST00000444384.3	ENST00000372292.7:ENST00000372292.7:exon2:c.T92C:p.M31T,ENST00000444384.3:ENST00000444384.3:exon2:c.T131C:p.M44T,	0	0	1	0.205	T	NA	SFTPD:NM_003019:exon2:c.T92C:p.M31T,	NA	NA	NA	NA	Benign	NA	not_specified|not_provided	NA	criteria_provided,_multiple_submitters,_no_conflicts
OID20215	7	7-50546948-A-T	50546948	T	A	0.846774	0.980049	0.0620479	3.37e-56	DDC	DDC	7	50458435	50565405	dopa decarboxylase	CIS	1	7-50546948-A-T	T	A	0.886072	2.86e-41	7	50546948	248478	0.938751	rs2329370	intronic	DDC	NA	NA	ENST00000357936.9,ENST00000380984.4,ENST00000420203.1,ENST00000426377.5,ENST00000444124.6,ENST00000444733.5,ENST00000615193.4,ENST00000617822.4,ENST00000622873.4	NA	NA	NA	NA	NA	NA	NA	NA	NA	NA	NA	NA	NA	NA	NA	NA	NA
OID20219	14	14-94509525-C-T	94509525	T	C	0.100095	1.47112	0.0715785	7.29e-94	SERPINA12	SERPINA12	14	94487278	94517844	serpin family A member 12	CIS	1	14-94509525-C-T	T	C	1.75833	1.34e-158	14	94509525	12453	0.0470475	rs78913970	intronic	SERPINA12	NA	NA	ENST00000341228.2	NA	NA	NA	NA	NA	NA	NA	NA	NA	NA	NA	NA	NA	NA	NA	NA	NA
OID20224	1	1-64142520-C-T	64142520	T	C	0.10389	0.572347	0.0723884	2.64e-15	ROR1	ROR1	1	63774016	64181496	receptor tyrosine kinase like orphan receptor 1	CIS	1	1-64142520-C-T	T	C	0.523178	4.65e-08	1	64142520	9195	0.0347388	rs34772283	exonic	ROR1	synonymous SNV	ROR1:ENST00000371079.6:exon7:c.C1044T:p.T348T,ROR1:ENST00000371080.5:exon7:c.C1044T:p.T348T,ROR1:ENST00000545203.2:exon6:c.C879T:p.T293T,	ENST00000371079.5,ENST00000371080.5,ENST00000545203.2	ENST00000371079.5:ENST00000371079.5:exon7:c.C1044T:p.T348T,ENST00000371080.5:ENST00000371080.5:exon7:c.C1044T:p.T348T,ENST00000545203.2:ENST00000545203.2:exon6:c.C879T:p.T293T,	NA	NA	NA	NA	NA	ROR1	ROR1:NM_001083592:exon7:c.C1044T:p.T348T,ROR1:NM_005012:exon7:c.C1044T:p.T348T,	NA	NA	NA	NA	Benign	NA	not_provided	NA	criteria_provided,_multiple_submitters,_no_conflicts
OID20228	9	9-87730570-C-T	87730570	T	C	0.00996205	-1.33915	0.226352	3.29e-09	CTSL	CTSL	9	87726118	87731469	cathepsin L	CIS	1	9-87730570-C-T	T	C	-0.892291	4.43e-05	9	87730570	1500	0.00566701	rs112170873	intronic	CTSL	NA	NA	ENST00000375894.9,ENST00000495822.1	NA	NA	NA	NA	NA	NA	NA	NA	NA	NA	NA	NA	NA	NA	NA	NA	NA
OID20229	7	7-108192924-G-A	108192924	A	G	0.585863	0.261743	0.0447634	5e-09	NRCAM	NRCAM	7	108147625	108456720	neuronal cell adhesion molecule	CIS	1	7-108192924-G-A	A	G	0.140683	0.000130195	7	108192924	202190	0.763875	rs4727701	intronic	NRCAM	NA	NA	ENST00000351718.8,ENST00000379022.8,ENST00000379024.8,ENST00000379028.7,ENST00000413765.6,ENST00000425651.6,ENST00000613830.4	NA	NA	NA	NA	NA	NA	NA	NA	NA	NA	NA	NA	NA	NA	NA	NA	NA
OID20230	7	7-76301442-C-G	76301442	G	C	0.11907	-0.481598	0.0643232	7.04e-14	SRRM3(dist=14155),HSPB1(dist=1231)	HSPB1	7	76302672	76304292	heat shock protein family B (small) member 1	CIS	1	7-76301442-C-G	G	C	-0.327182	1.08e-24	7	76301442	60245	0.227606	rs2868371	intergenic	SRRM3(dist=14155),HSPB1(dist=1231)	NA	NA	ENST00000612155.1(dist=14154),ENST00000248553.6(dist=1102)	NA	NA	NA	NA	NA	NA	NA	NA	NA	NA	NA	SE_26462,SE_50605,SE_48077,SE_41779,SE_42246,SE_09135,SE_65376,SE_34164,SE_26581,SE_52964,SE_34396,SE_00055,SE_01790,SE_06287,SE_05724,SE_08490,SE_00909,SE_48614,SE_29613,SE_49587,SE_40697,SE_43488,SE_07560,SE_04420,SE_24584,SE_47553,SE_37360,SE_38327,SE_03614,SE_31739,SE_51109,SE_55401,SE_54266	NA	NA	NA	NA	NA
OID20232	9	9-128862986-G-A	128862986	A	G	0.079222	-0.652391	0.0844622	1.13e-14	KYAT1	KYAT1	9	128832941	128882523	kynurenine aminotransferase 1	CIS	1	9-128862986-G-A	A	G	-0.316785	0.00202192	9	128862986	6860	0.0259171	rs115086616	intronic	AL441992.2,KYAT1	NA	NA	ENST00000462722.5,ENST00000474824.1	NA	NA	NA	NA	NA	NA	NA	NA	NA	NA	NA	SE_65947,SE_26602	NA	NA	NA	NA	NA
OID20235	1	1-55063542-C-A	55063542	A	C	0.0132827	-1.61119	0.195711	1.83e-16	PCSK9	PCSK9	1	55039547	55064853	proprotein convertase subtilisin/kexin type 9	CIS	1	1-55063542-C-A	A	C	-1.67216	2.53e-08	1	55063542	676	0.00255393	rs28362286	exonic	PCSK9	stopgain	PCSK9:ENST00000302118.5:exon12:c.C2037A:p.C679X,	ENST00000302118.5	ENST00000302118.5:ENST00000302118.5:exon12:c.C2037A:p.C679X,	NA	NA	1	NA	NA	PCSK9	PCSK9:NM_174936:exon12:c.C2037A:p.C679X,	NA	NA	NA	NA	Conflicting_interpretations_of_pathogenicity	NA	Hypocholesterolemia|Familial_hypercholesterolemia|Familial_hypercholesterolemia_3|Low_density_lipoprotein_cholesterol_level_quantitative_trait_locus_1|not_specified|not_provided	NA	criteria_provided,_conflicting_interpretations
OID20237	16	16-20356368-G-T	20356368	T	G	0.0512334	-0.762845	0.10058	3.34e-14	UMOD(dist=3490),PDILT(dist=2807)	UMOD	16	20333050	20352715	uromodulin	CIS	1	16-20356368-G-T	T	G	-0.878317	9.34e-71	16	20356368	34132	0.128951	rs12917707	upstream	UMOD	NA	NA	ENST00000570689.5	NA	NA	NA	NA	NA	NA	NA	NA	NA	NA	NA	NA	NA	NA	NA	NA	NA
OID20237	17	17-49168801-T-C	49168801	C	T	0.182163	0.396883	0.0565373	2.22e-12	B4GALNT2	UMOD	16	20333050	20352715	uromodulin	TRANS	1	17-49168801-T-C	C	T	0.296023	8.35e-09	17	49168801	32198	0.121644	rs7224888	exonic	B4GALNT2	nonsynonymous SNV	B4GALNT2:ENST00000300404.2:exon10:c.T1396C:p.C466R,B4GALNT2:ENST00000393354.6:exon10:c.T1216C:p.C406R,B4GALNT2:ENST00000504681.5:exon10:c.T1138C:p.C380R,	ENST00000300404.2,ENST00000393354.6,ENST00000504681.5	ENST00000300404.2:ENST00000300404.2:exon10:c.T1396C:p.C466R,ENST00000393354.6:ENST00000393354.6:exon10:c.T1216C:p.C406R,ENST00000504681.5:ENST00000504681.5:exon10:c.T1138C:p.C380R,	1	0.999	0	3.61	T	NA	B4GALNT2:NM_001159388:exon10:c.T1138C:p.C380R,B4GALNT2:NM_153446:exon10:c.T1396C:p.C466R,B4GALNT2:NM_001159387:exon10:c.T1216C:p.C406R,	NA	NA	NA	NA	Benign	NA	not_provided	NA	criteria_provided,_single_submitter
OID20238	20	20-45923216-T-C	45923216	C	T	0.275617	-0.412826	0.049753	1.06e-16	PLTP(dist=10852),PCIF1(dist=11467)	PLTP	20	45898619	45912364	phospholipid transfer protein	CIS	1	20-45923216-T-C			NS	NS	20	45923216	57675	0.217896	rs6073958	intergenic	PLTP(dist=11061),AL162458.1(dist=3302)	NA	NA	ENST00000420868.2(dist=11061),ENST00000647856.1(dist=3302)	NA	NA	NA	NA	NA	NA	NA	NA	NA	NA	NA	SE_06643	NA	NA	NA	NA	NA
OID20239	12	12-8653358-G-A	8653358	A	G	0.103416	-0.433888	0.0723418	2e-09	MFAP5	MFAP5	12	8645942	8662826	microfibril associated protein 5	CIS	1	12-8653358-G-A	A	G	-0.388996	8.68e-05	12	8653358	7970	0.0301107	rs7979018	intronic	MFAP5	NA	NA	ENST00000534833.5,ENST00000538107.5,ENST00000538694.5	NA	NA	NA	NA	NA	NA	NA	NA	NA	NA	NA	SE_58852	NA	NA	NA	NA	NA
OID20240	19	19-44908822-C-T	44908822	T	C	0.114801	0.514243	0.0689475	8.75e-14	APOE	LDLR	19	11089067	11133820	low density lipoprotein receptor	TRANS	1	19-44908822-C-T	T	C	0.399955	7.75e-13	19	44908822	20678	0.0781216	rs7412	exonic	APOE	nonsynonymous SNV	APOE:ENST00000446996.5:exon4:c.C526T:p.R176C,APOE:ENST00000434152.5:exon4:c.C604T:p.R202C,APOE:ENST00000252486.9:exon4:c.C526T:p.R176C,APOE:ENST00000425718.1:exon3:c.C526T:p.R176C,	ENST00000252486.8,ENST00000425718.1,ENST00000434152.5,ENST00000446996.5	ENST00000446996.5:ENST00000446996.5:exon4:c.C526T:p.R176C,ENST00000434152.5:ENST00000434152.5:exon4:c.C604T:p.R202C,ENST00000425718.1:ENST00000425718.1:exon3:c.C526T:p.R176C,ENST00000252486.8:ENST00000252486.8:exon4:c.C526T:p.R176C,	1	1	0.93	2.28	T	NA	APOE:NM_000041:exon4:c.C526T:p.R176C,APOE:NM_001302689:exon4:c.C526T:p.R176C,APOE:NM_001302691:exon4:c.C526T:p.R176C,APOE:NM_001302690:exon4:c.C526T:p.R176C,APOE:NM_001302688:exon4:c.C604T:p.R202C,	chr19:44908816..44908825,-	NA	NA	NA	drug_response	441262:Pathogenic|441265:Pathogenic|441266:Pathogenic|666796:Uncertain_significance	Hypercholesterolemia|Warfarin_response|Familial_type_3_hyperlipoproteinemia|not_specified|atorvastatin_response_-_Efficacy|not_provided	Apolipoproteinemia_E1|Familial_type_3_hyperlipoproteinemia|not_specified	reviewed_by_expert_panel
OID20241	17	17-60263583-A-T	60263583	T	A	0.609583	-0.287944	0.0469025	8.29e-10	USP32	CA4	17	60149972	60179021	carbonic anhydrase 4	CIS	1	17-60263583-A-T	T	A	-0.229215	1.54e-11	17	60263583	61307	0.231618	rs237956	intronic	USP32	NA	NA	ENST00000300896.8,ENST00000393003.7,ENST00000589335.5,ENST00000590133.5	NA	NA	NA	NA	NA	NA	NA	NA	NA	NA	NA	NA	NA	NA	NA	NA	NA
OID20243	9	9-133257367-C-A	133257367	A	C	0.144687	1.07908	0.0639315	6.46e-64	ABO	CDH5	16	66366690	66404784	cadherin 5	TRANS	1	9-133257367-C-A	A	C	0.938174	7.01e-103	9	133257367	29867	0.112838	rs8176722	intronic	ABO	NA	NA	ENST00000453660.4,ENST00000647353.1	NA	NA	NA	NA	NA	NA	NA	NA	NA	NA	Name=0.52;genehancer_id=GH09I133256;connected_gene=ABO;score=30.36;connected_gene=GC09P133262;score=0.77;connected_gene=GC09P133261;score=0.77	NA	NA	NA	NA	NA	NA
OID20244	16	16-55813909-A-C	55813909	C	A	0.119545	-0.512	0.0679354	4.82e-14	CES1	CES1	16	55802851	55833096	carboxylesterase 1	CIS	1	16-55813909-A-C	C	A	-0.430367	2.94e-08	16	55813909	10937	0.04132	rs28483537	intronic	CES1	NA	NA	ENST00000360526.7,ENST00000361503.8,ENST00000422046.6,ENST00000569260.1	NA	NA	NA	NA	NA	NA	NA	NA	NA	NA	NA	NA	NA	NA	NA	NA	NA
OID20248	3	3-98655778-C-A	98655778	A	C	0.525617	0.308449	0.0442224	3.06e-12	CPOX(dist=62167),ST3GAL6-AS1(dist=58555)	ICAM2	17	64002594	64020634	intercellular adhesion molecule 2	TRANS	1	3-98655778-C-A	A	C	0.31689	1.41e-22	3	98655778	75128	0.283834	rs6440016	intergenic	CPOX(dist=62130),ST3GAL6-AS1(dist=50458)	NA	NA	ENST00000465006.1(dist=35160),ENST00000466609.1(dist=2024)	NA	NA	NA	NA	NA	NA	NA	NA	NA	NA	Name=0.31;genehancer_id=GH03I098655;connected_gene=GC03P098658;score=550.77;connected_gene=WWP1P1;score=550.77;connected_gene=ST3GAL6-AS1;score=17.37;connected_gene=ST3GAL6;score=10.93;connected_gene=CPOX;score=10.90;connected_gene=RPL19P7;score=0.28	NA	NA	NA	NA	NA	NA
OID20248	9	9-133266456-T-C	133266456	C	T	0.924099	0.805137	0.0840827	1.01e-21	ABO	ICAM2	17	64002594	64020634	intercellular adhesion molecule 2	TRANS	1	9-133266456-T-C	C	T	0.756045	1.29e-93	9	133266456	221585	0.837149	rs2519093	intronic	ABO	NA	NA	ENST00000453660.4,ENST00000647353.1	NA	NA	NA	NA	NA	NA	NA	NA	NA	NA	NA	NA	association	NA	ABO_blood_group_system	NA	no_assertion_criteria_provided
OID20250	2	2-102341256-C-T	102341256	T	C	0.316414	-0.497162	0.0474714	1.15e-25	IL1RL1	IL1RL1	2	102311501	102352037	interleukin 1 receptor like 1	CIS	1	2-102341256-C-T	T	C	-0.571905	2.74e-67	2	102341256	91836	0.346957	rs1420101	exonic	IL1RL1	synonymous SNV	IL1RL1:ENST00000427077.1:exon6:c.C679T:p.L227L,	ENST00000427077.1	ENST00000427077.1:ENST00000427077.1:exon6:c.C679T:p.L227L,	NA	NA	NA	NA	NA	NA	NA	NA	NA	NA	NA	NA	NA	NA	NA	NA
OID20252	12	12-120322275-C-T	120322275	T	C	0.0109108	-1.17662	0.207714	1.47e-08	PLA2G1B	PLA2G1B	12	120322114	120327779	phospholipase A2 group IB	CIS	1	12-120322275-C-T	T	C	-0.822989	0.0136296	12	120322275	927	0.00350221	rs151139112	exonic	PLA2G1B	nonsynonymous SNV	PLA2G1B:ENST00000549767.1:exon3:c.G278A:p.R93H,PLA2G1B:ENST00000308366.9:exon4:c.G365A:p.R122H,	ENST00000308366.8,ENST00000549767.1	ENST00000549767.1:ENST00000549767.1:exon3:c.G278A:p.R93H,ENST00000308366.8:ENST00000308366.8:exon4:c.G365A:p.R122H,	1	0.974	1	4.365	T	NA	PLA2G1B:NM_000928:exon4:c.G365A:p.R122H,	chr12:120322268..120322280,-,chr12:120322264..120322280,+	NA	Name=1.04;genehancer_id=GH12I120319;connected_gene=SIRT4;score=13.09;connected_gene=MSI1;score=8.04;connected_gene=RNU6-1088P;score=0.44;connected_gene=PLA2G1B;score=0.44	SE_48023,SE_65438	Benign	NA	not_provided	NA	criteria_provided,_single_submitter
OID20253	19	19-15174125-C-G	15174125	G	C	0.0175522	0.966425	0.172111	1.96e-08	NOTCH3	NOTCH3	19	15159037	15200995	notch receptor 3	CIS	1	19-15174125-C-G	G	C	0.932979	7.64e-05	19	15174125	1416	0.00534965	rs78501403	exonic	NOTCH3	nonsynonymous SNV	NOTCH3:ENST00000263388.7:exon25:c.G4679C:p.R1560P,	ENST00000263388.6	ENST00000263388.6:ENST00000263388.6:exon25:c.G4679C:p.R1560P,	0.991	0.922	0.999	0.975	D	NA	NOTCH3:NM_000435:exon25:c.G4679C:p.R1560P,	NA	NA	NA	NA	Benign/Likely_benign	NA	Cerebral_autosomal_dominant_arteriopathy_with_subcortical_infarcts_and_leukoencephalopathy_type_1|not_specified|not_provided	NA	criteria_provided,_multiple_submitters,_no_conflicts
OID20257	9	9-133257367-C-A	133257367	A	C	0.144687	0.559298	0.0635134	1.3e-18	ABO	PEAR1	1	156893717	156916428	platelet endothelial aggregation receptor 1	TRANS	1	9-133257367-C-A	A	C	0.455033	4.15e-22	9	133257367	29867	0.112838	rs8176722	intronic	ABO	NA	NA	ENST00000453660.4,ENST00000647353.1	NA	NA	NA	NA	NA	NA	NA	NA	NA	NA	Name=0.52;genehancer_id=GH09I133256;connected_gene=ABO;score=30.36;connected_gene=GC09P133262;score=0.77;connected_gene=GC09P133261;score=0.77	NA	NA	NA	NA	NA	NA
OID20260	19	19-14401444-C-T	14401444	T	C	0.0417457	1.01446	0.114297	6.95e-19	ADGRE5	ADGRE5	19	14381143	14408725	adhesion G protein-coupled receptor E5	CIS	1	19-14401444-C-T	T	C	0.967714	1.43e-10	19	14401444	3675	0.0138842	rs61733714	exonic	ADGRE5	nonsynonymous SNV	ADGRE5:ENST00000357355.7:exon9:c.C809T:p.A270V,ADGRE5:ENST00000358600.7:exon8:c.C677T:p.A226V,ADGRE5:ENST00000242786.6:exon10:c.C956T:p.A319V,	ENST00000242786.5,ENST00000357355.7,ENST00000358600.7	ENST00000357355.7:ENST00000357355.7:exon9:c.C809T:p.A270V,ENST00000358600.7:ENST00000358600.7:exon8:c.C677T:p.A226V,ENST00000242786.5:ENST00000242786.5:exon10:c.C956T:p.A319V,	0.837	0.129	1	1.845	T	NA	ADGRE5:NM_001025160:exon9:c.C809T:p.A270V,ADGRE5:NM_078481:exon10:c.C956T:p.A319V,ADGRE5:NM_001784:exon8:c.C677T:p.A226V,	chr19:14401424..14401465,+	NA	Name=0.83;genehancer_id=GH19I014401;connected_gene=ENSG00000267379;score=0.44;connected_gene=ADGRE5;score=0.34	SE_09406,SE_18377,SE_40289	NA	NA	NA	NA	NA
OID20261	1	1-23853210-A-T	23853210	T	A	0.154175	-0.47127	0.0613216	1.53e-14	FUCA1	FUCA1	1	23845080	23868290	alpha-L-fucosidase 1	CIS	1	1-23853210-A-T	T	A	-0.304161	6.63e-19	1	23853210	67182	0.253814	rs147962959	intronic	FUCA1	NA	NA	ENST00000374479.3	NA	NA	NA	NA	NA	NA	FUCA1	NA	NA	NA	NA	NA	NA	NA	NA	NA	NA
OID20261	6	6-143503967-G-T	143503967	T	G	0.0355787	-1.58282	0.116599	5.64e-42	FUCA2	FUCA1	1	23845080	23868290	alpha-L-fucosidase 1	TRANS	1	6-143503967-G-T	T	G	-1.14425	5.19e-266	6	143503967	45325	0.171238	rs11155297	exonic	FUCA2	nonsynonymous SNV	FUCA2:ENST00000002165.10:exon3:c.C698A:p.A233E,	ENST00000002165.10	ENST00000002165.10:ENST00000002165.10:exon3:c.C698A:p.A233E,	0.999	0.995	0	2.64	T	NA	FUCA2:NM_032020:exon3:c.C698A:p.A233E,	chr6:143503966..143503973,-	NA	NA	NA	NA	NA	NA	NA	NA
OID20262	9	9-133257367-C-A	133257367	A	C	0.144687	0.927093	0.0640782	1.93e-47	ABO	CD209	19	7739994	7747534	CD209 molecule	TRANS	1	9-133257367-C-A	A	C	0.711427	2.84e-47	9	133257367	29867	0.112838	rs8176722	intronic	ABO	NA	NA	ENST00000453660.4,ENST00000647353.1	NA	NA	NA	NA	NA	NA	NA	NA	NA	NA	Name=0.52;genehancer_id=GH09I133256;connected_gene=ABO;score=30.36;connected_gene=GC09P133262;score=0.77;connected_gene=GC09P133261;score=0.77	NA	NA	NA	NA	NA	NA
OID20262	19	19-7707287-G-C	7707287	C	G	0.375237	-0.463273	0.0471752	9.21e-23	FCER2(dist=5141),CLEC4G(dist=21670)	CD209	19	7739994	7747534	CD209 molecule	CIS	1	19-7707287-G-C	C	G	-0.373376	1.6e-26	19	7707287	76203	0.287895	rs4804774	intergenic	FCER2(dist=5141),CLEC4G(dist=21670)	NA	NA	ENST00000346664.9(dist=5141),ENST00000328853.9(dist=21670)	NA	NA	NA	NA	NA	NA	NA	NA	NA	chr19:7707041-7707394	Name=2.08;genehancer_id=GH19I007700;connected_gene=FCER2;score=567.12;connected_gene=STXBP2;score=17.49;connected_gene=ELAVL1;score=14.53;connected_gene=HNRNPM;score=13.56;connected_gene=XAB2;score=12.91;connected_gene=PEX11G;score=12.81;connected_gene=MAP2K7;score=12.54;connected_gene=CD209;score=12.41;connected_gene=CLEC4G;score=12.41;connected_gene=RPL21P129;score=12.40;connected_gene=MCEMP1;s…	SE_11541,SE_10436	NA	NA	NA	NA	NA
OID20264	11	11-11859777-G-A	11859777	A	G	0.0531309	0.629876	0.102096	6.85e-10	USP47	DKK3	11	11962978	12009370	dickkopf WNT signaling pathway inhibitor 3	CIS	1	11-11859777-G-A	A	G	0.551172	1.97e-05	11	11859777	5406	0.0204239	rs116726465	intronic	USP47	NA	NA	ENST00000525257.1	NA	NA	NA	NA	NA	NA	NA	NA	NA	NA	NA	NA	NA	NA	NA	NA	NA
OID20265	8	8-23106744-C-T	23106744	T	C	0.518027	0.394754	0.0446541	9.55e-19	TNFRSF10C	TNFRSF10C	8	23102920	23117445	TNF receptor superfamily member 10c	CIS	1	8-23106744-C-T	T	C	0.160172	1.99e-07	8	23106744	96147	0.363244	rs12679877	intronic	AC107959.5,TNFRSF10C	NA	NA	ENST00000356864.3,ENST00000517558.1,ENST00000520607.1	NA	NA	NA	NA	NA	NA	NA	NA	NA	NA	NA	NA	NA	NA	NA	NA	NA
OID20265	19	19-43648948-A-G	43648948	G	A	0.022296	-1.22466	0.150476	4e-16	PLAUR	TNFRSF10C	8	23102920	23117445	TNF receptor superfamily member 10c	TRANS	1	19-43648948-A-G	G	A	-1.12941	7.36e-127	19	43648948	25137	0.0949677	rs4760	exonic	PLAUR	nonsynonymous SNV	PLAUR:ENST00000221264.8:exon6:c.T815C:p.L272P,PLAUR:ENST00000601723.5:exon6:c.T803C:p.L268P,PLAUR:ENST00000340093.8:exon7:c.T950C:p.L317P,	ENST00000221264.8,ENST00000340093.7,ENST00000601723.5	ENST00000221264.8:ENST00000221264.8:exon6:c.T815C:p.L272P,ENST00000601723.5:ENST00000601723.5:exon6:c.T803C:p.L268P,ENST00000340093.7:ENST00000340093.7:exon7:c.T950C:p.L317P,	0.99	0.912	0.92	2.175	T	NA	PLAUR:NM_002659:exon7:c.T950C:p.L317P,PLAUR:NM_001005377:exon6:c.T815C:p.L272P,PLAUR:NM_001301037:exon6:c.T803C:p.L268P,	NA	NA	NA	SE_08713,SE_05765	NA	NA	NA	NA	NA
OID20267	10	10-6018470-C-T	6018470	T	C	0.209677	-0.366938	0.0552251	3.04e-11	IL2RA	IL2RA	10	6010691	6062367	interleukin 2 receptor subunit alpha	CIS	1	10-6018470-C-T	T	C	-0.446045	1.98e-27	10	6018470	48142	0.181881	rs12722588	intronic	IL2RA	NA	NA	ENST00000649218.1	NA	NA	NA	NA	NA	NA	NA	NA	NA	NA	Name=0.82;genehancer_id=GH10I006018;connected_gene=ENSG00000251922;score=550.77;connected_gene=GC10M006017;score=550.77;connected_gene=FAM208B;score=53.99;connected_gene=LOC105376384;score=39.53;connected_gene=FBXO18;score=39.50;connected_gene=ENSG00000226647;score=22.02;connected_gene=NRBF2P5;score=18.96;connected_gene=ANKRD16;score=15.12;connected_gene=RBM17;score=11.82;connected_gene=ENSG00000…	NA	NA	NA	NA	NA	NA
OID20268	5	5-150128912-C-T	150128912	T	C	0.414137	1.19613	0.0469536	3.75e-143	PDGFRB	PDGFRB	5	150113838	150155845	platelet derived growth factor receptor beta	CIS	1	5-150128912-C-T	T	C	1.08042	0	5	150128912	133865	0.505743	rs3816018	intronic	PDGFRB	NA	NA	ENST00000261799.8,ENST00000520579.5	NA	NA	NA	NA	NA	NA	NA	NA	NA	NA	NA	SE_53930,SE_01616,SE_46663,SE_45926	NA	NA	NA	NA	NA
OID20274	1	1-19979653-G-C	19979653	C	G	0.129032	0.671734	0.0662708	3.82e-24	PLA2G2A(NM_001161729:c.-880C>G,NM_000300:c.-880C>G,NM_001161727:c.-880C>G)	PLA2G2A	1	19975430	19980434	phospholipase A2 group IIA	CIS	1	1-19979653-G-C	C	G	0.706287	2.12e-75	1	19979653	46154	0.17437	rs11573156	UTR5	PLA2G2A(ENST00000400520.7:c.-880C>G,ENST00000375111.7:c.-880C>G)	NA	NA	ENST00000482011.1,ENST00000491964.5	NA	NA	NA	NA	NA	NA	PLA2G2A(NM_001161729:c.-880C>G,NM_000300:c.-880C>G,NM_001161727:c.-880C>G)	NA	NA	NA	Name=1.35;genehancer_id=GH01I019978;connected_gene=PLA2G2A;score=559.92;connected_gene=PIR59989;score=550.77;connected_gene=PLA2G5;score=5.91	NA	NA	NA	NA	NA	NA
OID20275	10	10-46046326-A-G	46046326	G	A	0.370968	0.814525	0.046097	7.16e-70	MSMB	MSMB	10	46033304	46046269	microseminoprotein beta	CIS	1	10-46046326-A-G	G	A	0.832307	2.01e-154	10	46046326	141271	0.533722	rs10993994	UTR5	MSMB(ENST00000663171.1:c.-89T>C)	NA	NA	ENST00000581478.5,ENST00000582163.2	NA	NA	NA	NA	NA	NA	NA	NA	NA	NA	NA	NA	NA	NA	NA	NA	NA
OID20276	8	8-11846787-G-T	11846787	T	G	0.180266	0.521988	0.0568849	4.47e-20	CTSB	CTSB	8	11842524	11868087	cathepsin B	CIS	1	8-11846787-G-T	T	G	0.401689	9.32e-28	8	11846787	57220	0.216177	rs1692813	intronic	CTSB	NA	NA	ENST00000420692.6,ENST00000530624.5	NA	NA	NA	NA	NA	NA	NA	NA	NA	NA	Name=0.96;genehancer_id=GH08I011844;connected_gene=PIR53108;score=550.77;connected_gene=PIR38437;score=550.77;connected_gene=PIR36400;score=550.77;connected_gene=ENSG00000269899;score=550.77;connected_gene=PIR43605;score=550.77;connected_gene=CTSB;score=26.76;connected_gene=FDFT1;score=9.17;connected_gene=NEIL2;score=5.96;connected_gene=LOC100129129;score=4.73;connected_gene=PIR35218;score=0.77	SE_48324,SE_31889,SE_51540,SE_46238,SE_26664,SE_49106,SE_26133,SE_54194,SE_52567,SE_41483,SE_25083,SE_50500,SE_00585,SE_03111,SE_09230,SE_18746,SE_11394,SE_42363	NA	NA	NA	NA	NA
OID20277	19	19-10362257-A-G	10362257	G	A	0.553131	-0.321919	0.0441393	3.03e-13	TYK2	ICAM3	19	10333775	10339624	intercellular adhesion molecule 3	CIS	1	19-10362257-A-G	G	A	-0.192823	2.12e-10	19	10362257	136489	0.515656	rs280519	intronic	TYK2	NA	NA	ENST00000264818.10,ENST00000524462.5,ENST00000525621.5,ENST00000529370.5	NA	NA	NA	NA	NA	NA	NA	NA	NA	NA	NA	NA	Benign	NA	Immunodeficiency_35|not_specified|not_provided	NA	criteria_provided,_multiple_submitters,_no_conflicts
OID20278	1	1-168728523-A-C	168728523	C	A	0.650854	0.334836	0.0465577	6.39e-13	DPT	DPT	1	168695467	168729206	dermatopontin	CIS	1	1-168728523-A-C	C	A	0.255656	2.28e-18	1	168728523	146230	0.552458	rs1018454	ncRNA_intronic	AL135926.1	NA	NA	ENST00000650631.1	NA	NA	NA	NA	NA	NA	DPT	NA	NA	NA	NA	NA	NA	NA	NA	NA	NA
OID20279	3	3-186677647-C-T	186677647	T	C	0.248102	0.517447	0.0510257	3.64e-24	HRG	CRTAC1	10	97864999	98030828	cartilage acidic protein 1	TRANS	1	3-186677647-C-T	T	C	0.39278	1.44e-29	3	186677647	66095	0.249707	rs1042445	exonic	HRG	nonsynonymous SNV	HRG:ENST00000232003.4:exon7:c.C1342T:p.R448C,	ENST00000232003.4	ENST00000232003.4:ENST00000232003.4:exon7:c.C1342T:p.R448C,	0.001	0	1	-0.41	T	NA	HRG:NM_000412:exon7:c.C1342T:p.R448C,	NA	NA	NA	NA	Benign	NA	Thrombophilia,_histidine-rich_glycoprotein-related	NA	criteria_provided,_single_submitter
OID20279	10	10-97865562-C-T	97865562	T	C	0.0436433	-0.854129	0.109549	6.35e-15	CRTAC1	CRTAC1	10	97864999	98030828	cartilage acidic protein 1	CIS	1	10-97865562-C-T	T	C	-0.730236	9.16e-70	10	97865562	37296	0.140904	rs56007204	exonic	CRTAC1	nonsynonymous SNV	CRTAC1:ENST00000370597.8:exon15:c.G1972A:p.E658K,	ENST00000370597.7	ENST00000370597.7:ENST00000370597.7:exon15:c.G1972A:p.E658K,	0.004	0.001	1	0	T	NA	CRTAC1:NM_018058:exon15:c.G1972A:p.E658K,	NA	NA	NA	SE_65707	NA	NA	NA	NA	NA
OID20281	14	14-94444245-T-A	94444245	A	T	0.121917	-0.685698	0.0670521	1.51e-24	SERPINA11	SERPINA11	14	94442463	94452800	serpin family A member 11	CIS	1	14-94444245-T-A	A	T	-0.583194	6.07e-80	14	94444245	76220	0.287959	rs12898137	ncRNA_intronic	AL132708.1	NA	NA	ENST00000536735.1	NA	NA	NA	NA	NA	NA	NA	NA	NA	NA	NA	NA	NA	NA	NA	NA	NA
OID20282	3	3-45943855-C-G	45943855	G	C	0.466793	0.391477	0.0453889	6.41e-18	CXCR6,FYCO1	CXCL16	17	4733532	4739928	C-X-C motif chemokine ligand 16	TRANS	1	3-45943855-C-G	G	C	0.16759	2.27e-06	3	45943855	57037	0.215486	rs6785091	intronic	CXCR6,FYCO1	NA	NA	ENST00000296137.6,ENST00000304552.4,ENST00000433878.5,ENST00000438446.1,ENST00000438735.1,ENST00000535325.5	NA	NA	NA	NA	NA	NA	NA	NA	NA	NA	Name=1.19;genehancer_id=GH03I045941;connected_gene=CXCR6;score=568.38;connected_gene=FYCO1;score=13.68;connected_gene=CCR1;score=4.82	SE_62841,SE_16689,SE_31991,SE_22687	NA	NA	NA	NA	NA
OID20284	14	14-55124380-T-C	55124380	C	T	0.677419	-0.365088	0.0465852	4.61e-15	MAPK1IP1L(dist=54186),LGALS3(dist=4872)	LGALS3	14	55129251	55145430	galectin 3	CIS	1	14-55124380-T-C	C	T	-0.359652	5.86e-36	14	55124380	123475	0.466489	rs2094102	intronic	LGALS3	NA	NA	ENST00000553493.5	NA	NA	NA	NA	NA	NA	NA	NA	NA	NA	Name=2.73;genehancer_id=GH14I055113;connected_gene=LGALS3;score=578.57;connected_gene=LOC105370509;score=40.15;connected_gene=GCH1;score=11.00;connected_gene=FBXO34;score=10.91;connected_gene=DLGAP5;score=10.77;connected_gene=ATG14;score=6.91;connected_gene=ENSG00000259318;score=5.86;connected_gene=MAPK1IP1L;score=3.36;connected_gene=GC14M055058;score=0.21;connected_gene=GC14M055059;score=0.21;co…	SE_28543,SE_24786,SE_46036,SE_50181,SE_09388,SE_31668,SE_57551,SE_34802,SE_26711,SE_27630,SE_41170,SE_23110,SE_52430,SE_26013,SE_34039,SE_00244,SE_46880,SE_42472,SE_33558,SE_23790,SE_49010	NA	NA	NA	NA	NA
OID20287	9	9-133257367-C-A	133257367	A	C	0.144687	0.64524	0.0634289	2.63e-24	ABO	ENG	9	127815011	127854773	endoglin	TRANS	1	9-133257367-C-A	A	C	0.510418	1.08e-27	9	133257367	29867	0.112838	rs8176722	intronic	ABO	NA	NA	ENST00000453660.4,ENST00000647353.1	NA	NA	NA	NA	NA	NA	NA	NA	NA	NA	Name=0.52;genehancer_id=GH09I133256;connected_gene=ABO;score=30.36;connected_gene=GC09P133262;score=0.77;connected_gene=GC09P133261;score=0.77	NA	NA	NA	NA	NA	NA
OID20290	9	9-133273983-A-G	133273983	G	A	0.920778	0.892999	0.0822859	1.94e-27	ABO	SELE	1	169722639	169734079	selectin E	TRANS	1	9-133273983-A-G	G	A	0.87175	1.91e-131	9	133273983	221451	0.836643	rs507666	intronic	ABO	NA	NA	ENST00000453660.4,ENST00000647353.1	NA	NA	NA	NA	NA	NA	NA	NA	NA	NA	Name=1.98;genehancer_id=GH09I133272;connected_gene=ABO;score=584.21;connected_gene=ENSG00000230064;score=11.64;connected_gene=SURF6;score=11.64;connected_gene=ENSG00000201451;score=11.64;connected_gene=CACFD1;score=6.15;connected_gene=DDX31;score=5.13;connected_gene=GC09P133262;score=0.37;connected_gene=GC09P133261;score=0.37	SE_25300	association	NA	ABO_blood_group_system	NA	no_assertion_criteria_provided
OID20291	5	5-102989988-T-C	102989988	C	T	0.525142	-0.283776	0.0453617	3.95e-10	PAM	PAM	5	102754782	103031104	peptidylglycine alpha-amidating monooxygenase	CIS	1	5-102989988-T-C	C	T	-0.325834	8.19e-28	5	102989988	109496	0.413676	rs12656561	intronic	PAM	NA	NA	ENST00000511429.1	NA	NA	NA	NA	NA	NA	NA	NA	NA	NA	NA	NA	NA	NA	NA	NA	NA
OID20295	14	14-100562481-G-A	100562481	A	G	0.902751	-0.383386	0.0702583	4.85e-08	BEGAIN	DLK1	14	100726891	100738224	delta like non-canonical Notch ligand 1	CIS	1	14-100562481-G-A	A	G	-0.0940155	0.00135074	14	100562481	155945	0.589161	rs7146574	intronic	BEGAIN	NA	NA	ENST00000554747.1	NA	NA	NA	NA	NA	NA	NA	NA	NA	NA	NA	SE_24498,SE_33398	NA	NA	NA	NA	NA
OID20297	17	17-1638896-G-A	1638896	A	G	0.535579	-0.488014	0.0427114	3.11e-30	SCARF1	SCARF1	17	1633857	1645732	scavenger receptor class F member 1	CIS	1	17-1638896-G-A	A	G	-0.452279	4.22e-54	17	1638896	159908	0.604133	rs2272011	exonic	SCARF1	nonsynonymous SNV	SCARF1:ENST00000348987.4:exon6:c.C1016T:p.A339V,SCARF1:ENST00000571272.5:exon8:c.C1274T:p.A425V,SCARF1:ENST00000263071.9:exon8:c.C1274T:p.A425V,	ENST00000263071.8,ENST00000348987.4,ENST00000571272.5	ENST00000263071.8:ENST00000263071.8:exon8:c.C1274T:p.A425V,ENST00000348987.4:ENST00000348987.4:exon6:c.C1016T:p.A339V,ENST00000571272.5:ENST00000571272.5:exon8:c.C1274T:p.A425V,	0.007	0.003	1	1.69	T	NA	SCARF1:NM_145350:exon8:c.C1274T:p.A425V,SCARF1:NM_003693:exon8:c.C1274T:p.A425V,	NA	NA	NA	SE_41335	NA	NA	NA	NA	NA
OID20298	1	1-21964000-C-G	21964000	G	C	0.0213472	-0.909871	0.157036	6.87e-09	HSPG2(dist=26690),CELA3B(dist=13022)	CELA3A	1	22001656	22012542	chymotrypsin like elastase 3A	CIS	1	1-21964000-C-G	G	C	-0.63282	0.00045296	1	21964000	2344	0.00885564	rs115584136	intergenic	HSPG2(dist=26690),CELA3B(dist=13021)	NA	NA	ENST00000637118.1(dist=7129),ENST00000337107.10(dist=13021)	NA	NA	NA	NA	NA	NA	HSPG2(dist=26690),CELA3B(dist=13022)	NA	NA	NA	Name=1.3;genehancer_id=GH01I021963;connected_gene=HSPG2;score=12.98;connected_gene=USP48;score=11.38;connected_gene=RAP1GAP;score=10.88;connected_gene=CDC42;score=6.90;connected_gene=ENSG00000283234;score=0.44;connected_gene=CELA3B;score=0.39	SE_65890,SE_37945,SE_47476	NA	NA	NA	NA	NA
OID20299	8	8-119416784-G-A	119416784	A	G	0.558349	-0.450832	0.0448086	8.19e-24	CCN3	CCN3	8	119416445	119424433	cellular communication network factor 3	CIS	1	8-119416784-G-A	A	G	-0.279169	9.86e-19	8	119416784	89993	0.339994	rs2279112	exonic	CCN3	nonsynonymous SNV	CCN3:ENST00000259526.4:exon2:c.G125A:p.R42Q,	ENST00000259526.3	ENST00000259526.3:ENST00000259526.3:exon2:c.G125A:p.R42Q,	0	0	1	-0.145	T	NA	CCN3:NM_002514:exon2:c.G125A:p.R42Q,	chr8:119416782..119416785,+	NA	Name=1.89;genehancer_id=GH08I119415;connected_gene=NOV;score=562.21;connected_gene=ENSG00000253398;score=0.25	NA	NA	NA	NA	NA	NA
OID20301	19	19-54278734-T-C	54278734	C	T	0.444972	0.503766	0.0445169	1.09e-29	LILRB2	LILRB2	19	54273811	54281178	leukocyte immunoglobulin like receptor B2	CIS	1	19-54278734-T-C	C	T	0.551713	1.39e-92	19	54278734	138228	0.522226	rs586206	intronic	LILRB2	NA	NA	ENST00000493242.1	NA	NA	NA	NA	NA	NA	NA	NA	NA	NA	NA	SE_09741,SE_54335	NA	NA	NA	NA	NA
OID20303	1	1-43311729-G-C	43311729	C	G	0.0151803	-1.1537	0.18297	2.87e-10	TIE1	TIE1	1	43300981	43323108	tyrosine kinase with immunoglobulin like and EGF like domains 1	CIS	1	1-43311729-G-C	C	G	-1.24808	1.27e-06	1	43311729	1065	0.00402357	rs143131144	exonic	TIE1	synonymous SNV	TIE1:ENST00000372476.8:exon10:c.G1392C:p.V464V,	ENST00000372476.7	ENST00000372476.7:ENST00000372476.7:exon10:c.G1392C:p.V464V,	NA	NA	NA	NA	NA	TIE1	TIE1:NM_001253357:exon10:c.G1257C:p.V419V,TIE1:NM_005424:exon10:c.G1392C:p.V464V,	NA	NA	NA	SE_04220,SE_05073,SE_06984	NA	NA	NA	NA	NA
OID20303	9	9-133257367-C-A	133257367	A	C	0.144687	0.887478	0.0633619	1.42e-44	ABO	TIE1	1	43300981	43323108	tyrosine kinase with immunoglobulin like and EGF like domains 1	TRANS	1	9-133257367-C-A	A	C	0.682628	2.27e-50	9	133257367	29867	0.112838	rs8176722	intronic	ABO	NA	NA	ENST00000453660.4,ENST00000647353.1	NA	NA	NA	NA	NA	NA	NA	NA	NA	NA	Name=0.52;genehancer_id=GH09I133256;connected_gene=ABO;score=30.36;connected_gene=GC09P133262;score=0.77;connected_gene=GC09P133261;score=0.77	NA	NA	NA	NA	NA	NA
OID20304	20	20-1914984-T-C	1914984	C	T	0.300759	-1.02349	0.0472149	3.36e-104	SIRPA	SIRPA	20	1894166	1940592	signal regulatory protein alpha	CIS	1	20-1914984-T-C	C	T	-1.05124	0	20	1914984	97962	0.370101	rs111980944	intronic	SIRPA	NA	NA	ENST00000356025.7,ENST00000358771.4,ENST00000400068.7,ENST00000622179.4	NA	NA	NA	NA	NA	NA	NA	NA	NA	NA	Name=0.31;genehancer_id=GH20I001913;connected_gene=SIRPB1;score=18.78;connected_gene=ENSG00000276649;score=0.37;connected_gene=SIRPA;score=0.34;connected_gene=PDYN-AS1;score=0.29	SE_03200,SE_04269,SE_08833,SE_09630,SE_07792,SE_05999,SE_07157,SE_04920	NA	NA	NA	NA	NA
OID20307	16	16-377866-T-C	377866	C	T	0.627609	-0.326027	0.0472948	5.44e-12	TMEM8A	CNTN1	12	40692438	41072415	contactin 1	TRANS	1	16-377866-T-C	C	T	-0.223445	7.67e-14	16	377866	148329	0.560388	rs12933709	intronic	TMEM8A	NA	NA	ENST00000476735.1	NA	NA	NA	NA	NA	NA	NA	NA	NA	NA	NA	NA	NA	NA	NA	NA	NA
OID20308	20	20-33104270-T-A	33104270	A	T	0.543169	-0.383497	0.0452408	2.31e-17	BPIFB4	BPIFB1	20	33283213	33309871	BPI fold containing family B member 1	CIS	1	20-33104270-T-A	A	T	-0.314829	7.04e-28	20	33104270	149200	0.563678	rs2424955	intronic	BPIFB4	NA	NA	ENST00000375483.3	NA	NA	NA	NA	NA	NA	NA	NA	NA	NA	NA	NA	NA	NA	NA	NA	NA
OID20311	9	9-133257367-C-A	133257367	A	C	0.144687	0.446819	0.0633394	1.73e-12	ABO	NOTCH1	9	136494432	136546048	notch receptor 1	TRANS	1	9-133257367-C-A	A	C	0.482251	9.28e-25	9	133257367	29867	0.112838	rs8176722	intronic	ABO	NA	NA	ENST00000453660.4,ENST00000647353.1	NA	NA	NA	NA	NA	NA	NA	NA	NA	NA	Name=0.52;genehancer_id=GH09I133256;connected_gene=ABO;score=30.36;connected_gene=GC09P133262;score=0.77;connected_gene=GC09P133261;score=0.77	NA	NA	NA	NA	NA	NA
OID20312	1	1-203231068-T-C	203231068	C	T	0.214896	0.630679	0.0542254	2.88e-31	CHIT1(dist=1395),LINC01353(dist=56084)	CHIT1	1	203216078	203229673	chitinase 1	CIS	1	1-203231068-T-C	C	T	0.19014	4.29e-09	1	203231068	82999	0.313571	rs17533071	intergenic	CHIT1(dist=1395),LINC01353(dist=42153)	NA	NA	ENST00000484834.5,ENST00000513472.5	NA	NA	NA	NA	NA	NA	NA	NA	NA	NA	NA	NA	NA	NA	NA	NA	NA
OID20316	10	10-89010797-A-G	89010797	G	A	0.0132827	-1.98981	0.188547	4.9e-26	FAS	FAS	10	88990797	89017059	Fas cell surface death receptor	CIS	1	10-89010797-A-G	G	A	-1.61027	1.39e-09	10	89010797	900	0.0034002	rs28362322	exonic	FAS	nonsynonymous SNV	FAS:ENST00000652046.1:exon6:c.A550G:p.I184V,FAS:ENST00000352159.8:exon6:c.A550G:p.I184V,FAS:ENST00000612663.5:exon6:c.A550G:p.I184V,FAS:ENST00000355279.2:exon6:c.A550G:p.I184V,FAS:ENST00000355740.7:exon6:c.A550G:p.I184V,	ENST00000352159.8,ENST00000355279.2,ENST00000355740.6,ENST00000484444.5,ENST00000488877.5,ENST00000494410.5,ENST00000612663.5	ENST00000352159.8:ENST00000352159.8:exon6:c.A550G:p.I184V,ENST00000612663.5:ENST00000612663.5:exon6:c.A550G:p.I184V,ENST00000355279.2:ENST00000355279.2:exon6:c.A550G:p.I184V,ENST00000355740.6:ENST00000355740.6:exon6:c.A550G:p.I184V,	0.176	0.07	1	0.865	T	NA	FAS:NM_152872:exon6:c.A550G:p.I184V,FAS:NM_001320619:exon6:c.A550G:p.I184V,FAS:NM_000043:exon6:c.A550G:p.I184V,	NA	NA	NA	NA	Benign/Likely_benign	NA	Autoimmune_lymphoproliferative_syndrome|not_specified	NA	criteria_provided,_multiple_submitters,_no_conflicts
OID20317	22	22-50283705-T-C	50283705	C	T	0.737666	-0.656571	0.0504236	9.28e-39	PLXNB2	PLXNB2	22	50274978	50307646	plexin B2	CIS	1	22-50283705-T-C	C	T	-0.608633	2.4e-98	22	50283705	175276	0.662194	rs11547731	exonic	PLXNB2	nonsynonymous SNV	PLXNB2:ENST00000449103.5:exon15:c.A2467G:p.I823V,PLXNB2:ENST00000359337.9:exon15:c.A2467G:p.I823V,	ENST00000359337.8,ENST00000449103.5	ENST00000359337.8:ENST00000359337.8:exon15:c.A2467G:p.I823V,ENST00000449103.5:ENST00000449103.5:exon15:c.A2467G:p.I823V,	0.999	0.998	0.003	2.545	T	NA	PLXNB2:NM_012401:exon15:c.A2467G:p.I823V,	NA	NA	Name=0.82;genehancer_id=GH22I050281;connected_gene=PIR50517;score=550.77;connected_gene=TUBGCP6;score=6.50;connected_gene=MAPK11;score=4.96;connected_gene=PPP6R2;score=4.90;connected_gene=PLXNB2;score=4.78	SE_47582,SE_53473,SE_52737,SE_65363,SE_58063,SE_24775,SE_31387,SE_49007,SE_03045,SE_00972,SE_57403,SE_23860,SE_26638,SE_42291,SE_23215	NA	NA	NA	NA	NA
OID20318	13	13-113852093-C-T	113852093	T	C	0.447343	-0.318011	0.0457118	3.48e-12	GAS6	GAS6	13	113815609	113866832	growth arrest specific 6	CIS	1	13-113852093-C-T	T	C	-0.223299	1.43e-08	13	113852093	47739	0.180358	rs55686953	intronic	GAS6	NA	NA	ENST00000476291.1	NA	NA	NA	NA	NA	NA	NA	NA	NA	NA	NA	SE_37453,SE_24116,SE_27005,SE_63888,SE_50932,SE_24989,SE_48007,SE_23594,SE_32437,SE_52097,SE_53181	NA	NA	NA	NA	NA
OID20320	2	2-37352828-C-T	37352828	T	C	0.0550285	-1.22908	0.0967344	5.5e-37	QPCT	QPCT	2	37344629	37373322	glutaminyl-peptide cyclotransferase	CIS	1	2-37352828-C-T	T	C	-0.895416	1.6e-119	2	37352828	19770	0.0746911	rs2255991	exonic	QPCT	nonsynonymous SNV	QPCT:ENST00000338415.8:exon2:c.C160T:p.R54W,	ENST00000338415.7	ENST00000338415.7:ENST00000338415.7:exon2:c.C160T:p.R54W,	0.998	0.378	0.987	2.95	T	NA	QPCT:NM_012413:exon2:c.C160T:p.R54W,	NA	NA	NA	SE_43498	NA	NA	NA	NA	NA
OID20322	4	4-87981855-C-G	87981855	G	C	0.0768501	-0.645243	0.0843237	1.98e-14	SPP1	SPP1	4	87975649	87983411	secreted phosphoprotein 1	CIS	1	4-87981855-C-G	G	C	-0.659541	1.69e-09	4	87981855	6583	0.0248706	rs6812778	ncRNA_intronic	AC131944.1	NA	NA	ENST00000509659.5	NA	NA	NA	NA	NA	NA	NA	NA	NA	NA	NA	NA	NA	NA	NA	NA	NA
OID20323	19	19-54652087-C-T	54652087	T	C	0.0801708	-0.940028	0.0818318	1.53e-30	MIR8061(dist=6704),LILRB4(dist=10732)	LILRB1	19	54616929	54637530	leukocyte immunoglobulin like receptor B1	CIS	1	19-54652087-C-T	T	C	-0.837824	3.01e-12	19	54652087	6340	0.0239525	rs80335967	intronic	LILRB4	NA	NA	ENST00000429259.1	NA	NA	NA	NA	NA	NA	NA	NA	NA	NA	NA	NA	NA	NA	NA	NA	NA
OID20324	19	19-54255498-T-C	54255498	C	T	0.163662	-1.29227	0.0607198	1.65e-100	LILRB5	LILRB5	19	54249420	54257273	leukocyte immunoglobulin like receptor B5	CIS	1	19-54255498-T-C	C	T	-1.00632	0	19	54255498	82076	0.310083	rs12975366	exonic	LILRB5	nonsynonymous SNV	LILRB5:ENST00000316219.9:exon5:c.A740G:p.D247G,LILRB5:ENST00000345866.10:exon4:c.A440G:p.D147G,LILRB5:ENST00000449561.2:exon5:c.A740G:p.D247G,	ENST00000316219.9,ENST00000345866.10,ENST00000449561.2	ENST00000316219.9:ENST00000316219.9:exon5:c.A740G:p.D247G,ENST00000345866.10:ENST00000345866.10:exon4:c.A440G:p.D147G,ENST00000449561.2:ENST00000449561.2:exon5:c.A740G:p.D247G,	0.998	0.988	1	2.54	T	NA	LILRB5:NM_001304457:exon5:c.A713G:p.D238G,LILRB5:NM_001081442:exon5:c.A740G:p.D247G,LILRB5:NM_006840:exon5:c.A740G:p.D247G,LILRB5:NM_001081443:exon4:c.A440G:p.D147G,	NA	NA	NA	SE_54335	Benign	NA	not_provided	NA	criteria_provided,_single_submitter
OID20326	20	20-45176638-C-G	45176638	G	C	0.221063	0.324335	0.054326	2.37e-09	PI3	PI3	20	45174901	45176544	peptidase inhibitor 3	CIS	1	20-45176638-C-G	G	C	0.297678	3.27e-14	20	45176638	52814	0.199532	rs2267864	downstream	PI3	NA	NA	ENST00000243924.3	NA	NA	NA	NA	NA	NA	NA	NA	NA	NA	NA	NA	NA	NA	NA	NA	NA
OID20327	19	19-7668969-G-A	7668969	A	G	0.148956	1.10056	0.0623983	1.27e-69	RETN	RETN	19	7669048	7670455	resistin	CIS	1	19-7668969-G-A	A	G	1.14978	1.7e-101	19	7668969	14870	0.0561789	rs3219175	upstream	RETN	NA	NA	ENST00000221515.5,ENST00000381324.2,ENST00000629642.1	NA	NA	NA	NA	NA	NA	NA	NA	NA	NA	Name=1.27;genehancer_id=GH19I007668;connected_gene=RETN;score=566.24;connected_gene=ENSG00000268204;score=5.09;connected_gene=MCEMP1;score=0.44	NA	NA	NA	NA	NA	NA
OID20328	17	17-36000884-T-G	36000884	G	T	0.551708	0.884338	0.0457128	2.22e-83	CCL15-CCL14	CCL15	17	35983655	36002038	C-C motif chemokine ligand 15	CIS	1	17-36000884-T-G	G	T	0.883004	3.38e-143	17	36000884	62828	0.237364	rs854624	intronic	CCL15,CCL15-CCL14	NA	NA	ENST00000610751.4,ENST00000616694.1,ENST00000617897.1	NA	NA	NA	NA	NA	NA	NA	NA	NA	NA	Name=1.4;genehancer_id=GH17I036000;connected_gene=CCL15;score=561.67;connected_gene=ENSG00000275944;score=550.77;connected_gene=CCL15-CCL14;score=550.77;connected_gene=GC17M036109;score=0.39	NA	NA	NA	NA	NA	NA
OID20329	19	19-844020-G-A	844020	A	G	0.516129	0.396951	0.0447751	7.62e-19	PRTN3	PRTN3	19	840998	848175	proteinase 3	CIS	1	19-844020-G-A	A	G	0.247841	2.33e-16	19	844020	124240	0.469379	rs351111	exonic	PRTN3	nonsynonymous SNV	PRTN3:ENST00000234347.10:exon3:c.G355A:p.V119I,PRTN3:ENST00000544537.2:exon2:c.G232A:p.V78I,	ENST00000234347.9,ENST00000544537.2	ENST00000234347.9:ENST00000234347.9:exon3:c.G355A:p.V119I,ENST00000544537.2:ENST00000544537.2:exon2:c.G232A:p.V78I,	0.278	0.086	1	-1.085	T	NA	PRTN3:NM_002777:exon3:c.G355A:p.V119I,	NA	NA	Name=1.02;genehancer_id=GH19I000843;connected_gene=PRTN3;score=0.77;connected_gene=ELANE;score=0.44	NA	NA	NA	NA	NA	NA
OID20330	2	2-162198214-C-T	162198214	T	C	0.33444	0.264478	0.0471049	1.97e-08	FAP	FAP	2	162170683	162243445	fibroblast activation protein alpha	CIS	1	2-162198214-C-T	T	C	0.462927	2.59e-34	2	162198214	41998	0.158669	rs4664452	UTR3	FAP(ENST00000422436.5:c.*77G>A)	NA	NA	ENST00000465424.1	NA	NA	NA	NA	NA	NA	NA	NA	NA	NA	Name=0.63;genehancer_id=GH02I162196;connected_gene=FAP;score=16.97;connected_gene=LOC101929532;score=11.02;connected_gene=GCG;score=0.25	SE_46008	NA	NA	NA	NA	NA
OID20332	21	21-45510233-G-A	45510233	A	G	0.00711575	-1.58415	0.267143	3.03e-09	COL18A1	COL18A1	21	45405164	45513720	collagen type XVIII alpha 1 chain	CIS	1	21-45510233-G-A			NS	NS	21	45510233	589	0.00222524	rs201006742	exonic	COL18A1	nonsynonymous SNV	COL18A1:ENST00000359759.8:exon39:c.G4910A:p.R1637H,COL18A1:ENST00000355480.10:exon39:c.G4205A:p.R1402H,COL18A1:ENST00000651438.1:exon40:c.G3665A:p.R1222H,COL18A1:ENST00000342220.9:exon21:c.G1709A:p.R570H,	ENST00000342220.9,ENST00000355480.9,ENST00000359759.8,ENST00000400337.6,ENST00000423214.1	ENST00000359759.8:ENST00000359759.8:exon39:c.G4910A:p.R1637H,ENST00000400337.6:ENST00000400337.6:exon40:c.G3665A:p.R1222H,ENST00000342220.9:ENST00000342220.9:exon21:c.G1709A:p.R570H,ENST00000355480.9:ENST00000355480.9:exon39:c.G4205A:p.R1402H,	1	1	1	3.245	D	NA	COL18A1:NM_030582:exon40:c.G4196A:p.R1399H,COL18A1:NM_130444:exon40:c.G4901A:p.R1634H,COL18A1:NM_130445:exon41:c.G3656A:p.R1219H,	NA	NA	NA	SE_41708,SE_31863	Conflicting_interpretations_of_pathogenicity	NA	not_specified|not_provided	NA	criteria_provided,_conflicting_interpretations
OID20333	1	1-103524986-C-T	103524986	T	C	0.100095	0.483255	0.0766638	2.91e-10	LOC101928436	AMY2A	1	103617331	103625780	amylase alpha 2A	CIS	1	1-103524986-C-T	T	C	0.457308	9.15e-16	1	103524986	23579	0.0890816	rs28558115	ncRNA_intronic	AC095032.1	NA	NA	ENST00000444810.5,ENST00000447322.2	NA	NA	NA	NA	NA	NA	LOC101928436	NA	NA	NA	Name=1.98;genehancer_id=GH01I103524;connected_gene=LOC101928436;score=550.77;connected_gene=RNPC3;score=550.77;connected_gene=AMY2B;score=23.38;connected_gene=GC01M103512;score=0.37	NA	NA	NA	NA	NA	NA
OID20334	17	17-35980444-T-C	35980444	C	T	0.106736	1.64036	0.0741617	2.09e-108	CCL16	CCL16	17	35976498	35981497	C-C motif chemokine ligand 16	CIS	1	17-35980444-T-C	C	T	1.6911	8.74e-74	17	35980444	9343	0.0352979	rs143283905	exonic	CCL16	synonymous SNV	CCL16:ENST00000610493.1:exon2:c.A126G:p.R42R,	ENST00000610493.1	ENST00000610493.1:ENST00000610493.1:exon2:c.A126G:p.R42R,	NA	NA	NA	NA	NA	NA	NA	NA	NA	NA	NA	NA	NA	NA	NA	NA
[truncated: 857 more rows]
[truncated: 135 more columns]

## Sheet: ST4
OlinkID	Assay	CHR	POS	Allele1	Allele2	Freq1	MinFreq	MaxFreq	Effect	StdErr	P	Direction	TotalSampleSize	clump_start	clump_end	SNP	SNP_GeneSymbol_All	CisTrans
OID30771	A1BG	19	58352075	t	c	0.9323	0.9042	0.9738	-0.5372	0.0593	1.35e-19	--	3174	57352075	59352075	chr19_58352075_C_T	A1BG	CIS
[truncated: 1,008 more rows]

## Sheet: ST5
OlinkID	Assay	CHR	Pos_Start	Pos_End	SNP	beta	se	P	N	variable_prob	cs
[truncated: 5,448 more rows]

## Sheet: ST6
OlinkID	Assay	JhsMesa_META_CS	N_JhsMesa_META_SNP	N_Matched_UKBB_META_SNP	JhsMesa_META_SNP	JhsMesa_META_P	JhsMesa_META_PIP	UKBB_Matched_SNP	UKBB_CS_VariantID	UKBB_PIP
[truncated: 1,237 more rows]

[truncated: 6 more sheets: ST7, ST8, ST9, ST10, ST11, ST12]
