# Supplementary material for: Proteogenomic analysis integrated with electronic health records data reveals disease-associated variants in Black Americans
Source: J Clin Invest. 2024 Sep 24;134(21):e181802. doi: 10.1172/JCI181802 (PMC11527441; doi:10.1172/JCI181802)
Supplement: Supporting data values [file jci-134-181802-s011.xlsx]

## Sheet: Figure 2. 
OlinkID	chr	SNP	pos	A1	A2	N	AF1	BETA	SE	P	rsid	snp	genecodeinfo	Assay	Original_Olink_Assay	gene.chr	gene.start	gene.end	gene.ID	CisTrans
OID20956	10	10-100005136-C-T	100005136	T	C	1054	0.222011	-0.288277	0.0537547	8.19e-08	rs7078766	chr10-100005136-C-T	DNMBP	DNMBP	DNMBP	10	99875570	100009947	dynamin binding protein	CIS
OID30705	10	10-10000739-C-G	10000739	G	C	1054	0.0132827	-0.987677	0.196174	4.79e-07	rs79366754	chr10-10000739-C-G	LOC101928272(dist=705146),LINC02670(dist=57983)	RNASE4	RNASE4	14	20684559	20701215	ribonuclease A family member 4	TRANS
OID20946	10	10-100014898-G-A	100014898	A	G	1054	0.00332068	1.90297	0.389616	1.04e-06	rs546439519	chr10-100014898-G-A	DNMBP(dist=4951),CPN1(dist=27295)	FLRT2	FLRT2	14	85530024	85654428	fibronectin leucine rich transmembrane protein 2	TRANS
OID31190	10	10-100037544-C-T	100037544	T	C	1054	0.0749526	-0.405856	0.0805621	4.71e-07	rs115223355	chr10-100037544-C-T	DNMBP(dist=27597),CPN1(dist=4649)	ARHGAP5	ARHGAP5	14	32075418	32159728	Rho GTPase activating protein 5	TRANS
OID31159	10	10-100051808-C-A	100051808	A	C	1054	0.0109108	0.993017	0.208525	1.92e-06	rs146157557	chr10-100051808-C-A	CPN1	IZUMO1	IZUMO1	19	48740851	48746909	izumo sperm-egg fusion 1	TRANS
OID30595	10	10-100079040-G-A	100079040	A	G	1054	0.00759013	-1.20971	0.258862	2.97e-06	rs115543215	chr10-100079040-G-A	CPN1	MENT	MENT
OID30329	10	10-10009225-T-C	10009225	C	T	1054	0.0218216	0.687614	0.149306	4.12e-06	rs146957851	chr10-10009225-T-C	LOC101928272(dist=713632),LINC02670(dist=49497)	NPL	NPL	1	182789448	182830384	N-acetylneuraminate pyruvate lyase	TRANS
OID30910	10	10-100126748-A-G	100126748	G	A	1054	0.321632	-0.221108	0.0453254	1.07e-06	rs12416247	chr10-100126748-A-G	CPN1(dist=44879),ERLIN1(dist=23346)	TDO2	TDO2	4	155903695	155920406	tryptophan 2,3-dioxygenase	TRANS
OID30315	10	10-100144149-T-G	100144149	G	T	1054	0.470588	-0.233873	0.044313	1.31e-07	rs10883447	chr10-100144149-T-G	CPN1(dist=62280),ERLIN1(dist=5945)	ASPN	ASPN	9	92456206	92482506	asporin	TRANS
OID20351	10	10-100171183-C-T	100171183	T	C	1054	0.16888	0.278263	0.0595261	2.94e-06	rs10883452	chr10-100171183-C-T	ERLIN1	SSC5D	SSC5D	19	55488435	55519099	scavenger receptor cysteine rich family member with 5 domains	TRANS
OID30055	10	10-10021863-A-G	10021863	G	A	1054	0.00474383	1.50283	0.31343	1.63e-06	rs75304063	chr10-10021863-A-G	LOC101928272(dist=726270),LINC02670(dist=36859)	NOP56	NOP56	20	2652631	2658393	NOP56 ribonucleoprotein	TRANS
OID31254	10	10-10023719-A-G	10023719	G	A	1054	0.00426945	1.54628	0.329384	2.67e-06	rs17147056	chr10-10023719-A-G	LOC101928272(dist=728126),LINC02670(dist=35003)	RAD51	RAD51	15	40693754	40732340	RAD51 recombinase	TRANS
OID31222	10	10-100239108-T-C	100239108	C	T	1054	0.00759013	1.13222	0.234377	1.36e-06	rs116403001	chr10-100239108-T-C	CWF19L1	SHC1	SHC1	1	154962297	154974376	SHC adaptor protein 1	TRANS
OID21244	10	10-100242290-C-T	100242290	T	C	1054	0.00237192	2.30397	0.442691	1.95e-07	rs142176013	chr10-100242290-C-T	CWF19L1	AKR1B1	AKR1B1	7	134442349	134459239	aldo-keto reductase family 1 member B	TRANS
OID30312	10	10-100317424-A-G	100317424	G	A	1054	0.00426945	-1.55864	0.331354	2.55e-06	rs148769855	chr10-100317424-A-G	PKD2L1	BCAT1	BCAT1	12	24810023	24949101	branched chain amino acid transaminase 1	TRANS
OID30379	10	10-100363564-G-C	100363564	C	G	1054	0.00379507	-1.82243	0.365619	6.21e-07	rs114724565	chr10-100363564-G-C	SCD(NM_005063:c.*2631G>C)	COL3A1	COL3A1	2	188974372	189012746	collagen type III alpha 1 chain	TRANS
OID30746	10	10-100363564-G-C	100363564	C	G	1054	0.00379507	-1.71799	0.364319	2.41e-06	rs114724565	chr10-100363564-G-C	SCD(NM_005063:c.*2631G>C)	APOD	APOD	3	195568704	195583940	apolipoprotein D	TRANS
OID30646	10	10-100363564-G-C	100363564	C	G	1054	0.00379507	-1.69831	0.364432	3.16e-06	rs114724565	chr10-100363564-G-C	SCD(NM_005063:c.*2631G>C)	FGFR4	FGFR4	5	177086914	177098144	fibroblast growth factor receptor 4	TRANS
OID21137	10	10-100393824-G-T	100393824	T	G	1054	0.0175522	-0.814726	0.171164	1.94e-06	rs184867270	chr10-100393824-G-T	OLMALINC(dist=5470),WNT8B(dist=69185)	HAVCR2	HAVCR2	5	157085831	157109044	hepatitis A virus cellular receptor 2	TRANS
OID30499	10	10-10047015-T-C	10047015	C	T	1054	0.0104364	1.00107	0.21323	2.67e-06	rs192361341	chr10-10047015-T-C	LOC101928272(dist=751422),LINC02670(dist=11707)	CEMIP2	CEMIP2	9	71683365	71768513	cell migration inducing hyaluronidase 2	TRANS
OID20472	10	10-10055739-G-A	10055739	A	G	1054	0.00806452	1.1283	0.241612	3.01e-06	rs142919657	chr10-10055739-G-A	LOC101928272(dist=760146),LINC02670(dist=2983)	IL5	IL5	5	132541444	132543522	interleukin 5	TRANS
OID30863	10	10-100607619-G-T	100607619	T	G	1054	0.00379507	-1.61741	0.35106	4.08e-06	rs77991902	chr10-100607619-G-T	HIF1AN(dist=47624),PAX2(dist=127777)	SH3BGRL2	SH3BGRL2	6	79631328	79703655	SH3 domain binding glutamate rich protein like 2	TRANS
OID30873	10	10-100640552-C-A	100640552	A	C	1054	0.0327324	-0.580282	0.120973	1.61e-06	rs12250402	chr10-100640552-C-A	HIF1AN(dist=80557),PAX2(dist=94844)	BHLHE40	BHLHE40	3	4896808	4985323	basic helix-loop-helix family member e40	TRANS
OID21412	10	10-100660902-T-C	100660902	C	T	352	0.214489	0.439029	0.0937662	2.84e-06	rs12249999	chr10-100660902-T-C	HIF1AN(dist=100907),PAX2(dist=74494)	ANGPTL7	ANGPTL7	1	11189354	11195981	angiopoietin like 7	TRANS
OID30819	10	10-100663909-C-A	100663909	A	C	1054	0.0028463	-1.85182	0.404976	4.82e-06	rs541374381	chr10-100663909-C-A	HIF1AN(dist=103914),PAX2(dist=71487)	GPR101	GPR101
OID20789	10	10-100698231-G-A	100698231	A	G	1054	0.0128083	0.981768	0.200908	1.03e-06	rs138127666	chr10-100698231-G-A	HIF1AN(dist=138236),PAX2(dist=37165)	NME3	NME3	16	1770319	1771709	NME/NM23 nucleoside diphosphate kinase 3	TRANS
OID20431	10	10-100749530-C-A	100749530	A	C	1054	0.0175522	-0.872109	0.170933	3.36e-07	rs116280278	chr10-100749530-C-A	PAX2	IL10	IL10	1	206767601	206772494	interleukin 10	TRANS
OID31082	10	10-100762504-C-A	100762504	A	C	1054	0.073055	0.433764	0.0855223	3.94e-07	rs61374004	chr10-100762504-C-A	PAX2	KLRK1	KLRK1	12	10363768	10398506	killer cell lectin like receptor K1	TRANS
OID20318	10	10-100762504-C-A	100762504	A	C	1054	0.073055	0.433704	0.0859489	4.51e-07	rs61374004	chr10-100762504-C-A	PAX2	GAS6	GAS6	13	113815609	113866832	growth arrest specific 6	TRANS
OID20236	10	10-100762504-C-A	100762504	A	C	1054	0.073055	0.3977	0.0825262	1.44e-06	rs61374004	chr10-100762504-C-A	PAX2	IGFBP7	IGFBP7	4	57030772	57205299	insulin like growth factor binding protein 7	TRANS
OID20626	10	10-100762504-C-A	100762504	A	C	1054	0.073055	0.395817	0.0824868	1.6e-06	rs61374004	chr10-100762504-C-A	PAX2	BSG	BSG	19	571282	583493	basigin (Ok blood group)	TRANS
OID20414	10	10-100762504-C-A	100762504	A	C	1054	0.073055	0.381834	0.0826534	3.84e-06	rs61374004	chr10-100762504-C-A	PAX2	EFEMP1	EFEMP1	2	55865966	55923782	EGF containing fibulin extracellular matrix protein 1	TRANS
OID20397	10	10-100764292-C-T	100764292	T	C	1054	0.0744782	0.494146	0.0814588	1.31e-09	rs141747020	chr10-100764292-C-T	PAX2	CD93	CD93	20	23079359	23086324	CD93 molecule	TRANS
OID20255	10	10-100764292-C-T	100764292	T	C	1054	0.0744782	0.511338	0.0844231	1.39e-09	rs141747020	chr10-100764292-C-T	PAX2	TGFBR3	TGFBR3	1	91680342	91906002	transforming growth factor beta receptor 3	TRANS
OID20270	10	10-100764292-C-T	100764292	T	C	1054	0.0744782	0.432661	0.081674	1.17e-07	rs141747020	chr10-100764292-C-T	PAX2	ESAM	ESAM	11	124753125	124762290	endothelial cell adhesion molecule	TRANS
OID20653	10	10-100764292-C-T	100764292	T	C	1054	0.0744782	0.420773	0.0818296	2.72e-07	rs141747020	chr10-100764292-C-T	PAX2	TNFRSF4	TNFRSF4	1	1211339	1214153	TNF receptor superfamily member 4	TRANS
OID31124	10	10-100764292-C-T	100764292	T	C	1054	0.0744782	0.403769	0.0819523	8.36e-07	rs141747020	chr10-100764292-C-T	PAX2	PRND	PRND	20	4721908	4728460	prion like protein doppel	TRANS
OID31113	10	10-100764292-C-T	100764292	T	C	352	0.0909091	0.612609	0.124392	8.44e-07	rs141747020	chr10-100764292-C-T	PAX2	YAP1	YAP1	11	102110446	102233424	Yes1 associated transcriptional regulator	TRANS
OID21008	10	10-100764292-C-T	100764292	T	C	1054	0.0744782	0.411275	0.0849394	1.29e-06	rs141747020	chr10-100764292-C-T	PAX2	CDH3	CDH3	16	68645309	68700292	cadherin 3	TRANS
OID21090	10	10-100764292-C-T	100764292	T	C	1054	0.0744782	0.394858	0.0819509	1.45e-06	rs141747020	chr10-100764292-C-T	PAX2	CLEC14A	CLEC14A	14	38253999	38256093	C-type lectin domain containing 14A	TRANS
OID20348	10	10-100764292-C-T	100764292	T	C	1054	0.0744782	0.378579	0.0820373	3.94e-06	rs141747020	chr10-100764292-C-T	PAX2	IL18BP	IL18BP	11	71998908	72002919	interleukin 18 binding protein	TRANS
OID21094	10	10-100764292-C-T	100764292	T	C	1054	0.0744782	0.374968	0.0819544	4.75e-06	rs141747020	chr10-100764292-C-T	PAX2	PIK3IP1	PIK3IP1	22	31281592	31338021	phosphoinositide-3-kinase interacting protein 1	TRANS
OID21262	10	10-100774473-G-A	100774473	A	G	1054	0.0711575	0.455036	0.0860865	1.25e-07	rs7910272	chr10-100774473-G-A	PAX2	SORCS2	SORCS2	4	7192537	7742827	sortilin related VPS10 domain containing receptor 2	TRANS
OID31460	10	10-100774473-G-A	100774473	A	G	1054	0.0711575	0.438087	0.0831129	1.36e-07	rs7910272	chr10-100774473-G-A	PAX2	EFCAB14	EFCAB14	1	46674035	46719114	EF-hand calcium binding domain 14	TRANS
OID21267	10	10-100774473-G-A	100774473	A	G	1054	0.0711575	0.39238	0.0834304	2.56e-06	rs7910272	chr10-100774473-G-A	PAX2	BAMBI	BAMBI	10	28677520	28682932	BMP and activin membrane bound inhibitor	TRANS
OID30838	10	10-100792371-C-T	100792371	T	C	1054	0.00237192	-2.11368	0.442441	1.78e-06	rs537308589	chr10-100792371-C-T	PAX2	PCARE	PCARE	2	29061694	29074523	photoreceptor cilium actin regulator	TRANS
OID20238	10	10-100803675-G-A	100803675	A	G	1054	0.100095	0.368779	0.0738181	5.86e-07	rs79520577	chr10-100803675-G-A	PAX2	PLTP	PLTP	20	45898619	45912364	phospholipid transfer protein	TRANS
OID20439	10	10-100809714-A-G	100809714	G	A	1054	0.339658	0.234202	0.0468277	5.69e-07	rs4919498	chr10-100809714-A-G	PAX2	PREB	PREB	2	27130755	27134675	prolactin regulatory element binding	TRANS
OID21460	10	10-100833452-C-T	100833452	T	C	1054	0.154175	0.304443	0.0624062	1.07e-06	rs11190721	chr10-100833452-C-T	PAX2(dist=3508),SLF2(dist=79511)	DSG3	DSG3	18	31447740	31478702	desmoglein 3	TRANS
OID20777	10	10-100833913-T-A	100833913	A	T	1054	0.00237192	-2.17285	0.456631	1.95e-06	rs117940977	chr10-100833913-T-A	PAX2(dist=3969),SLF2(dist=79050)	PON3	PON3	7	95359871	95396375	paraoxonase 3	TRANS
OID21371	10	10-100847693-C-T	100847693	T	C	1054	0.0317837	-0.602782	0.130002	3.54e-06	rs74154214	chr10-100847693-C-T	PAX2(dist=17749),SLF2(dist=65270)	GALNT10	GALNT10	5	154190732	154420983	polypeptide N-acetylgalactosaminyltransferase 10	TRANS
OID30212	10	10-100921179-C-A	100921179	A	C	1054	0.00237192	2.13088	0.442978	1.51e-06	rs535566933	chr10-100921179-C-A	SLF2	LMOD1	LMOD1	1	201896455	201946548	leiomodin 1	TRANS
OID21221	10	10-100928605-A-G	100928605	G	A	1054	0.00664137	1.34851	0.265798	3.91e-07	rs17113596	chr10-100928605-A-G	SLF2	PSMA1	PSMA1	11	14504875	14643634	proteasome 20S subunit alpha 1	TRANS
OID21322	10	10-10093197-C-G	10093197	G	C	1054	0.301233	0.220891	0.0475902	3.46e-06	rs72779479	chr10-10093197-C-G	LINC02670(dist=29695),CELF2-DT(dist=326341)	ST3GAL1	ST3GAL1	8	133454847	133571887	ST3 beta-galactoside alpha-2,3-sialyltransferase 1	TRANS
OID31483	10	10-100981299-C-T	100981299	T	C	1054	0.00521822	1.52361	0.31198	1.04e-06	rs141196513	chr10-100981299-C-T	MRPL43,SEMA4G	ADGRE1	ADGRE1	19	6887578	6940450	adhesion G protein-coupled receptor E1	TRANS
OID30401	10	10-101029793-C-A	101029793	A	C	1054	0.00426945	-1.56903	0.34317	4.83e-06	rs188948002	chr10-101029793-C-A	PDZD7	STAB2	STAB2	12	103587272	103766718	stabilin 2	TRANS
OID21339	10	10-101064535-G-A	101064535	A	G	1054	0.00616698	-1.71015	0.286359	2.34e-09	rs11190812	chr10-101064535-G-A	KAZALD1	KAZALD1	KAZALD1	10	101061988	101068131	Kazal type serine peptidase inhibitor domain 1	CIS
OID31209	10	10-101067128-G-T	101067128	T	G	1054	0.0678368	-0.404162	0.0883045	4.72e-06	rs147633015	chr10-101067128-G-T	KAZALD1	PDIA5	PDIA5	3	123067024	123162104	protein disulfide isomerase family A member 5	TRANS
OID21184	10	10-101080036-G-A	101080036	A	G	1054	0.00379507	1.81017	0.350523	2.41e-07	rs138546290	chr10-101080036-G-A	KAZALD1(dist=11895),TLX1NB(dist=9285)	PPM1A	PPM1A	14	60245749	60299087	protein phosphatase, Mg2+/Mn2+ dependent 1A	TRANS
OID30174	10	10-101093445-T-C	101093445	C	T	1054	0.0303605	0.589184	0.127733	3.98e-06	rs142912514	chr10-101093445-T-C	TLX1NB	GP1BB	GP1BB	22	19723538	19724771	glycoprotein Ib platelet subunit beta	TRANS
OID21400	10	10-101097889-T-C	101097889	C	T	1054	0.00237192	-2.11683	0.443538	1.82e-06	rs143646399	chr10-101097889-T-C	TLX1NB	SCG2	SCG2	2	223596939	223602361	secretogranin II	TRANS
OID21119	10	10-10112236-C-T	10112236	T	C	1054	0.0028463	-2.04339	0.421259	1.23e-06	rs183656325	chr10-10112236-C-T	LINC02670(dist=48734),CELF2-DT(dist=307302)	CD177	CD177	19	43353685	43363172	CD177 molecule	TRANS
OID30433	10	10-101176654-C-T	101176654	T	C	1054	0.803131	0.259911	0.0553619	2.67e-06	rs792711	chr10-101176654-C-T	LINC01514	RICTOR	RICTOR	5	38937920	39074399	RPTOR independent companion of MTOR complex 2	TRANS
OID30868	10	10-101177024-G-A	101177024	A	G	1054	0.0218216	0.683069	0.149311	4.77e-06	rs114232713	chr10-101177024-G-A	LINC01514	MAP1LC3A	MAP1LC3A	20	34546843	34560345	microtubule associated protein 1 light chain 3 alpha	TRANS
OID21312	10	10-101196395-G-A	101196395	A	G	1054	0.00521822	1.54086	0.311181	7.36e-07	rs75334617	chr10-101196395-G-A	LINC01514(dist=2248),LBX1(dist=30581)	IGSF3	IGSF3	1	116574397	116667755	immunoglobulin superfamily member 3	TRANS
OID20368	10	10-101196395-G-A	101196395	A	G	1054	0.00521822	1.45556	0.311757	3.03e-06	rs75334617	chr10-101196395-G-A	LINC01514(dist=2248),LBX1(dist=30581)	THBS4	THBS4	5	79991295	80083665	thrombospondin 4	TRANS
OID21112	10	10-101250907-A-G	101250907	G	A	1054	0.675522	-0.228196	0.0472842	1.39e-06	rs10883599	chr10-101250907-A-G	LBX1-AS1(dist=12048),LINC02681(dist=1914)	CLEC11A	CLEC11A	19	50723363	50725708	C-type lectin domain containing 11A	TRANS
OID30288	10	10-101284011-G-A	101284011	A	G	1054	0.0175522	0.776831	0.165672	2.75e-06	rs76718662	chr10-101284011-G-A	LINC02681(dist=20461),BTRC(dist=70022)	GIP	GIP	17	48958553	48968596	gastric inhibitory polypeptide	TRANS
OID30067	10	10-10136885-A-T	10136885	T	A	1054	0.0189753	-0.776038	0.154957	5.5e-07	rs74974333	chr10-10136885-A-T	LINC02670(dist=73383),CELF2-DT(dist=282653)	ADRA2A	ADRA2A	10	111077028	111080904	adrenoceptor alpha 2A	TRANS
OID30362	10	10-10137712-C-T	10137712	T	C	1054	0.108159	0.350632	0.070566	6.74e-07	rs11817123	chr10-10137712-C-T	LINC02670(dist=74210),CELF2-DT(dist=281826)	CEACAM6	CEACAM6	19	41755529	41772210	CEA cell adhesion molecule 6	TRANS
OID21126	10	10-10142456-A-C	10142456	C	A	1054	0.00474383	-1.59114	0.327495	1.18e-06	rs117827184	chr10-10142456-A-C	LINC02670(dist=78954),CELF2-DT(dist=277082)	IL1RAP	IL1RAP	3	190514084	190659750	interleukin 1 receptor accessory protein	TRANS
OID20482	10	10-101458110-T-C	101458110	C	T	1054	0.0151803	0.815075	0.177764	4.54e-06	rs77655056	chr10-101458110-T-C	BTRC	MILR1	MILR1	17	64449114	64474006	mast cell immunoglobulin like receptor 1	TRANS
OID31042	10	10-1015922-A-G	1015922	G	A	1054	0.129032	0.322985	0.063819	4.17e-07	rs2306406	chr10-1015922-A-G	GTPBP4	BRSK2	BRSK2	11	1389933	1462689	BR serine/threonine kinase 2	TRANS
OID30888	10	10-101632746-T-C	101632746	C	T	1054	0.381404	-0.211881	0.0450629	2.58e-06	rs3127230	chr10-101632746-T-C	FBXW4	SOWAHA	SOWAHA	5	132813301	132816786	sosondowah ankyrin repeat domain family member A	TRANS
OID30679	10	10-101731533-G-A	101731533	A	G	1054	0.00426945	-1.75183	0.330234	1.13e-07	rs148851097	chr10-101731533-G-A	FBXW4(dist=36238),FGF8(dist=38597)	ASGR2	ASGR2	17	7101321	7114811	asialoglycoprotein receptor 2	TRANS
OID20894	10	10-101763835-G-A	101763835	A	G	1054	0.0246679	-0.639684	0.138028	3.58e-06	rs12244368	chr10-101763835-G-A	FBXW4(dist=68540),FGF8(dist=6295)	TIGAR	TIGAR	12	4321212	4360024	TP53 induced glycolysis regulatory phosphatase	TRANS
OID30085	10	10-101779878-G-A	101779878	A	G	1054	0.0104364	-1.03907	0.212891	1.06e-06	rs75922103	chr10-101779878-G-A	FGF8	RYR1	RYR1	19	38433690	38587564	ryanodine receptor 1	TRANS
OID21100	10	10-101809913-C-T	101809913	T	C	1054	0.0028463	-1.98253	0.420878	2.47e-06	rs540632485	chr10-101809913-C-T	OGA	MPO	MPO	17	58269854	58280935	myeloperoxidase	TRANS
OID30952	10	10-10185988-T-A	10185988	A	T	1054	0.0166034	-0.75751	0.165156	4.5e-06	rs115178928	chr10-10185988-T-A	LINC02670(dist=122486),CELF2-DT(dist=233550)	CAMLG	CAMLG	5	134738547	134752153	calcium modulating ligand	TRANS
OID21354	10	10-101937624-G-A	101937624	A	G	1054	0.00237192	2.35825	0.460997	3.13e-07		chr10-101937624-G-A	ARMH3	DPP6	DPP6	7	153748132	154894285	dipeptidyl peptidase like 6	TRANS
OID20823	10	10-1019770-C-T	1019770	T	C	1054	0.0502846	-0.648573	0.0973225	2.66e-11	rs1044261	chr10-1019770-C-T	IDI2	IDI2	IDI2	10	1018910	1044201	isopentenyl-diphosphate delta isomerase 2	CIS
OID20989	10	10-101987381-G-A	101987381	A	G	1054	0.079222	-0.405743	0.0822488	8.09e-07	rs10883701	chr10-101987381-G-A	ARMH3	PSME2	PSME2	14	24143364	24146610	proteasome activator subunit 2	TRANS
OID30747	10	10-10202538-A-T	10202538	T	A	1054	0.0203985	0.700147	0.152865	4.65e-06	rs77256351	chr10-10202538-A-T	LINC02670(dist=139036),CELF2-DT(dist=217000)	LPA	LPA	6	160531481	160664275	lipoprotein(a)	TRANS
OID20531	10	10-1020484-C-T	1020484	T	C	1054	0.147059	0.284109	0.061558	3.93e-06	rs10903350	chr10-1020484-C-T	IDI2	STX8	STX8	17	9250470	9575958	syntaxin 8	TRANS
OID30862	10	10-102079211-C-T	102079211	T	C	1054	0.20019	0.250773	0.0544699	4.15e-06	rs12572842	chr10-102079211-C-T	HPS6(dist=11173),LDB1(dist=27278)	IGDCC3	IGDCC3	15	65327126	65378002	immunoglobulin superfamily DCC subclass member 3	TRANS
OID30265	10	10-102092490-C-T	102092490	T	C	1054	0.00237192	-2.13795	0.460456	3.43e-06		chr10-102092490-C-T	HPS6(dist=24452),LDB1(dist=13999)	ZP3	ZP3	7	76397521	76442069	zona pellucida glycoprotein 3	TRANS
OID30992	10	10-102133329-G-T	102133329	T	G	1054	0.00616698	-1.27755	0.276338	3.78e-06	rs546356937	chr10-102133329-G-T	PPRC1	FCER1A	FCER1A	1	159289713	159308224	Fc epsilon receptor Ia	TRANS
OID20168	10	10-102146412-C-G	102146412	G	C	1054	0.00379507	-1.48319	0.324387	4.82e-06	rs539021767	chr10-102146412-C-G	PPRC1	MEP1B	MEP1B	18	32190038	32220403	meprin A subunit beta	TRANS
OID20105	10	10-102170859-A-C	102170859	C	A	1054	0.00901328	1.04645	0.229179	4.97e-06	rs75812598	chr10-102170859-A-C	NOLC1(dist=6988),ELOVL3(dist=55440)	ACE2	ACE2
OID20535	10	10-102197469-A-G	102197469	G	A	1054	0.00474383	-1.43754	0.314704	4.93e-06	rs577478842	chr10-102197469-A-G	NOLC1(dist=33598),ELOVL3(dist=28830)	IL7	IL7	8	78732771	78805523	interleukin 7	TRANS
OID20775	10	10-102224847-T-C	102224847	C	T	1054	0.0128083	-0.947521	0.198405	1.79e-06	rs112085669	chr10-102224847-T-C	NOLC1(dist=60976),ELOVL3(dist=1452)	PNLIPRP2	PNLIPRP2	10	116620952	116645143	pancreatic lipase related protein 2 (gene/pseudogene)	TRANS
OID30607	10	10-102312699-C-T	102312699	T	C	1054	0.00426945	1.64238	0.344	1.8e-06	rs72845661	chr10-102312699-C-T	GBF1	PRR4	PRR4	12	10845848	10849475	proline rich 4	TRANS
OID20413	10	10-102339085-G-A	102339085	A	G	1054	0.0426945	0.50792	0.110312	4.14e-06	rs115896121	chr10-102339085-G-A	GBF1	IGFBP6	IGFBP6	12	53097666	53102340	insulin like growth factor binding protein 6	TRANS
OID20612	10	10-10235316-C-T	10235316	T	C	1054	0.0132827	-0.984085	0.196757	5.69e-07	rs2398209	chr10-10235316-C-T	LINC02670(dist=171814),CELF2-DT(dist=184222)	TLR3	TLR3	4	186069155	186088073	toll like receptor 3	TRANS
OID21116	10	10-102451681-T-C	102451681	C	T	1054	0.00332068	-1.77674	0.375254	2.19e-06	rs559264009	chr10-102451681-T-C	RPARP-AS1	IL1R1	IL1R1	2	102070389	102179874	interleukin 1 receptor type 1	TRANS
OID30123	10	10-102492916-C-T	102492916	T	C	1054	0.00664137	-1.32141	0.265922	6.72e-07	rs140600029	chr10-102492916-C-T	ACTR1A	IGHMBP2	IGHMBP2	11	68903890	68940601	immunoglobulin mu DNA binding protein 2	TRANS
OID21006	10	10-10257868-C-A	10257868	A	C	1054	0.00237192	2.13164	0.462059	3.96e-06		chr10-10257868-C-A	LINC02670(dist=194366),CELF2-DT(dist=161670)	CNTN5	CNTN5	11	99020948	100358885	contactin 5	TRANS
OID21097	10	10-102641551-T-C	102641551	C	T	1054	0.00948767	1.10224	0.230915	1.81e-06	rs185584621	chr10-102641551-T-C	SUFU(dist=8094),TRIM8(dist=2944)	SPINK1	SPINK1	5	147824581	147839196	serine peptidase inhibitor Kazal type 1	TRANS
OID30099	10	10-102684725-G-A	102684725	A	G	1054	0.00901328	1.00715	0.217847	3.78e-06	rs187022520	chr10-102684725-G-A	ARL3	MEGF11	MEGF11	15	65895298	66253750	multiple EGF like domains 11	TRANS
OID30887	10	10-102687872-T-C	102687872	C	T	1054	0.0972486	0.347369	0.0752307	3.89e-06	rs3977736	chr10-102687872-T-C	ARL3	FARSA	FARSA	19	12922478	12933711	phenylalanyl-tRNA synthetase subunit alpha	TRANS
OID30196	10	10-102729254-G-C	102729254	C	G	1054	0.774668	-0.247708	0.051721	1.67e-06	rs2244254	chr10-102729254-G-C	SFXN2	SEL1L	SEL1L	14	81471546	81533861	SEL1L adaptor subunit of ERAD E3 ubiquitin ligase	TRANS
OID30185	10	10-102750748-G-A	102750748	A	G	1054	0.773719	-0.256037	0.0514571	6.5e-07	rs2250052	chr10-102750748-G-A	WBP1L	TSNAX	TSNAX	1	231528652	232041273	translin associated factor X	TRANS
OID30305	10	10-102771293-G-A	102771293	A	G	1054	0.280361	0.243653	0.0497457	9.68e-07	rs12266856	chr10-102771293-G-A	WBP1L	COCH	COCH	14	30874534	30890618	cochlin	TRANS
OID21398	10	10-102853992-A-G	102853992	G	A	1054	0.0322581	0.649532	0.121794	9.66e-08	rs151317485	chr10-102853992-A-G	BORCS7,BORCS7-ASMT	XCL1	XCL1	1	168576604	168582069	X-C motif chemokine ligand 1	TRANS
OID20948	10	10-102859290-G-A	102859290	A	G	1054	0.0109108	-0.987691	0.215891	4.76e-06	rs182360983	chr10-102859290-G-A	BORCS7-ASMT	SETMAR	SETMAR	3	4303303	4317265	SET domain and mariner transposase fusion gene	TRANS
OID20844	10	10-102898464-C-T	102898464	T	C	1054	0.0706831	0.392639	0.0836273	2.66e-06	rs111387504	chr10-102898464-C-T	BORCS7-ASMT	TBC1D17	TBC1D17	19	49877701	49888750	TBC1 domain family member 17	TRANS
OID20596	10	10-102918840-C-T	102918840	T	C	1054	0.00664137	-1.22402	0.266448	4.35e-06	rs142276906	chr10-102918840-C-T	CNNM2	KRT19	KRT19	17	41523616	41528308	keratin 19	TRANS
OID30318	10	10-102946082-C-T	102946082	T	C	1054	0.0128083	0.917176	0.1856	7.75e-07	rs7915536	chr10-102946082-C-T	CNNM2	TIMP2	TIMP2	17	78852976	78925387	TIMP metallopeptidase inhibitor 2	TRANS
OID31031	10	10-102974463-G-A	102974463	A	G	1054	0.00426945	1.53461	0.331392	3.64e-06	rs535559572	chr10-102974463-G-A	CNNM2	SUOX	SUOX	12	55997275	56005525	sulfite oxidase	TRANS
OID30417	10	10-102974463-G-A	102974463	A	G	1054	0.00426945	1.52734	0.33106	3.96e-06	rs535559572	chr10-102974463-G-A	CNNM2	GOT1	GOT1	10	99396869	99430624	glutamic-oxaloacetic transaminase 1	TRANS
OID20571	10	10-102976953-T-C	102976953	C	T	1054	0.00806452	-1.11566	0.241456	3.83e-06	rs145479642	chr10-102976953-T-C	CNNM2	PTH1R	PTH1R	3	46877720	46903799	parathyroid hormone 1 receptor	TRANS
OID30110	10	10-103122160-C-G	103122160	G	C	1054	0.00237192	-2.02735	0.443861	4.94e-06	rs113958674	chr10-103122160-C-G	NT5C2	MTR	MTR	1	236795280	236903981	5-methyltetrahydrofolate-homocysteine methyltransferase	TRANS
OID31202	10	10-103132798-C-A	103132798	A	C	1054	0.0085389	-1.12424	0.234577	1.65e-06	rs552068586	chr10-103132798-C-A	NT5C2	BEX3	BEX3
OID30534	10	10-103256898-A-G	103256898	G	A	1054	0.0113852	-0.954013	0.204289	3.01e-06	rs144476442	chr10-103256898-A-G	RPEL1(dist=8882),INA(dist=20240)	DEFB103A	DEFB103A_DEFB103B	8	7428893	7882658	defensin beta 103A	TRANS
OID30534	10	10-103256898-A-G	103256898	G	A	1054	0.0113852	-0.954013	0.204289	3.01e-06	rs144476442	chr10-103256898-A-G	RPEL1(dist=8882),INA(dist=20240)	DEFB103B	DEFB103A_DEFB103B	8	7428893	7882658	defensin beta 103B	TRANS
OID31437	10	10-103307280-T-C	103307280	C	T	1054	0.629981	0.210334	0.0459155	4.63e-06	rs11191649	chr10-103307280-T-C	PCGF6	GPHA2	GPHA2	11	64934470	64935893	glycoprotein hormone subunit alpha 2	TRANS
OID20632	10	10-103320-C-T	103320	T	C	1054	0.00521822	1.47331	0.310793	2.13e-06	rs190596733	chr10-103320-C-T	TUBB8(dist=54082),ZMYND11(dist=26768)	KLRD1	KLRD1	12	10238960	10329608	killer cell lectin like receptor D1	TRANS
OID31179	10	10-103331631-T-A	103331631	A	T	1054	0.0711575	-0.394113	0.0827299	1.9e-06	rs12261012	chr10-103331631-T-A	PCGF6	VCPKMT	VCPKMT	14	50108636	50116572	valosin containing protein lysine methyltransferase	TRANS
OID20139	10	10-103418829-C-T	103418829	T	C	1054	0.00711575	1.27483	0.266688	1.75e-06	rs150406456	chr10-103418829-C-T	PDCD11	AGXT	AGXT	2	240868823	240880500	alanine--glyoxylate and serine--pyruvate aminotransferase	TRANS
OID20901	10	10-103466299-C-T	103466299	T	C	1054	0.0925047	-0.356021	0.0771142	3.9e-06	rs11191696	chr10-103466299-C-T	CALHM1(dist=7408),CALHM3(dist=6505)	CRIP2	CRIP2	14	105472944	105480170	cysteine rich protein 2	TRANS
OID30119	10	10-103469433-T-C	103469433	C	T	1054	0.0132827	-0.87983	0.189299	3.35e-06	rs112600340	chr10-103469433-T-C	CALHM1(dist=10542),CALHM3(dist=3371)	USP47	USP47	11	11841971	11961887	ubiquitin specific peptidase 47	TRANS
OID21089	10	10-103506449-A-G	103506449	G	A	1054	0.00237192	2.22615	0.457965	1.17e-06	rs9419952	chr10-103506449-A-G	NEURL1-AS1	IL17RA	IL17RA	22	17084958	17115694	interleukin 17 receptor A	TRANS
OID30636	10	10-103513395-T-C	103513395	C	T	1054	0.210626	-0.263205	0.0530811	7.1e-07	rs58843488	chr10-103513395-T-C	NEURL1-AS1	SYAP1	SYAP1
OID30237	10	10-103513395-T-C	103513395	C	T	1054	0.210626	-0.245081	0.0531662	4.03e-06	rs58843488	chr10-103513395-T-C	NEURL1-AS1	GADD45GIP1	GADD45GIP1	19	12953118	12957223	GADD45G interacting protein 1	TRANS
OID30361	10	10-103519383-G-A	103519383	A	G	1054	0.15797	-0.286657	0.0600211	1.79e-06	rs60217999	chr10-103519383-G-A	NEURL1	LRRC59	LRRC59	17	50381237	50397523	leucine rich repeat containing 59	TRANS
OID31478	10	10-103519599-G-A	103519599	A	G	1054	0.203985	-0.250017	0.0538041	3.37e-06	rs55771356	chr10-103519599-G-A	NEURL1	AP3B1	AP3B1	5	78000521	78294698	adaptor related protein complex 3 subunit beta 1	TRANS
OID20950	10	10-103519599-G-A	103519599	A	G	1054	0.203985	-0.24899	0.0538174	3.72e-06	rs55771356	chr10-103519599-G-A	NEURL1	RHOC	RHOC	1	112701126	112707403	ras homolog family member C	TRANS
OID20742	10	10-103519599-G-A	103519599	A	G	1054	0.203985	-0.247778	0.0538221	4.15e-06	rs55771356	chr10-103519599-G-A	NEURL1	CRKL	CRKL	22	20917406	20953747	CRK like proto-oncogene, adaptor protein	TRANS
OID20685	10	10-103519599-G-A	103519599	A	G	1054	0.203985	-0.246457	0.0538284	4.68e-06	rs55771356	chr10-103519599-G-A	NEURL1	PLA2G4A	PLA2G4A	1	186828948	186988981	phospholipase A2 group IVA	TRANS
OID30191	10	10-103533457-C-T	103533457	T	C	1054	0.156546	-0.274318	0.0597445	4.4e-06	rs113411616	chr10-103533457-C-T	NEURL1	LRCH4	LRCH4	7	100574010	100586129	leucine rich repeats and calponin homology domain containing 4	TRANS
OID21410	10	10-103533568-A-G	103533568	G	A	1054	0.155598	-0.278695	0.0598216	3.18e-06	rs2863992	chr10-103533568-A-G	NEURL1	DPY30	DPY30	2	32011648	32039835	dpy-30 histone methyltransferase complex regulatory subunit	TRANS
OID31107	10	10-103535140-T-C	103535140	C	T	1054	0.159867	-0.276675	0.0586092	2.35e-06	rs72848965	chr10-103535140-T-C	NEURL1	HHEX	HHEX	10	92689954	92695647	hematopoietically expressed homeobox	TRANS
OID20977	10	10-103535140-T-C	103535140	C	T	1054	0.159867	-0.269072	0.0586298	4.45e-06	rs72848965	chr10-103535140-T-C	NEURL1	IPCEF1	IPCEF1	6	154154482	154356766	interaction protein for cytohesin exchange factors 1	TRANS
OID20138	10	10-103540789-C-T	103540789	T	C	1054	0.179791	-0.260287	0.0556327	2.89e-06	rs59576512	chr10-103540789-C-T	NEURL1	DOK2	DOK2	8	21908872	21913690	docking protein 2	TRANS
OID30885	10	10-103545244-G-T	103545244	T	G	1054	0.15038	-0.292698	0.0600773	1.1e-06	rs72848971	chr10-103545244-G-T	NEURL1	TRIM40	TRIM40	6	30136139	30148735	tripartite motif containing 40	TRANS
OID21302	10	10-103552547-C-T	103552547	T	C	1054	0.108634	-0.351738	0.0693192	3.89e-07	rs74154538	chr10-103552547-C-T	NEURL1	RP2	RP2
OID30222	10	10-103552547-C-T	103552547	T	C	1054	0.108634	-0.328306	0.0694319	2.26e-06	rs74154538	chr10-103552547-C-T	NEURL1	COMMD1	COMMD1	2	61888390	62141185	copper metabolism domain containing 1	TRANS
OID21036	10	10-103552547-C-T	103552547	T	C	1054	0.108634	-0.324464	0.0694488	2.98e-06	rs74154538	chr10-103552547-C-T	NEURL1	ANXA3	ANXA3	4	78551769	78610445	annexin A3	TRANS
OID31060	10	10-103552547-C-T	103552547	T	C	1054	0.108634	-0.324431	0.069449	2.99e-06	rs74154538	chr10-103552547-C-T	NEURL1	RGCC	RGCC	13	41457549	41470871	regulator of cell cycle	TRANS
OID20151	10	10-103552547-C-T	103552547	T	C	1054	0.108634	-0.319415	0.0694711	4.27e-06	rs74154538	chr10-103552547-C-T	NEURL1	FADD	FADD	11	70203295	70207386	Fas associated via death domain	TRANS
OID31123	10	10-103556539-G-A	103556539	A	G	1054	0.285104	-0.245974	0.0487968	4.64e-07	rs74154539	chr10-103556539-G-A	NEURL1	WASHC3	WASHC3	12	102012839	102062124	WASH complex subunit 3	TRANS
OID30555	10	10-103556539-G-A	103556539	A	G	1054	0.285104	-0.232768	0.0488591	1.9e-06	rs74154539	chr10-103556539-G-A	NEURL1	VAMP8	VAMP8	2	85577585	85582031	vesicle associated membrane protein 8	TRANS
OID20718	10	10-103556539-G-A	103556539	A	G	1054	0.285104	-0.232274	0.0488613	2e-06	rs74154539	chr10-103556539-G-A	NEURL1	HSPA1A	HSPA1A	6	31815542	31817942	heat shock protein family A (Hsp70) member 1A	TRANS
OID31510	10	10-103556539-G-A	103556539	A	G	1054	0.285104	-0.231296	0.0488656	2.21e-06	rs74154539	chr10-103556539-G-A	NEURL1	NFU1	NFU1	2	69395750	69439567	NFU1 iron-sulfur cluster scaffold	TRANS
OID21442	10	10-103556539-G-A	103556539	A	G	1054	0.285104	-0.223222	0.0488994	5e-06	rs74154539	chr10-103556539-G-A	NEURL1	FXN	FXN	9	69035751	69079076	frataxin	TRANS
OID20633	10	10-1036684-A-G	1036684	G	A	1054	0.0142315	-0.858171	0.183366	2.87e-06		chr10-1036684-A-G	IDI2-AS1	IL16	IL16	15	81196878	81314058	interleukin 16	TRANS
OID20787	10	10-103685408-C-T	103685408	T	C	1054	0.0118596	0.952244	0.208427	4.91e-06	rs188273770	chr10-103685408-C-T	SH3PXD2A	TFF2	TFF2	21	42346357	42350994	trefoil factor 2	TRANS
OID21234	10	10-103740956-A-G	103740956	G	A	1054	0.0028463	1.96908	0.404672	1.14e-06	rs74157324	chr10-103740956-A-G	SH3PXD2A	AIF1	AIF1	6	31615233	31617015	allograft inflammatory factor 1	TRANS
OID30284	10	10-103748523-C-T	103748523	T	C	1054	0.0151803	-0.835887	0.177686	2.55e-06	rs10883904	chr10-103748523-C-T	SH3PXD2A-AS1	RPL14	RPL14	3	40457338	40468587	ribosomal protein L14	TRANS
OID30541	10	10-103748523-C-T	103748523	T	C	1054	0.0151803	-0.830084	0.177694	2.99e-06	rs10883904	chr10-103748523-C-T	SH3PXD2A-AS1	BLNK	BLNK	10	96189170	96271576	B cell linker	TRANS
OID30988	10	10-103811944-G-A	103811944	A	G	1054	0.183112	-0.265402	0.0560279	2.17e-06	rs61861110	chr10-103811944-G-A	SH3PXD2A	NFIC	NFIC	19	3359629	3469217	nuclear factor I C	TRANS
OID21431	10	10-103825833-A-G	103825833	G	A	1054	0.986717	-0.865682	0.183761	2.47e-06	rs1963713	chr10-103825833-A-G	SH3PXD2A	CAPG	CAPG	2	85394747	85414074	capping actin protein, gelsolin like	TRANS
OID31460	10	10-103825912-C-T	103825912	T	C	1054	0.986243	-0.807725	0.174208	3.54e-06	rs1963712	chr10-103825912-C-T	SH3PXD2A	EFCAB14	EFCAB14	1	46674035	46719114	EF-hand calcium binding domain 14	TRANS
OID20318	10	10-103834696-G-A	103834696	A	G	1054	0.987666	-0.921297	0.190019	1.24e-06	rs762034	chr10-103834696-G-A	SH3PXD2A	GAS6	GAS6	13	113815609	113866832	growth arrest specific 6	TRANS
OID21411	10	10-103842559-C-T	103842559	T	C	1054	0.00379507	-1.61276	0.350056	4.08e-06	rs796355077	chr10-103842559-C-T	SH3PXD2A	FGF23	FGF23	12	4368226	4379712	fibroblast growth factor 23	TRANS
OID20063	10	10-103855126-A-G	103855126	G	A	1054	0.981973	-0.730313	0.155214	2.54e-06	rs4918064	chr10-103855126-A-G	SH3PXD2A	HEBP1	HEBP1	12	12974869	13000265	heme binding protein 1	TRANS
OID30115	10	10-103860861-C-T	103860861	T	C	1054	0.0256167	-0.666099	0.137866	1.36e-06	rs115071323	chr10-103860861-C-T	SH3PXD2A(dist=5455),STN1(dist=16708)	CEP112	CEP112	17	65635536	66192133	centrosomal protein 112	TRANS
OID21095	10	10-10389161-C-T	10389161	T	C	1054	0.00379507	1.69533	0.351121	1.38e-06	rs74345573	chr10-10389161-C-T	LINC02670(dist=325659),CELF2-DT(dist=30377)	NCAM2	NCAM2	21	20998408	21543329	neural cell adhesion molecule 2	TRANS
OID21455	10	10-103926294-G-A	103926294	A	G	1054	0.00379507	1.84095	0.364984	4.56e-07	rs138085942	chr10-103926294-G-A	STN1(dist=8110),SLK(dist=40846)	HDGF	HDGF	1	156742106	156752448	heparin binding growth factor	TRANS
OID30785	10	10-103926294-G-A	103926294	A	G	1054	0.00379507	1.70965	0.363321	2.53e-06	rs138085942	chr10-103926294-G-A	STN1(dist=8110),SLK(dist=40846)	PLG	PLG	6	160702192	160754097	plasminogen	TRANS
OID30289	10	10-103926294-G-A	103926294	A	G	1054	0.00379507	1.69143	0.364662	3.51e-06	rs138085942	chr10-103926294-G-A	STN1(dist=8110),SLK(dist=40846)	GRHPR	GRHPR	9	37422695	37436990	glyoxylate and hydroxypyruvate reductase	TRANS
OID30336	10	10-103926294-G-A	103926294	A	G	1054	0.00379507	1.60594	0.351527	4.91e-06	rs138085942	chr10-103926294-G-A	STN1(dist=8110),SLK(dist=40846)	NIT2	NIT2	3	100334756	100361635	nitrilase family member 2	TRANS
OID21376	10	10-103956401-C-T	103956401	T	C	1054	0.0028463	-1.96459	0.421204	3.1e-06	rs560467274	chr10-103956401-C-T	STN1(dist=38217),SLK(dist=10739)	GPA33	GPA33	1	167052835	167090377	glycoprotein A33	TRANS
OID20743	10	10-103956401-C-T	103956401	T	C	1054	0.0028463	-1.92837	0.42187	4.85e-06	rs560467274	chr10-103956401-C-T	STN1(dist=38217),SLK(dist=10739)	EPCAM	EPCAM	2	47192404	47387020	epithelial cell adhesion molecule	TRANS
OID20402	10	10-103986602-C-T	103986602	T	C	1054	0.0113852	0.978854	0.204324	1.66e-06	rs115365423	chr10-103986602-C-T	SLK	PROC	PROC	2	127418426	127429242	protein C, inactivator of coagulation factors Va and VIIIa	TRANS
OID21420	10	10-103986748-G-A	103986748	A	G	1054	0.00332068	-1.90002	0.390418	1.14e-06	rs150935086	chr10-103986748-G-A	SLK	PVALB	PVALB	22	36800702	36819499	parvalbumin	TRANS
OID20311	10	10-10401539-G-C	10401539	C	G	1054	0.0479127	0.507792	0.105467	1.47e-06	rs146713239	chr10-10401539-G-C	LINC02670(dist=338037),CELF2-DT(dist=17999)	NOTCH1	NOTCH1	9	136494432	136546048	notch receptor 1	TRANS
OID21131	10	10-10401539-G-C	10401539	C	G	1054	0.0479127	0.487095	0.105997	4.32e-06	rs146713239	chr10-10401539-G-C	LINC02670(dist=338037),CELF2-DT(dist=17999)	PECAM1	PECAM1	17	64319415	64390860	platelet and endothelial cell adhesion molecule 1	TRANS
OID31217	10	10-104016059-T-C	104016059	C	T	1054	0.00426945	1.59426	0.330707	1.43e-06	rs148551403	chr10-104016059-T-C	SLK	MORN4	MORN4	10	97614552	97634156	MORN repeat containing 4	TRANS
OID20243	10	10-10402484-T-C	10402484	C	T	1054	0.0488615	0.552598	0.105544	1.64e-07	rs77420576	chr10-10402484-T-C	LINC02670(dist=338982),CELF2-DT(dist=17054)	CDH5	CDH5	16	66366690	66404784	cadherin 5	TRANS
OID21076	10	10-10402484-T-C	10402484	C	T	1054	0.0488615	0.51138	0.10551	1.26e-06	rs77420576	chr10-10402484-T-C	LINC02670(dist=338982),CELF2-DT(dist=17054)	BCAM	BCAM	19	44809058	44821421	basal cell adhesion molecule (Lutheran blood group)	TRANS
OID20052	10	10-104042230-A-C	104042230	C	A	1054	0.0355787	-0.551427	0.116891	2.39e-06	rs805715	chr10-104042230-A-C	COL17A1	CEBPB	CEBPB	20	50184602	50192691	CCAAT enhancer binding protein beta	TRANS
OID20614	10	10-104043322-A-G	104043322	G	A	1054	0.553131	-0.200496	0.0433339	3.71e-06	rs2147269	chr10-104043322-A-G	COL17A1	PCDH1	PCDH1	5	141853089	141878410	protocadherin 1	TRANS
OID30564	10	10-10411362-C-A	10411362	A	C	1054	0.0303605	-0.62059	0.125434	7.52e-07	rs74892965	chr10-10411362-C-A	LINC02670(dist=347860),CELF2-DT(dist=8176)	PPL	PPL	16	4882506	4937148	periplakin	TRANS
OID21480	10	10-10416697-G-A	10416697	A	G	1054	0.00237192	-2.1894	0.458691	1.81e-06	rs146018398	chr10-10416697-G-A	LINC02670(dist=353195),CELF2-DT(dist=2841)	DCXR	DCXR	17	82035857	82039380	dicarbonyl and L-xylulose reductase	TRANS
OID21395	10	10-10416697-G-A	10416697	A	G	1054	0.00237192	-2.09899	0.458926	4.79e-06	rs146018398	chr10-10416697-G-A	LINC02670(dist=353195),CELF2-DT(dist=2841)	HAO1	HAO1	20	7882984	7940458	hydroxyacid oxidase 1	TRANS
OID20868	10	10-104201822-T-A	104201822	A	T	1054	0.0028463	-1.88775	0.405384	3.21e-06	rs116542520	chr10-104201822-T-A	CFAP43	TST	TST	22	37010858	37020183	thiosulfate sulfurtransferase	TRANS
OID30570	10	10-1042107-C-T	1042107	T	C	1054	0.00664137	1.2931	0.277261	3.1e-06	rs185767218	chr10-1042107-C-T	IDI2-AS1	ITGA2	ITGA2	5	52989351	53094779	integrin subunit alpha 2	TRANS
OID30721	10	10-10424812-T-C	10424812	C	T	1054	0.686433	-0.223031	0.047498	2.66e-06	rs9424085	chr10-10424812-T-C	CELF2-DT	C1RL	C1RL	12	7094553	7121851	complement C1r subcomponent like	TRANS
OID20113	10	10-104249483-G-A	104249483	A	G	1054	0.00237192	-2.37999	0.46174	2.54e-07	rs528745545	chr10-104249483-G-A	CFAP43(dist=17106),GSTO1(dist=4711)	CTSH	CTSH	15	78921059	78945098	cathepsin H	TRANS
OID31374	10	10-10441831-G-A	10441831	A	G	1054	0.11148	-0.34214	0.0698323	9.61e-07	rs12413310	chr10-10441831-G-A	CELF2-DT	SNX2	SNX2	5	122774995	122834541	sorting nexin 2	TRANS
OID21033	10	10-104443195-C-A	104443195	A	C	1054	0.19592	-0.242786	0.0526868	4.06e-06	rs11597779	chr10-104443195-C-A	CFAP58	PRL	PRL	6	22287247	22302835	prolactin	TRANS
OID31199	10	10-104450603-G-A	104450603	A	G	1054	0.0151803	0.844157	0.177219	1.9e-06	rs113577136	chr10-104450603-G-A	CFAP58	GAGE2A	GAGE2A
OID20550	10	10-10448025-C-T	10448025	T	C	1054	0.0028463	1.9541	0.404846	1.39e-06	rs185290186	chr10-10448025-C-T	CELF2-DT	COL9A1	COL9A1	6	70215060	70303084	collagen type IX alpha 1 chain	TRANS
OID21289	10	10-104483371-A-G	104483371	G	A	1054	0.00237192	-2.03034	0.443843	4.77e-06	rs142712083	chr10-104483371-A-G	LINC02620(dist=3096),SORCS3(dist=157919)	SEZ6L2	SEZ6L2	16	29871158	29899550	seizure related 6 homolog like 2	TRANS
OID21024	10	10-104489465-A-G	104489465	G	A	1054	0.00332068	-1.79203	0.374716	1.73e-06	rs182819855	chr10-104489465-A-G	LINC02620(dist=9190),SORCS3(dist=151825)	CXCL13	CXCL13	4	77511752	77611836	C-X-C motif chemokine ligand 13	TRANS
OID20675	10	10-104489465-A-G	104489465	G	A	1054	0.00332068	-1.74601	0.375293	3.28e-06	rs182819855	chr10-104489465-A-G	LINC02620(dist=9190),SORCS3(dist=151825)	CXCL9	CXCL9	4	76001274	76007509	C-X-C motif chemokine ligand 9	TRANS
OID21517	10	10-104492208-C-T	104492208	T	C	1054	0.0028463	-1.92413	0.420759	4.81e-06	rs113309193	chr10-104492208-C-T	LINC02620(dist=11933),SORCS3(dist=149082)	KLK8	KLK8	19	50996007	51001702	kallikrein related peptidase 8	TRANS
OID30157	10	10-104523219-C-T	104523219	T	C	1054	0.0232448	0.737646	0.144379	3.24e-07	rs75064683	chr10-104523219-C-T	LINC02620(dist=42944),SORCS3(dist=118071)	HMGCS1	HMGCS1	5	43287469	43313412	3-hydroxy-3-methylglutaryl-CoA synthase 1	TRANS
OID31432	10	10-104563993-C-T	104563993	T	C	1054	0.00237192	-2.08725	0.45653	4.83e-06	rs192138644	chr10-104563993-C-T	LINC02620(dist=83718),SORCS3(dist=77297)	KIR2DS4	KIR2DS4	19	54735819	54848575	killer cell immunoglobulin like receptor, two Ig domains and short cytoplasmic tail 4	TRANS
OID31356	10	10-104604101-A-C	104604101	C	A	1054	0.016129	0.793705	0.172235	4.06e-06	rs113329874	chr10-104604101-A-C	LINC02620(dist=123826),SORCS3(dist=37189)	RCC1	RCC1	1	28506042	28538989	regulator of chromosome condensation 1	TRANS
OID21378	10	10-104635425-A-G	104635425	G	A	1054	0.204934	-0.270083	0.0562975	1.61e-06	rs11192142	chr10-104635425-A-G	LINC02620(dist=155150),SORCS3(dist=5865)	MUC16	MUC16	19	8848843	8981342	mucin 16, cell surface associated	TRANS
OID21078	10	10-104662775-G-A	104662775	A	G	1054	0.00237192	2.13873	0.461729	3.62e-06	rs142887969	chr10-104662775-G-A	SORCS3	AHSP	AHSP	16	31527899	31528804	alpha hemoglobin stabilizing protein	TRANS
OID21345	10	10-104662775-G-A	104662775	A	G	1054	0.00237192	-2.0283	0.443993	4.92e-06	rs142887969	chr10-104662775-G-A	SORCS3	INPP1	INPP1	2	190343588	190371665	inositol polyphosphate-1-phosphatase	TRANS
OID21237	10	10-10467641-C-T	10467641	T	C	1054	0.00332068	-1.72368	0.374769	4.24e-06	rs555890916	chr10-10467641-C-T	CELF2	TNF	TNF	6	31575564	31578335	tumor necrosis factor	TRANS
OID31500	10	10-104695728-T-C	104695728	C	T	1054	0.00759013	1.20869	0.258619	2.96e-06	rs139216929	chr10-104695728-T-C	SORCS3	CD86	CD86	3	122055361	122121141	CD86 molecule	TRANS
OID21390	10	10-104788252-G-A	104788252	A	G	1054	0.0388994	-0.515863	0.110214	2.86e-06	rs115989015	chr10-104788252-G-A	SORCS3	SIGLEC9	SIGLEC9	19	51124879	51136263	sialic acid binding Ig like lectin 9	TRANS
OID31448	10	10-104881780-C-T	104881780	T	C	1054	0.00426945	-1.64722	0.342915	1.56e-06	rs553193806	chr10-104881780-C-T	SORCS3	INSL5	INSL5	1	66797739	66801276	insulin like 5	TRANS
OID30301	10	10-104918760-T-G	104918760	G	T	1054	0.00379507	1.64306	0.351107	2.87e-06	rs11818353	chr10-104918760-T-G	SORCS3	ELN	ELN	7	74027788	74069906	elastin	TRANS
OID20561	10	10-104920083-T-G	104920083	G	T	1054	0.0275142	-0.622123	0.133639	3.24e-06	rs11192232	chr10-104920083-T-G	SORCS3	CXADR	CXADR	21	17512905	17593579	CXADR Ig-like cell adhesion molecule	TRANS
OID31347	10	10-10492989-C-T	10492989	T	C	1054	0.431689	0.20575	0.0439077	2.79e-06	rs2265023	chr10-10492989-C-T	CELF2	ZNRF4	ZNRF4	19	5455416	5456856	zinc and ring finger 4	TRANS
OID30665	10	10-104998476-T-C	104998476	C	T	1054	0.986717	-0.905009	0.197423	4.56e-06	rs1174741	chr10-104998476-T-C	SORCS3	OLFM4	OLFM4	13	53028812	53052053	olfactomedin 4	TRANS
OID20664	10	10-105005483-A-G	105005483	G	A	1054	0.0104364	1.06889	0.221423	1.38e-06	rs182311354	chr10-105005483-A-G	SORCS3	CLSTN2	CLSTN2	3	139935184	140577396	calsyntenin 2	TRANS
OID20998	10	10-105045159-G-A	105045159	A	G	1054	0.0104364	-1.05103	0.221307	2.04e-06	rs187897242	chr10-105045159-G-A	SORCS3	BCAN	BCAN	1	156642116	156659528	brevican	TRANS
OID30433	10	10-10507194-A-G	10507194	G	A	1054	0.0137571	-0.872055	0.185785	2.68e-06	rs79783314	chr10-10507194-A-G	CELF2	RICTOR	RICTOR	5	38937920	39074399	RPTOR independent companion of MTOR complex 2	TRANS
OID31081	10	10-105074635-G-A	105074635	A	G	1054	0.00332068	2.01355	0.349707	8.52e-09	rs528241968	chr10-105074635-G-A	SORCS3	CRYBB2	CRYBB2	22	25219638	25231869	crystallin beta B2	TRANS
OID20212	10	10-105075930-C-T	105075930	T	C	1054	0.719639	-0.235937	0.050664	3.21e-06	rs790738	chr10-105075930-C-T	SORCS3	PRSS27	PRSS27	16	2712421	2720224	serine protease 27	TRANS
OID30415	10	10-10511147-C-T	10511147	T	C	1054	0.0403226	0.539751	0.112954	1.77e-06	rs144199318	chr10-10511147-C-T	CELF2	ASAH1	ASAH1	8	18055991	18084961	N-acylsphingosine amidohydrolase 1	TRANS
OID30350	10	10-10511147-C-T	10511147	T	C	1054	0.0403226	0.520428	0.112748	3.91e-06	rs144199318	chr10-10511147-C-T	CELF2	PPM1F	PPM1F	22	21919424	21952848	protein phosphatase, Mg2+/Mn2+ dependent 1F	TRANS
OID21309	10	10-10511147-C-T	10511147	T	C	1054	0.0403226	0.499457	0.109242	4.83e-06	rs144199318	chr10-10511147-C-T	CELF2	GRPEL1	GRPEL1	4	7058894	7068064	GrpE like 1, mitochondrial	TRANS
OID30591	10	10-10511261-A-C	10511261	C	A	1054	0.0801708	0.392984	0.0785904	5.72e-07	rs112289313	chr10-10511261-A-C	CELF2	PAXX	PAXX	9	136992421	136993976	PAXX non-homologous end joining factor	TRANS
OID31326	10	10-105122616-G-A	105122616	A	G	1054	0.00237192	-2.21024	0.441714	5.62e-07	rs530947548	chr10-105122616-G-A	SORCS3	PTTG1	PTTG1	5	160421854	160428744	PTTG1 regulator of sister chromatid separation, securin	TRANS
OID30744	10	10-10517682-T-G	10517682	G	T	1054	0.244307	-0.25474	0.0524685	1.2e-06	rs12412511	chr10-10517682-T-G	CELF2	C5	C5	9	120942251	121074865	complement C5	TRANS
OID30879	10	10-105190365-C-G	105190365	G	C	1054	0.0208729	0.696877	0.1486	2.74e-06	rs79146276	chr10-105190365-C-G	SORCS3	TP73	TP73	1	3652515	3747373	tumor protein p73	TRANS
OID30737	10	10-10525608-C-A	10525608	A	C	1054	0.0360531	0.543932	0.117853	3.92e-06	rs7899153	chr10-10525608-C-A	CELF2	PROS1	PROS1	3	93873050	93973896	protein S	TRANS
OID21098	10	10-105373565-G-A	105373565	A	G	1054	0.0028463	-1.95844	0.421151	3.32e-06	rs536640626	chr10-105373565-G-A	SORCS3(dist=108323),LINC02627(dist=300045)	SUSD2	SUSD2	22	24181486	24189106	sushi domain containing 2	TRANS
OID30565	10	10-105395969-T-G	105395969	G	T	1054	0.00474383	1.49554	0.31386	1.89e-06	rs145097844	chr10-105395969-T-G	SORCS3(dist=130727),LINC02627(dist=277641)	NXPH3	NXPH3	17	49575870	49583827	neurexophilin 3	TRANS
OID30334	10	10-105395969-T-G	105395969	G	T	1054	0.00474383	1.53699	0.326628	2.53e-06	rs145097844	chr10-105395969-T-G	SORCS3(dist=130727),LINC02627(dist=277641)	VIT	VIT	2	36696689	36814794	vitrin	TRANS
OID30729	10	10-105395969-T-G	105395969	G	T	1054	0.00474383	1.46038	0.314441	3.41e-06	rs145097844	chr10-105395969-T-G	SORCS3(dist=130727),LINC02627(dist=277641)	QSOX1	QSOX1	1	180154832	180204030	quiescin sulfhydryl oxidase 1	TRANS
OID30757	10	10-105400846-A-C	105400846	C	A	1054	0.11148	0.319001	0.0669178	1.87e-06	rs12252594	chr10-105400846-A-C	SORCS3(dist=135604),LINC02627(dist=272764)	SERPINF1	SERPINF1	17	1761924	1777574	serpin family F member 1	TRANS
OID20334	10	10-10540752-C-T	10540752	T	C	1054	0.00332068	1.83553	0.38865	2.33e-06	rs576102579	chr10-10540752-C-T	CELF2	CCL16	CCL16	17	35976498	35981497	C-C motif chemokine ligand 16	TRANS
OID20514	10	10-105417900-C-T	105417900	T	C	1054	0.0056926	-1.34077	0.287019	2.99e-06	rs11192438	chr10-105417900-C-T	SORCS3(dist=152658),LINC02627(dist=255710)	SH2D1A	SH2D1A
OID30797	10	10-105440098-C-T	105440098	T	C	1054	0.00237192	-2.02865	0.443731	4.84e-06	rs574202630	chr10-105440098-C-T	SORCS3(dist=174856),LINC02627(dist=233512)	SYNGAP1	SYNGAP1	6	33420064	33453689	synaptic Ras GTPase activating protein 1	TRANS
OID20810	10	10-105443001-G-A	105443001	A	G	1054	0.00474383	1.48097	0.314419	2.47e-06	rs79284189	chr10-105443001-G-A	SORCS3(dist=177759),LINC02627(dist=230609)	ANXA5	ANXA5	4	121667945	121696980	annexin A5	TRANS
OID31498	10	10-105443001-G-A	105443001	A	G	1054	0.00474383	1.50502	0.326752	4.1e-06	rs79284189	chr10-105443001-G-A	SORCS3(dist=177759),LINC02627(dist=230609)	ENDOU	ENDOU	12	47709734	47725490	endonuclease, poly(U) specific	TRANS
OID30506	10	10-10548109-G-A	10548109	A	G	1054	0.0056926	-1.35127	0.287222	2.54e-06	rs151050438	chr10-10548109-G-A	CELF2	RNF168	RNF168	3	196468785	196503768	ring finger protein 168	TRANS
OID21396	10	10-10548146-C-T	10548146	T	C	1054	0.0611954	-0.466154	0.0912565	3.25e-07	rs57863063	chr10-10548146-C-T	CELF2	PDCD1	PDCD1	2	241849883	241858894	programmed cell death 1	TRANS
OID21138	10	10-105505634-A-G	105505634	G	A	1054	0.0194497	-0.731307	0.160165	4.97e-06	rs78649178	chr10-105505634-A-G	SORCS3(dist=240392),LINC02627(dist=167976)	ARSA	ARSA	22	50622753	50628152	arylsulfatase A	TRANS
OID21494	10	10-105528400-C-T	105528400	T	C	1054	0.0265655	0.681872	0.138929	9.2e-07	rs112962420	chr10-105528400-C-T	SORCS3(dist=263158),LINC02627(dist=145210)	NELL1	NELL1	11	20669550	21575683	neural EGFL like 1	TRANS
OID31054	10	10-105554912-C-T	105554912	T	C	352	0.0355114	0.949728	0.20137	2.4e-06	rs145752926	chr10-105554912-C-T	SORCS3(dist=289670),LINC02627(dist=118698)	STXBP1	STXBP1	9	127611911	127696029	syntaxin binding protein 1	TRANS
OID30559	10	10-10558504-G-C	10558504	C	G	1054	0.0056926	-1.39908	0.287186	1.11e-06	rs556617069	chr10-10558504-G-C	CELF2	TOP2B	TOP2B	3	25597904	25664907	DNA topoisomerase II beta	TRANS
OID30150	10	10-10558504-G-C	10558504	C	G	1054	0.0056926	-1.35891	0.287354	2.26e-06	rs556617069	chr10-10558504-G-C	CELF2	PYY	PYY	17	43952732	44004445	peptide YY	TRANS
OID20901	10	10-105616699-A-C	105616699	C	A	1054	0.180266	-0.259466	0.0561552	3.83e-06	rs10884198	chr10-105616699-A-C	SORCS3(dist=351457),LINC02627(dist=56911)	CRIP2	CRIP2	14	105472944	105480170	cysteine rich protein 2	TRANS
OID30947	10	10-10563689-G-A	10563689	A	G	1054	0.00521822	1.38891	0.299373	3.49e-06	rs553858989	chr10-10563689-G-A	CELF2	PPT1	PPT1	1	40071460	40097252	palmitoyl-protein thioesterase 1	TRANS
OID31179	10	10-105663511-C-T	105663511	T	C	1054	0.788899	0.277271	0.0521522	1.06e-07	rs10884208	chr10-105663511-C-T	SORCS3(dist=398269),LINC02627(dist=10099)	VCPKMT	VCPKMT	14	50108636	50116572	valosin containing protein lysine methyltransferase	TRANS
OID30080	10	10-105679410-T-A	105679410	A	T	1054	0.0203985	0.704643	0.153975	4.73e-06	rs147079904	chr10-105679410-T-A	LINC02627	ACSL1	ACSL1	4	184755594	184825968	acyl-CoA synthetase long chain family member 1	TRANS
OID30265	10	10-105697978-C-T	105697978	T	C	1054	0.0260911	-0.664355	0.142265	3.01e-06	rs149297241	chr10-105697978-C-T	LINC02627	ZP3	ZP3	7	76397521	76442069	zona pellucida glycoprotein 3	TRANS
OID31001	10	10-105714363-C-T	105714363	T	C	1054	0.00237192	2.07308	0.442936	2.86e-06	rs185330699	chr10-105714363-C-T	LINC02627	CCDC50	CCDC50	3	191329393	191398659	coiled-coil domain containing 50	TRANS
OID20663	10	10-105722311-T-C	105722311	C	T	1054	0.179791	0.342804	0.0594964	8.32e-09	rs7894091	chr10-105722311-T-C	LINC02627	GZMA	GZMA	5	55102645	55110252	granzyme A	TRANS
OID30591	10	10-105722311-T-C	105722311	C	T	1054	0.179791	0.314204	0.0569967	3.53e-08	rs7894091	chr10-105722311-T-C	LINC02627	PAXX	PAXX	9	136992421	136993976	PAXX non-homologous end joining factor	TRANS
OID20096	10	10-105722311-T-C	105722311	C	T	1054	0.179791	0.276796	0.0572112	1.31e-06	rs7894091	chr10-105722311-T-C	LINC02627	GZMH	GZMH	14	24606479	24609685	granzyme H	TRANS
OID30260	10	10-105722311-T-C	105722311	C	T	1054	0.179791	0.285305	0.0595446	1.66e-06	rs7894091	chr10-105722311-T-C	LINC02627	AHNAK	AHNAK	11	62433543	62546806	AHNAK nucleoprotein	TRANS
OID31150	10	10-105722311-T-C	105722311	C	T	1054	0.179791	0.272771	0.0572358	1.88e-06	rs7894091	chr10-105722311-T-C	LINC02627	BAP18	BAP18
OID21397	10	10-105722311-T-C	105722311	C	T	1054	0.179791	0.27666	0.0592216	2.99e-06	rs7894091	chr10-105722311-T-C	LINC02627	EPS8L2	EPS8L2	11	706230	727727	EPS8 like 2	TRANS
OID20975	10	10-105722311-T-C	105722311	C	T	1054	0.179791	0.274211	0.0594086	3.92e-06	rs7894091	chr10-105722311-T-C	LINC02627	HNMT	HNMT	2	137964472	138016364	histamine N-methyltransferase	TRANS
OID20321	10	10-105722311-T-C	105722311	C	T	1054	0.179791	0.272814	0.0594639	4.48e-06	rs7894091	chr10-105722311-T-C	LINC02627	RNASET2	RNASET2	6	166922112	166956550	ribonuclease T2	TRANS
OID20239	10	10-105722311-T-C	105722311	C	T	1054	0.179791	0.273407	0.0596226	4.53e-06	rs7894091	chr10-105722311-T-C	LINC02627	MFAP5	MFAP5	12	8645942	8662826	microfibril associated protein 5	TRANS
OID20291	10	10-105755683-A-G	105755683	G	A	1054	0.00379507	-1.88072	0.362258	2.08e-07	rs181272809	chr10-105755683-A-G	LINC02627	PAM	PAM	5	102754782	103031104	peptidylglycine alpha-amidating monooxygenase	TRANS
OID21104	10	10-105761630-T-C	105761630	C	T	1054	0.202087	-0.267087	0.0554365	1.45e-06	rs73355936	chr10-105761630-T-C	LINC02627	THBS2	THBS2	6	169215784	169253846	thrombospondin 2	TRANS
OID20529	10	10-105765749-G-A	105765749	A	G	1054	0.585863	-0.210027	0.0454617	3.84e-06	rs10786897	chr10-105765749-G-A	LINC02627	FCRL6	FCRL6	1	159800511	159816257	Fc receptor like 6	TRANS
OID21194	10	10-105818552-A-T	105818552	T	A	1054	0.00379507	-1.66434	0.351235	2.15e-06		chr10-105818552-A-T	LINC02627	RASSF2	RASSF2	20	4780022	4823608	Ras association domain family member 2	TRANS
OID20587	10	10-105824611-A-G	105824611	G	A	1054	0.00332068	-2.02096	0.374187	6.63e-08	rs78293778	chr10-105824611-A-G	LINC02627(dist=4278),LINC02624(dist=315554)	PIK3AP1	PIK3AP1	10	96593314	96720514	phosphoinositide-3-kinase adaptor protein 1	TRANS
OID20194	10	10-105824611-A-G	105824611	G	A	1054	0.00332068	-1.78993	0.387188	3.78e-06	rs78293778	chr10-105824611-A-G	LINC02627(dist=4278),LINC02624(dist=315554)	THOP1	THOP1	19	2785502	2815807	thimet oligopeptidase 1	TRANS
OID20572	10	10-105824611-A-G	105824611	G	A	1054	0.00332068	-1.71751	0.375514	4.79e-06	rs78293778	chr10-105824611-A-G	LINC02627(dist=4278),LINC02624(dist=315554)	EGLN1	EGLN1	1	231363756	231422287	egl-9 family hypoxia inducible factor 1	TRANS
OID30554	10	10-105834035-T-C	105834035	C	T	1054	0.120493	-0.308468	0.0673576	4.66e-06	rs34188511	chr10-105834035-T-C	LINC02627(dist=13702),LINC02624(dist=306130)	VEGFB	VEGFB	11	64234583	64239264	vascular endothelial growth factor B	TRANS
OID20184	10	10-105849237-A-G	105849237	G	A	1054	0.0185009	-0.718705	0.153562	2.87e-06	rs113985742	chr10-105849237-A-G	LINC02627(dist=28904),LINC02624(dist=290928)	DIABLO	DIABLO	12	122207661	122227456	diablo IAP-binding mitochondrial protein	TRANS
OID20225	10	10-105849237-A-G	105849237	G	A	1054	0.0185009	-0.716387	0.153574	3.09e-06	rs113985742	chr10-105849237-A-G	LINC02627(dist=28904),LINC02624(dist=290928)	CA13	CA13	8	85245457	85284073	carbonic anhydrase 13	TRANS
OID20993	10	10-105849237-A-G	105849237	G	A	1054	0.0185009	-0.71209	0.15359	3.55e-06	rs113985742	chr10-105849237-A-G	LINC02627(dist=28904),LINC02624(dist=290928)	TBCB	TBCB	19	36114985	36125948	tubulin folding cofactor B	TRANS
OID20151	10	10-105849237-A-G	105849237	G	A	1054	0.0185009	-0.710741	0.153617	3.72e-06	rs113985742	chr10-105849237-A-G	LINC02627(dist=28904),LINC02624(dist=290928)	FADD	FADD	11	70203295	70207386	Fas associated via death domain	TRANS
OID20216	10	10-105849237-A-G	105849237	G	A	1054	0.0185009	-0.70951	0.153619	3.86e-06	rs113985742	chr10-105849237-A-G	LINC02627(dist=28904),LINC02624(dist=290928)	SDC4	SDC4	20	45325288	45348424	syndecan 4	TRANS
OID21471	10	10-105849237-A-G	105849237	G	A	1054	0.0185009	-0.708394	0.153629	4.01e-06	rs113985742	chr10-105849237-A-G	LINC02627(dist=28904),LINC02624(dist=290928)	HTRA2	HTRA2	2	74529404	74533556	HtrA serine peptidase 2	TRANS
OID20927	10	10-105849237-A-G	105849237	G	A	1054	0.0185009	-0.707955	0.153604	4.05e-06	rs113985742	chr10-105849237-A-G	LINC02627(dist=28904),LINC02624(dist=290928)	APRT	APRT	16	88809338	88811928	adenine phosphoribosyltransferase	TRANS
OID21320	10	10-105849237-A-G	105849237	G	A	1054	0.0185009	-0.704986	0.15362	4.45e-06	rs113985742	chr10-105849237-A-G	LINC02627(dist=28904),LINC02624(dist=290928)	KIFBP	KIFBP	10	68988802	69016980	kinesin family binding protein	TRANS
OID20069	10	10-105855446-C-T	105855446	T	C	1054	0.0156546	-0.846861	0.174748	1.26e-06	rs145472974	chr10-105855446-C-T	LINC02627(dist=35113),LINC02624(dist=284719)	CNPY2	CNPY2	12	56309843	56316348	canopy FGF signaling regulator 2	TRANS
OID20098	10	10-105857290-A-G	105857290	G	A	1054	0.00474383	-1.69646	0.326607	2.06e-07	rs138967239	chr10-105857290-A-G	LINC02627(dist=36957),LINC02624(dist=282875)	THPO	THPO	3	184371934	184379688	thrombopoietin	TRANS
OID30792	10	10-10590316-T-A	10590316	A	T	1054	0.00711575	1.18286	0.256893	4.13e-06	rs191784317	chr10-10590316-T-A	CELF2	ARMCX2	ARMCX2
OID30543	10	10-105925737-A-G	105925737	G	A	1054	0.0232448	0.722988	0.150439	1.54e-06	rs56686074	chr10-105925737-A-G	LINC02627(dist=105404),LINC02624(dist=214428)	CD7	CD7	17	82314872	82317608	CD7 molecule	TRANS
OID30907	10	10-10595247-C-T	10595247	T	C	1054	0.155123	-0.276825	0.0589391	2.64e-06	rs17148425	chr10-10595247-C-T	CELF2	LRP2BP	LRP2BP	4	185363872	185397287	LRP2 binding protein	TRANS
OID30234	10	10-10600140-A-C	10600140	C	A	1054	0.00759013	1.16132	0.2493	3.19e-06	rs146258643	chr10-10600140-A-C	CELF2	RECK	RECK	9	36036912	36124455	reversion inducing cysteine rich protein with kazal motifs	TRANS
OID21288	10	10-106005598-A-G	106005598	G	A	352	0.268466	-0.391373	0.0827499	2.25e-06	rs10509810	chr10-106005598-A-G	LINC02627(dist=185265),LINC02624(dist=134567)	MPI	MPI	15	74890041	74902219	mannose phosphate isomerase	TRANS
OID20770	10	10-106020158-A-G	106020158	G	A	1054	0.37666	-0.204401	0.0447327	4.89e-06	rs2105223	chr10-106020158-A-G	LINC02627(dist=199825),LINC02624(dist=120007)	FST	FST	5	53480628	53487134	follistatin	TRANS
OID21152	10	10-106020170-C-G	106020170	G	C	1054	0.0156546	0.8278	0.180895	4.74e-06	rs78577288	chr10-106020170-C-G	LINC02627(dist=199837),LINC02624(dist=119995)	LILRA2	LILRA2	19	54572987	54590287	leukocyte immunoglobulin like receptor A2	TRANS
OID20465	10	10-106021668-C-T	106021668	T	C	1054	0.0118596	-0.914815	0.199973	4.77e-06	rs142288448	chr10-106021668-C-T	LINC02627(dist=201335),LINC02624(dist=118497)	NRTN	NRTN	19	5805066	5828324	neurturin	TRANS
OID30880	10	10-106053663-A-G	106053663	G	A	1054	0.00426945	-1.54352	0.330568	3.02e-06	rs187619557	chr10-106053663-A-G	LINC02627(dist=233330),LINC02624(dist=86502)	ERC2	ERC2	3	55508310	56468467	ELKS/RAB6-interacting/CAST family member 2	TRANS
OID20743	10	10-106079113-C-T	106079113	T	C	1054	0.00332068	-1.93905	0.390762	6.97e-07	rs72817029	chr10-106079113-C-T	LINC02627(dist=258780),LINC02624(dist=61052)	EPCAM	EPCAM	2	47192404	47387020	epithelial cell adhesion molecule	TRANS
OID30569	10	10-106137755-C-T	106137755	T	C	1054	0.0199241	0.744847	0.159868	3.18e-06	rs148117607	chr10-106137755-C-T	LINC02627(dist=317422),LINC02624(dist=2410)	AFAP1	AFAP1	4	7754089	7939926	actin filament associated protein 1	TRANS
OID31115	10	10-106213835-G-C	106213835	C	G	1054	0.00379507	1.68609	0.351126	1.57e-06	rs145676125	chr10-106213835-G-C	LINC02624(dist=25113),SORCS1(dist=359828)	NGRN	NGRN	15	90265662	90272211	neugrin, neurite outgrowth associated	TRANS
OID31051	10	10-106217514-G-T	106217514	T	G	1054	0.0227704	0.725062	0.151057	1.59e-06	rs149600384	chr10-106217514-G-T	LINC02624(dist=28792),SORCS1(dist=356149)	S100G	S100G
OID20401	10	10-106228090-C-T	106228090	T	C	1054	0.00711575	-1.25866	0.266446	2.31e-06	rs142619531	chr10-106228090-C-T	LINC02624(dist=39368),SORCS1(dist=345573)	CCL14	CCL14	17	35983288	35986729	C-C motif chemokine ligand 14	TRANS
OID20482	10	10-106270299-G-T	106270299	T	G	1054	0.0948767	-0.34466	0.0729445	2.3e-06	rs113653631	chr10-106270299-G-T	LINC02624(dist=81577),SORCS1(dist=303364)	MILR1	MILR1	17	64449114	64474006	mast cell immunoglobulin like receptor 1	TRANS
OID20129	10	10-106282043-G-A	106282043	A	G	1054	0.0479127	0.48209	0.105534	4.92e-06	rs12257510	chr10-106282043-G-A	LINC02624(dist=93321),SORCS1(dist=291620)	TSHB	TSHB	1	115029825	115034309	thyroid stimulating hormone subunit beta	TRANS
OID31144	10	10-106286351-G-C	106286351	C	G	1054	0.666983	0.222932	0.0480609	3.51e-06	rs10748911	chr10-106286351-G-C	LINC02624(dist=97629),SORCS1(dist=287312)	CRYGD	CRYGD	2	208121606	208124524	crystallin gamma D	TRANS
OID20391	10	10-106291316-C-G	106291316	G	C	1054	0.00237192	2.13703	0.461812	3.7e-06	rs557491665	chr10-106291316-C-G	LINC02624(dist=102594),SORCS1(dist=282347)	FCGR2A	FCGR2A	1	161505456	161519829	Fc gamma receptor IIa	TRANS
OID21245	10	10-106295544-G-A	106295544	A	G	1054	0.0237192	-0.652647	0.140509	3.4e-06	rs11192826	chr10-106295544-G-A	LINC02624(dist=106822),SORCS1(dist=278119)	CEACAM3	CEACAM3	19	41796586	41811554	CEA cell adhesion molecule 3	TRANS
OID31284	10	10-106402168-T-A	106402168	A	T	1054	0.154175	0.295961	0.0611205	1.28e-06	rs61875379	chr10-106402168-T-A	LINC02624(dist=213446),SORCS1(dist=171495)	ID4	ID4	6	19837369	19842195	inhibitor of DNA binding 4, HLH protein	TRANS
OID30517	10	10-106412186-T-C	106412186	C	T	1054	0.283681	0.259581	0.0509805	3.55e-07	rs7067901	chr10-106412186-T-C	LINC02624(dist=223464),SORCS1(dist=161477)	TYRP1	TYRP1	9	12693384	12710285	tyrosinase related protein 1	TRANS
OID30887	10	10-106422126-G-C	106422126	C	G	1054	0.662713	-0.210762	0.0447278	2.45e-06	rs10748917	chr10-106422126-G-C	LINC02624(dist=233404),SORCS1(dist=151537)	FARSA	FARSA	19	12922478	12933711	phenylalanyl-tRNA synthetase subunit alpha	TRANS
OID30238	10	10-106424052-A-G	106424052	G	A	1054	0.00759013	1.1893	0.259122	4.44e-06		chr10-106424052-A-G	LINC02624(dist=235330),SORCS1(dist=149611)	RNASE10	RNASE10	14	20504232	20511122	ribonuclease A family member 10 (inactive)	TRANS
OID30146	10	10-106462862-G-A	106462862	A	G	1054	0.00379507	1.76935	0.350539	4.48e-07	rs540251862	chr10-106462862-G-A	LINC02624(dist=274140),SORCS1(dist=110801)	ABCA2	ABCA2	9	137007233	137028922	ATP binding cassette subfamily A member 2	TRANS
OID31290	10	10-106463642-C-T	106463642	T	C	1054	0.107685	0.345399	0.0696771	7.15e-07	rs78971105	chr10-106463642-C-T	LINC02624(dist=274920),SORCS1(dist=110021)	TLR2	TLR2	4	153684279	153706260	toll like receptor 2	TRANS
OID21393	10	10-106472988-T-A	106472988	A	T	1054	0.0028463	-2.0722	0.421947	9.06e-07	rs12414230	chr10-106472988-T-A	LINC02624(dist=284266),SORCS1(dist=100675)	ITGB7	ITGB7	12	53191322	53207251	integrin subunit beta 7	TRANS
OID30542	10	10-106479070-C-T	106479070	T	C	1054	0.00332068	1.81984	0.373555	1.11e-06	rs79164310	chr10-106479070-C-T	LINC02624(dist=290348),SORCS1(dist=94593)	GIPR	GIPR	19	45668220	45683722	gastric inhibitory polypeptide receptor	TRANS
OID31357	10	10-106492748-G-A	106492748	A	G	1054	0.00474383	-1.48957	0.314448	2.17e-06	rs112189934	chr10-106492748-G-A	LINC02624(dist=304026),SORCS1(dist=80915)	DHPS	DHPS	19	12672469	12681887	deoxyhypusine synthase	TRANS
OID30550	10	10-106521843-A-G	106521843	G	A	1054	0.234345	0.24904	0.0533785	3.08e-06	rs10884329	chr10-106521843-A-G	LINC02624(dist=333121),SORCS1(dist=51820)	PDZK1	PDZK1	1	145670852	145707400	PDZ domain containing 1	TRANS
OID31292	10	10-106564011-G-A	106564011	A	G	1054	0.0028463	1.85341	0.404951	4.72e-06	rs192774864	chr10-106564011-G-A	LINC02624(dist=375289),SORCS1(dist=9652)	SHPK	SHPK	17	3608239	3636250	sedoheptulokinase	TRANS
OID20966	10	10-106574740-T-C	106574740	C	T	1054	0.00711575	1.35274	0.256499	1.34e-07	rs116325368	chr10-106574740-T-C	SORCS1(NM_052918:c.*2680A>G,NM_001206572:c.*2808A>G,NM_001013031:c.*2481A>G,NM_001206570:c.*2524A>G)	CD274	CD274	9	5450502	5470567	CD274 molecule	TRANS
OID20755	10	10-106574740-T-C	106574740	C	T	1054	0.00711575	1.33314	0.268033	6.57e-07	rs116325368	chr10-106574740-T-C	SORCS1(NM_052918:c.*2680A>G,NM_001206572:c.*2808A>G,NM_001013031:c.*2481A>G,NM_001206570:c.*2524A>G)	ADGRE2	ADGRE2	19	14732391	14778560	adhesion G protein-coupled receptor E2	TRANS
OID21526	10	10-106575371-G-C	106575371	C	G	1054	0.0327324	0.604385	0.121248	6.21e-07	rs114144797	chr10-106575371-G-C	SORCS1(NM_052918:c.*2049C>G,NM_001206572:c.*2177C>G,NM_001013031:c.*1850C>G,NM_001206570:c.*1893C>G)	KLK6	KLK6	19	50958630	50969591	kallikrein related peptidase 6	TRANS
OID30934	10	10-106578894-A-T	106578894	T	A	1054	0.0028463	-1.86567	0.405114	4.12e-06	rs180746702	chr10-106578894-A-T	SORCS1(NM_001206569:c.*189T>A,NM_001206571:c.*366T>A)	STX1B	STX1B	16	30989255	31010638	syntaxin 1B	TRANS
OID30164	10	10-106579358-G-C	106579358	C	G	1054	0.00474383	-1.44377	0.314576	4.44e-06	rs41310306	chr10-106579358-G-C	SORCS1	GSTM4	GSTM4	1	109656075	109665497	glutathione S-transferase mu 4	TRANS
OID20902	10	10-106584801-A-G	106584801	G	A	1054	0.104839	0.340318	0.0709253	1.6e-06	rs2418811	chr10-106584801-A-G	SORCS1	PPP3R1	PPP3R1	2	68178856	68252532	protein phosphatase 3 regulatory subunit B, alpha	TRANS
OID30283	10	10-106584978-C-T	106584978	T	C	1054	0.543643	0.207371	0.0445495	3.24e-06	rs7084708	chr10-106584978-C-T	SORCS1	ASRGL1	ASRGL1	11	62337447	62393412	asparaginase and isoaspartyl peptidase 1	TRANS
OID20872	10	10-106587349-T-G	106587349	G	T	1054	0.183586	0.267588	0.0566893	2.36e-06	rs11596520	chr10-106587349-T-G	SORCS1	FHIT	FHIT	3	59747276	61251461	fragile histidine triad diadenosine triphosphatase	TRANS
OID21286	10	10-106587349-T-G	106587349	G	T	1054	0.183586	0.260263	0.0567222	4.47e-06	rs11596520	chr10-106587349-T-G	SORCS1	TBC1D23	TBC1D23	3	100260991	100325236	TBC1 domain family member 23	TRANS
OID31384	10	10-106591627-T-C	106591627	C	T	1054	0.0128083	-0.892051	0.193053	3.82e-06	rs77398173	chr10-106591627-T-C	SORCS1	CAPN3	CAPN3	15	42359499	42412317	calpain 3	TRANS
OID20531	10	10-106595901-C-T	106595901	T	C	1054	0.548862	0.204987	0.0443353	3.77e-06	rs11814111	chr10-106595901-C-T	SORCS1	STX8	STX8	17	9250470	9575958	syntaxin 8	TRANS
OID20385	10	10-10660147-C-A	10660147	A	C	1054	0.00996205	1.00937	0.216187	3.03e-06		chr10-10660147-C-A	CELF2	IL6R	IL6R	1	154402322	154469450	interleukin 6 receptor	TRANS
OID30589	10	10-106603753-T-C	106603753	C	T	1054	0.0213472	-0.724476	0.15679	3.82e-06	rs149597679	chr10-106603753-T-C	SORCS1	TNFRSF17	TNFRSF17	16	11965209	11968068	TNF receptor superfamily member 17	TRANS
OID21413	10	10-106606829-C-T	106606829	T	C	1054	0.0170778	0.909672	0.167299	5.41e-08	rs114019854	chr10-106606829-C-T	SORCS1	AMBP	AMBP	9	114060127	114078300	alpha-1-microglobulin/bikunin precursor	TRANS
OID20617	10	10-106606829-C-T	106606829	T	C	1054	0.0170778	0.834652	0.173189	1.44e-06	rs114019854	chr10-106606829-C-T	SORCS1	CKAP4	CKAP4	12	106237880	106248020	cytoskeleton associated protein 4	TRANS
OID21158	10	10-106606829-C-T	106606829	T	C	1054	0.0170778	0.826861	0.173053	1.77e-06	rs114019854	chr10-106606829-C-T	SORCS1	IGFBP4	IGFBP4	17	40443449	40457725	insulin like growth factor binding protein 4	TRANS
OID30720	10	10-106606829-C-T	106606829	T	C	1054	0.0170778	0.827704	0.174639	2.14e-06	rs114019854	chr10-106606829-C-T	SORCS1	CFHR2	CFHR2	1	196943737	196959620	complement factor H related 2	TRANS
OID21429	10	10-106614645-C-A	106614645	A	C	1054	0.00759013	1.40551	0.259268	5.92e-08	rs114658011	chr10-106614645-C-A	SORCS1	LRIG1	LRIG1	3	66378796	66501121	leucine rich repeats and immunoglobulin like domains 1	TRANS
OID20642	10	10-106621468-C-A	106621468	A	C	1054	0.0028463	-1.94235	0.418845	3.53e-06	rs189551063	chr10-106621468-C-A	SORCS1	TPSAB1	TPSAB1	16	1240704	1242554	tryptase alpha/beta 1	TRANS
OID21373	10	10-106624023-A-G	106624023	G	A	1054	0.00759013	1.17776	0.257557	4.81e-06	rs115664496	chr10-106624023-A-G	SORCS1	DEFB4A	DEFB4A_DEFB4B	8	7894676	7896716	defensin beta 4A	TRANS
OID21373	10	10-106624023-A-G	106624023	G	A	1054	0.00759013	1.17776	0.257557	4.81e-06	rs115664496	chr10-106624023-A-G	SORCS1	DEFB4B	DEFB4A_DEFB4B	8	7414862	7416832	defensin beta 4B	TRANS
OID21523	10	10-106662493-C-G	106662493	G	C	1054	0.0156546	-0.841778	0.181298	3.43e-06	rs182690787	chr10-106662493-C-G	SORCS1	KLK10	KLK10	19	51012738	51020175	kallikrein related peptidase 10	TRANS
OID20083	10	10-10670181-C-T	10670181	T	C	1054	0.0351044	-0.580672	0.121732	1.84e-06	rs78369166	chr10-10670181-C-T	CELF2	PTN	PTN	7	137227345	137343733	pleiotrophin	TRANS
OID21264	10	10-106718046-G-C	106718046	C	G	1054	0.00332068	-1.73523	0.375239	3.76e-06	rs138089968	chr10-106718046-G-C	SORCS1	LYAR	LYAR	4	4267700	4290154	Ly1 antibody reactive	TRANS
OID20455	10	10-106722073-C-G	106722073	G	C	1054	0.0711575	0.448632	0.0825728	5.54e-08	rs10466139	chr10-106722073-C-G	SORCS1	IL11	IL11	19	55364381	55370463	interleukin 11	TRANS
OID20422	10	10-106739663-A-G	106739663	G	A	1054	0.00616698	-1.28002	0.275684	3.43e-06	rs183646556	chr10-106739663-A-G	SORCS1	IL20RA	IL20RA	6	136999970	137045180	interleukin 20 receptor subunit alpha	TRANS
OID31020	10	10-106759412-A-T	106759412	T	A	1054	0.00474383	1.56406	0.314004	6.32e-07	rs541269827	chr10-106759412-A-T	SORCS1	LRTM2	LRTM2	12	1820266	1836753	leucine rich repeats and transmembrane domains 2	TRANS
OID20113	10	10-106809021-T-G	106809021	G	T	1054	0.00379507	-1.8774	0.36556	2.81e-07	rs192852267	chr10-106809021-T-G	SORCS1	CTSH	CTSH	15	78921059	78945098	cathepsin H	TRANS
OID30324	10	10-106872659-C-T	106872659	T	C	1054	0.00474383	1.51215	0.327166	3.8e-06	rs75167479	chr10-106872659-C-T	SORCS1	PTPRB	PTPRB	12	70515869	70637429	protein tyrosine phosphatase receptor type B	TRANS
OID20510	10	10-106894314-G-C	106894314	C	G	1054	0.0208729	0.681586	0.149051	4.81e-06	rs114714162	chr10-106894314-G-C	SORCS1	NUB1	NUB1	7	151341811	151378446	negative regulator of ubiquitin like proteins 1	TRANS
OID30475	10	10-106904067-G-A	106904067	A	G	1054	0.0265655	-0.694924	0.140233	7.21e-07	rs12413435	chr10-106904067-G-A	SORCS1	IL31RA	IL31RA	5	55851356	55922850	interleukin 31 receptor A	TRANS
OID30143	10	10-106922477-C-G	106922477	G	C	1054	0.00664137	-1.22633	0.26636	4.14e-06	rs184781995	chr10-106922477-C-G	SORCS1	TPR	TPR	1	186311653	186375253	translocated promoter region, nuclear basket protein	TRANS
OID31223	10	10-106924271-C-G	106924271	G	C	1054	0.00237192	-2.04643	0.442952	3.84e-06	rs573989076	chr10-106924271-C-G	SORCS1	ERCC1	ERCC1	19	45407333	45451547	ERCC excision repair 1, endonuclease non-catalytic subunit	TRANS
OID30068	10	10-106931618-G-A	106931618	A	G	1054	0.00237192	2.2529	0.440237	3.1e-07	rs185869253	chr10-106931618-G-A	SORCS1	TMED10	TMED10	14	75131468	75176612	transmembrane p24 trafficking protein 10	TRANS
OID30823	10	10-107031017-T-C	107031017	C	T	1054	0.412239	-0.220985	0.0443928	6.43e-07	rs11193174	chr10-107031017-T-C	SORCS1	DEFB116	DEFB116	20	31303211	31308585	defensin beta 116	TRANS
OID20840	10	10-107038506-A-G	107038506	G	A	1054	0.00948767	1.05381	0.223291	2.36e-06	rs540191271	chr10-107038506-A-G	SORCS1	EPHA10	EPHA10	1	37715975	37765152	EPH receptor A10	TRANS
OID30556	10	10-107084476-G-T	107084476	T	G	1054	0.0166034	-0.799267	0.165228	1.32e-06	rs191723821	chr10-107084476-G-T	SORCS1	CD226	CD226	18	69853273	69956799	CD226 molecule	TRANS
OID30315	10	10-107093951-C-T	107093951	T	C	1054	0.0132827	0.866104	0.189718	4.99e-06	rs114698140	chr10-107093951-C-T	SORCS1	ASPN	ASPN	9	92456206	92482506	asporin	TRANS
OID30152	10	10-107103470-T-C	107103470	C	T	1054	0.550759	0.198626	0.0418091	2.03e-06	rs10787011	chr10-107103470-T-C	SORCS1	ENOX2	ENOX2
OID30863	10	10-107129928-T-C	107129928	C	T	1054	0.120019	0.303988	0.0651696	3.09e-06	rs12260673	chr10-107129928-T-C	SORCS1	SH3BGRL2	SH3BGRL2	6	79631328	79703655	SH3 domain binding glutamate rich protein like 2	TRANS
OID21210	10	10-107139903-C-T	107139903	T	C	1054	0.00332068	-1.77149	0.375227	2.35e-06	rs567961388	chr10-107139903-C-T	SORCS1	LSM1	LSM1	8	38163320	38176730	LSM1 homolog, mRNA degradation associated	TRANS
OID31461	10	10-107162666-T-C	107162666	C	T	1054	0.0028463	2.16782	0.422087	2.81e-07	rs537667986	chr10-107162666-T-C	SORCS1	PTPRK	PTPRK	6	127968784	128520599	protein tyrosine phosphatase receptor type K	TRANS
OID30765	10	10-107162666-T-C	107162666	C	T	1054	0.0028463	2.0269	0.421901	1.55e-06	rs537667986	chr10-107162666-T-C	SORCS1	LGALS3BP	LGALS3BP	17	78971254	78979923	galectin 3 binding protein	TRANS
OID20481	10	10-10731463-A-G	10731463	G	A	1054	0.00332068	-1.73461	0.374392	3.6e-06	rs189181849	chr10-10731463-A-G	CELF2	IL17D	IL17D	13	20701512	20723098	interleukin 17D	TRANS
OID31524	10	10-107330370-G-A	107330370	A	G	1054	0.0028463	1.92289	0.405233	2.08e-06		chr10-107330370-G-A	SORCS1(dist=165664),LINC01435(dist=541206)	SUGP1	SUGP1	19	19276032	19320509	SURP and G-patch domain containing 1	TRANS
OID20917	10	10-107348535-A-G	107348535	G	A	1054	0.0782732	0.383914	0.0832593	4.01e-06	rs7097853	chr10-107348535-A-G	SORCS1(dist=183829),LINC01435(dist=523041)	DRAXIN	DRAXIN	1	11691709	11725857	dorsal inhibitory axon guidance protein	TRANS
OID20858	10	10-107352015-T-C	107352015	C	T	1054	0.0189753	-0.733633	0.159646	4.32e-06	rs72821054	chr10-107352015-T-C	SORCS1(dist=187309),LINC01435(dist=519561)	MRPL46	MRPL46	15	88459477	88467388	mitochondrial ribosomal protein L46	TRANS
OID21354	10	10-10739594-A-G	10739594	G	A	1054	0.225806	0.263995	0.0526829	5.41e-07	rs11256805	chr10-10739594-A-G	CELF2	DPP6	DPP6	7	153748132	154894285	dipeptidyl peptidase like 6	TRANS
OID20885	10	10-107418905-G-A	107418905	A	G	1054	0.00332068	-2.02875	0.37414	5.88e-08	rs142328901	chr10-107418905-G-A	SORCS1(dist=254199),LINC01435(dist=452671)	GKN1	GKN1	2	68974635	68980976	gastrokine 1	TRANS
OID21313	10	10-10750152-C-T	10750152	T	C	1054	0.00332068	-1.77698	0.387517	4.53e-06	rs191934258	chr10-10750152-C-T	CELF2	DKKL1	DKKL1	19	49363876	49375116	dickkopf like acrosomal protein 1	TRANS
OID20822	10	10-107532649-A-G	107532649	G	A	1054	0.016129	-0.827076	0.172446	1.62e-06	rs11193529	chr10-107532649-A-G	SORCS1(dist=367943),LINC01435(dist=338927)	PXN	PXN	12	120201290	120265771	paxillin	TRANS
OID20115	10	10-107616147-T-C	107616147	C	T	1054	0.00426945	-1.57606	0.343298	4.41e-06	rs146531302	chr10-107616147-T-C	SORCS1(dist=451441),LINC01435(dist=255429)	MSTN	MSTN	2	190055699	190062729	myostatin	TRANS
OID30842	10	10-107616546-G-A	107616546	A	G	1054	0.00237192	2.29073	0.442103	2.2e-07	rs556416593	chr10-107616546-G-A	SORCS1(dist=451840),LINC01435(dist=255030)	PNMA2	PNMA2	8	26504700	26513872	PNMA family member 2	TRANS
OID30413	10	10-107620623-C-G	107620623	G	C	1054	0.0132827	0.922989	0.19551	2.35e-06	rs149161488	chr10-107620623-C-G	SORCS1(dist=455917),LINC01435(dist=250953)	GM2A	GM2A	5	151253184	151270439	ganglioside GM2 activator	TRANS
OID31243	10	10-107631584-C-T	107631584	T	C	1054	0.00664137	-1.22183	0.266417	4.51e-06	rs191261317	chr10-107631584-C-T	SORCS1(dist=466878),LINC01435(dist=239992)	IL25	IL25	14	23372808	23376403	interleukin 25	TRANS
OID31509	10	10-10763328-C-T	10763328	T	C	1054	0.0151803	-0.874829	0.183824	1.94e-06	rs184724542	chr10-10763328-C-T	CELF2	SPINT3	SPINT3	20	45512460	45515622	serine peptidase inhibitor, Kunitz type 3	TRANS
OID30184	10	10-107667215-T-C	107667215	C	T	1054	0.0251423	0.652718	0.141388	3.9e-06	rs113641194	chr10-107667215-T-C	SORCS1(dist=502509),LINC01435(dist=204361)	PKD2	PKD2	4	88007634	88077777	polycystin 2, transient receptor potential cation channel	TRANS
OID31212	10	10-107682503-G-C	107682503	C	G	1054	0.0199241	0.732534	0.155799	2.58e-06	rs17123055	chr10-107682503-G-C	SORCS1(dist=517797),LINC01435(dist=189073)	PFDN4	PFDN4	20	54208086	54219961	prefoldin subunit 4	TRANS
OID30406	10	10-107697922-C-G	107697922	G	C	1054	0.00332068	2.262	0.388216	5.66e-09	rs538962749	chr10-107697922-C-G	SORCS1(dist=533216),LINC01435(dist=173654)	CPQ	CPQ	8	96645241	97143501	carboxypeptidase Q	TRANS
OID20676	10	10-107697922-C-G	107697922	G	C	1054	0.00332068	2.00317	0.39072	2.95e-07	rs538962749	chr10-107697922-C-G	SORCS1(dist=533216),LINC01435(dist=173654)	SMPDL3A	SMPDL3A	6	122789048	122809719	sphingomyelin phosphodiesterase acid like 3A	TRANS
OID30306	10	10-107697922-C-G	107697922	G	C	1054	0.00332068	1.83049	0.390833	2.82e-06	rs538962749	chr10-107697922-C-G	SORCS1(dist=533216),LINC01435(dist=173654)	MAN2B2	MAN2B2	4	6575188	6623348	mannosidase alpha class 2B member 2	TRANS
OID21217	10	10-10773796-T-C	10773796	C	T	1054	0.0028463	-1.94404	0.405126	1.6e-06	rs138528008	chr10-10773796-T-C	CELF2	BIRC2	BIRC2	11	102347181	102378670	baculoviral IAP repeat containing 2	TRANS
OID30423	10	10-107765082-G-A	107765082	A	G	1054	0.149431	0.287574	0.0590078	1.1e-06	rs11193677	chr10-107765082-G-A	SORCS1(dist=600376),LINC01435(dist=106494)	SPRED2	SPRED2	2	65310850	65432599	sprouty related EVH1 domain containing 2	TRANS
OID20569	10	10-107789861-C-G	107789861	G	C	1054	0.0313093	-0.593466	0.123778	1.63e-06	rs115911895	chr10-107789861-C-G	SORCS1(dist=625155),LINC01435(dist=81715)	CCL28	CCL28	5	43376645	43412391	C-C motif chemokine ligand 28	TRANS
OID20472	10	10-107791826-G-A	107791826	A	G	1054	0.00379507	1.75496	0.350149	5.39e-07	rs114403817	chr10-107791826-G-A	SORCS1(dist=627120),LINC01435(dist=79750)	IL5	IL5	5	132541444	132543522	interleukin 5	TRANS
OID20277	10	10-107818722-A-G	107818722	G	A	1054	0.222011	-0.244433	0.0532247	4.38e-06	rs7916409	chr10-107818722-A-G	SORCS1(dist=654016),LINC01435(dist=52854)	ICAM3	ICAM3	19	10333775	10339624	intercellular adhesion molecule 3	TRANS
OID21114	10	10-107819103-T-C	107819103	C	T	1054	0.228178	0.254574	0.0545451	3.05e-06	rs17123419	chr10-107819103-T-C	SORCS1(dist=654397),LINC01435(dist=52473)	SOD2	SOD2	6	159669068	159762332	superoxide dismutase 2	TRANS
OID31512	10	10-107820867-T-C	107820867	C	T	1054	0.0351044	-0.580168	0.122492	2.18e-06	rs112311667	chr10-107820867-T-C	SORCS1(dist=656161),LINC01435(dist=50709)	CYB5R2	CYB5R2	11	7665094	7674267	cytochrome b5 reductase 2	TRANS
OID30874	10	10-107844180-A-G	107844180	G	A	1054	0.0839658	-0.371256	0.078223	2.07e-06	rs116394499	chr10-107844180-A-G	SORCS1(dist=679474),LINC01435(dist=27396)	SAG	SAG	2	233307815	233347055	S-antigen visual arrestin	TRANS
OID21269	10	10-107846982-T-G	107846982	G	T	1054	0.417932	-0.20529	0.0423855	1.28e-06	rs7067538	chr10-107846982-T-G	SORCS1(dist=682276),LINC01435(dist=24594)	ACAA1	ACAA1	3	38122709	38137242	acetyl-CoA acyltransferase 1	TRANS
OID31436	10	10-107846982-T-G	107846982	G	T	1054	0.417932	-0.194201	0.0424273	4.71e-06	rs7067538	chr10-107846982-T-G	SORCS1(dist=682276),LINC01435(dist=24594)	SDHB	SDHB	1	17018725	17054032	succinate dehydrogenase complex iron sulfur subunit B	TRANS
OID30341	10	10-107859570-C-T	107859570	T	C	1054	0.00759013	1.21531	0.258433	2.57e-06	rs543653446	chr10-107859570-C-T	SORCS1(dist=694864),LINC01435(dist=12006)	SGSH	SGSH	17	80209275	80220333	N-sulfoglucosamine sulfohydrolase	TRANS
OID21138	10	10-107907678-A-G	107907678	G	A	1054	0.00379507	-1.74369	0.365766	1.87e-06	rs142147259	chr10-107907678-A-G	LINC01435	ARSA	ARSA	22	50622753	50628152	arylsulfatase A	TRANS
OID30933	10	10-108006914-C-T	108006914	T	C	1054	0.0948767	0.35094	0.0741196	2.19e-06	rs146552620	chr10-108006914-C-T	LINC01435	MFAP3L	MFAP3L	4	169986601	170033003	microfibril associated protein 3 like	TRANS
OID30995	10	10-108008191-T-C	108008191	C	T	1054	0.00426945	1.49097	0.318766	2.91e-06	rs548946526	chr10-108008191-T-C	LINC01435	RLN1	RLN1	9	5334929	5339876	relaxin 1	TRANS
OID20400	10	10-108091322-G-C	108091322	C	G	1054	0.00332068	-1.82654	0.387875	2.49e-06	rs192677213	chr10-108091322-G-C	LINC01435(dist=22029),XPNPEP1(dist=1773444)	CST3	CST3	20	23626705	23637955	cystatin C	TRANS
OID31006	10	10-108124150-C-G	108124150	G	C	1054	0.00237192	-2.06681	0.443803	3.21e-06	rs187832605	chr10-108124150-C-G	LINC01435(dist=54857),XPNPEP1(dist=1740616)	HJV	HJV	1	146017469	146021735	hemojuvelin BMP co-receptor	TRANS
OID20458	10	10-108231037-T-C	108231037	C	T	1054	0.00426945	-1.73712	0.329564	1.36e-07	rs190075581	chr10-108231037-T-C	LINC01435(dist=161744),XPNPEP1(dist=1633729)	CXCL14	CXCL14	5	135570680	135578991	C-X-C motif chemokine ligand 14	TRANS
OID20823	10	10-108347830-G-A	108347830	A	G	1054	0.122391	0.308149	0.0660219	3.05e-06	rs7905232	chr10-108347830-G-A	LINC01435(dist=278537),XPNPEP1(dist=1516936)	IDI2	IDI2	10	1018910	1044201	isopentenyl-diphosphate delta isomerase 2	TRANS
OID30624	10	10-108414669-T-C	108414669	C	T	1054	0.0208729	0.691259	0.142538	1.24e-06	rs142002565	chr10-108414669-T-C	LINC01435(dist=345376),XPNPEP1(dist=1450097)	ST13	ST13	22	40824534	40857008	ST13 Hsp70 interacting protein	TRANS
OID21162	10	10-108414669-T-C	108414669	C	T	1054	0.0208729	0.708243	0.147061	1.46e-06	rs142002565	chr10-108414669-T-C	LINC01435(dist=345376),XPNPEP1(dist=1450097)	ANKRD54	ANKRD54	22	37830854	37849318	ankyrin repeat domain 54	TRANS
OID21022	10	10-108414669-T-C	108414669	C	T	1054	0.0208729	0.683439	0.142588	1.64e-06	rs142002565	chr10-108414669-T-C	LINC01435(dist=345376),XPNPEP1(dist=1450097)	NSFL1C	NSFL1C	20	1442161	1467692	NSFL1 cofactor	TRANS
OID21160	10	10-108414669-T-C	108414669	C	T	1054	0.0208729	0.668863	0.142656	2.75e-06	rs142002565	chr10-108414669-T-C	LINC01435(dist=345376),XPNPEP1(dist=1450097)	PARK7	PARK7	1	7961653	7985505	Parkinsonism associated deglycase	TRANS
OID21347	10	10-108414669-T-C	108414669	C	T	1054	0.0208729	0.667874	0.142649	2.84e-06	rs142002565	chr10-108414669-T-C	LINC01435(dist=345376),XPNPEP1(dist=1450097)	PPME1	PPME1	11	74171288	74254703	protein phosphatase methylesterase 1	TRANS
OID20067	10	10-108415707-T-C	108415707	C	T	1054	0.00237192	2.27712	0.442596	2.68e-07		chr10-108415707-T-C	LINC01435(dist=346414),XPNPEP1(dist=1449059)	VSTM2L	VSTM2L	20	37903126	37945345	V-set and transmembrane domain containing 2 like	TRANS
OID20427	10	10-108416140-T-C	108416140	C	T	1054	0.00664137	1.142	0.248953	4.49e-06	rs192422182	chr10-108416140-T-C	LINC01435(dist=346847),XPNPEP1(dist=1448626)	IL1B	IL1B	2	112829755	112836779	interleukin 1 beta	TRANS
OID31432	10	10-108427911-G-A	108427911	A	G	1054	0.00616698	1.32283	0.284214	3.25e-06	rs116893780	chr10-108427911-G-A	LINC01435(dist=358618),XPNPEP1(dist=1436855)	KIR2DS4	KIR2DS4	19	54735819	54848575	killer cell immunoglobulin like receptor, two Ig domains and short cytoplasmic tail 4	TRANS
OID30645	10	10-108450643-T-C	108450643	C	T	1054	0.0175522	0.757128	0.162493	3.17e-06	rs145170580	chr10-108450643-T-C	LINC01435(dist=381350),XPNPEP1(dist=1414123)	SNCA	SNCA	4	89724098	89841991	synuclein alpha	TRANS
OID31400	10	10-108455483-A-G	108455483	G	A	1054	0.0028463	1.99025	0.421324	2.31e-06	rs576733536	chr10-108455483-A-G	LINC01435(dist=386190),XPNPEP1(dist=1409283)	VSIG10	VSIG10	12	118063592	118104011	V-set and immunoglobulin domain containing 10	TRANS
OID21095	10	10-108457412-G-A	108457412	A	G	1054	0.00332068	1.72182	0.375586	4.55e-06	rs566340525	chr10-108457412-G-A	LINC01435(dist=388119),XPNPEP1(dist=1407354)	NCAM2	NCAM2	21	20998408	21543329	neural cell adhesion molecule 2	TRANS
OID30580	10	10-108489022-G-A	108489022	A	G	1054	0.00332068	-1.71668	0.375598	4.87e-06	rs536479543	chr10-108489022-G-A	LINC01435(dist=419729),XPNPEP1(dist=1375744)	DTD1	DTD1	20	18588053	18766644	D-aminoacyl-tRNA deacylase 1	TRANS
OID21127	10	10-108563197-A-G	108563197	G	A	1054	0.056926	0.448207	0.0967985	3.65e-06	rs116036391	chr10-108563197-A-G	LINC01435(dist=493904),XPNPEP1(dist=1301569)	B4GAT1	B4GAT1	11	66345373	66347629	beta-1,4-glucuronyltransferase 1	TRANS
OID30937	10	10-10859165-G-A	10859165	A	G	1054	0.104364	0.325852	0.070521	3.83e-06	rs12356103	chr10-10859165-G-A	CELF2	TARM1	TARM1	19	54069894	54081365	T cell-interacting, activating receptor on myeloid cells 1	TRANS
OID21349	10	10-108595008-G-C	108595008	C	G	1054	0.0460152	0.477733	0.103124	3.61e-06	rs79055728	chr10-108595008-G-C	LINC01435(dist=525715),XPNPEP1(dist=1269758)	DTX3	DTX3	12	57604823	57609802	deltex E3 ubiquitin ligase 3	TRANS
OID21484	10	10-108595776-T-G	108595776	G	T	1054	0.0241935	-0.702876	0.14479	1.21e-06	rs144180695	chr10-108595776-T-G	LINC01435(dist=526483),XPNPEP1(dist=1268990)	L1CAM	L1CAM
OID21052	10	10-108603684-G-A	108603684	A	G	1054	0.0142315	-0.845206	0.183652	4.18e-06	rs185790077	chr10-108603684-G-A	LINC01435(dist=534391),XPNPEP1(dist=1261082)	TNFRSF21	TNFRSF21	6	47231531	47309905	TNF receptor superfamily member 21	TRANS
OID20948	10	10-108608548-T-C	108608548	C	T	1054	0.0498102	-0.485819	0.104221	3.14e-06	rs115863153	chr10-108608548-T-C	LINC01435(dist=539255),XPNPEP1(dist=1256218)	SETMAR	SETMAR	3	4303303	4317265	SET domain and mariner transposase fusion gene	TRANS
OID30080	10	10-108611859-A-G	108611859	G	A	1054	0.00521822	-1.56394	0.298828	1.66e-07	rs116728137	chr10-108611859-A-G	LINC01435(dist=542566),XPNPEP1(dist=1252907)	ACSL1	ACSL1	4	184755594	184825968	acyl-CoA synthetase long chain family member 1	TRANS
OID30278	10	10-108622705-G-A	108622705	A	G	1054	0.227704	-0.237717	0.0510818	3.26e-06	rs12255307	chr10-108622705-G-A	LINC01435(dist=553412),XPNPEP1(dist=1242061)	SCPEP1	SCPEP1	17	56978130	57006768	serine carboxypeptidase 1	TRANS
OID30187	10	10-108630143-C-T	108630143	T	C	1054	0.0208729	-0.735785	0.152138	1.32e-06	rs114994619	chr10-108630143-C-T	LINC01435(dist=560850),XPNPEP1(dist=1234623)	FHIP2A	FHIP2A
OID20462	10	10-108667716-G-A	108667716	A	G	1054	0.00616698	-1.35991	0.286377	2.05e-06	rs186048469	chr10-108667716-G-A	LINC01435(dist=598423),XPNPEP1(dist=1197050)	SIT1	SIT1	9	35649294	35650931	signaling threshold regulating transmembrane adaptor 1	TRANS
OID30226	10	10-108684988-T-A	108684988	A	T	1054	0.00379507	-1.70997	0.363548	2.56e-06	rs113788043	chr10-108684988-T-A	LINC01435(dist=615695),XPNPEP1(dist=1179778)	ROBO4	ROBO4	11	124883690	124897865	roundabout guidance receptor 4	TRANS
OID20470	10	10-108694813-T-C	108694813	C	T	1054	0.0374763	0.532438	0.112722	2.32e-06	rs145490919	chr10-108694813-T-C	LINC01435(dist=625520),XPNPEP1(dist=1169953)	NFATC3	NFATC3	16	68085369	68229259	nuclear factor of activated T cells 3	TRANS
OID20800	10	10-108728713-T-A	108728713	A	T	1054	0.00759013	-1.14174	0.249487	4.73e-06	rs529934548	chr10-108728713-T-A	LINC01435(dist=659420),XPNPEP1(dist=1136053)	KRT14	KRT14	17	41582278	41586895	keratin 14	TRANS
OID31264	10	10-108768442-A-G	108768442	G	A	1054	0.0156546	-0.837263	0.174441	1.59e-06	rs149127402	chr10-108768442-A-G	LINC01435(dist=699149),XPNPEP1(dist=1096324)	GTF2IRD1	GTF2IRD1	7	74453905	74602593	GTF2I repeat domain containing 1	TRANS
OID21236	10	10-10880299-G-A	10880299	A	G	1054	0.00237192	-2.06633	0.443864	3.23e-06		chr10-10880299-G-A	CELF2	MED18	MED18	1	28329039	28335965	mediator complex subunit 18	TRANS
OID30129	10	10-108808533-A-G	108808533	G	A	1054	0.00474383	-1.51247	0.313732	1.43e-06	rs148978793	chr10-108808533-A-G	LINC01435(dist=739240),XPNPEP1(dist=1056233)	IFNW1	IFNW1	9	21140631	21141901	interferon omega 1	TRANS
OID21147	10	10-108816197-G-A	108816197	A	G	1054	0.0678368	-0.420092	0.0884994	2.07e-06	rs73344751	chr10-108816197-G-A	LINC01435(dist=746904),XPNPEP1(dist=1048569)	TIMP4	TIMP4	3	12153067	12158912	TIMP metallopeptidase inhibitor 4	TRANS
OID30217	10	10-108831982-G-A	108831982	A	G	1054	0.0132827	0.898106	0.196462	4.84e-06		chr10-108831982-G-A	LINC01435(dist=762689),XPNPEP1(dist=1032784)	COQ7	COQ7	16	19067613	19080095	coenzyme Q7, hydroxylase	TRANS
OID30937	10	10-108851245-A-G	108851245	G	A	1054	0.00332068	1.88125	0.373791	4.83e-07	rs117505163	chr10-108851245-A-G	LINC01435(dist=781952),XPNPEP1(dist=1013521)	TARM1	TARM1	19	54069894	54081365	T cell-interacting, activating receptor on myeloid cells 1	TRANS
OID20892	10	10-108867426-A-G	108867426	G	A	1054	0.00332068	1.73049	0.375553	4.07e-06	rs141120802	chr10-108867426-A-G	LINC01435(dist=798133),XPNPEP1(dist=997340)	PFDN2	PFDN2	1	161100560	161118037	prefoldin subunit 2	TRANS
OID31509	10	10-108891793-G-C	108891793	C	G	1054	0.022296	-0.709468	0.152805	3.43e-06	rs115454513	chr10-108891793-G-C	LINC01435(dist=822500),XPNPEP1(dist=972973)	SPINT3	SPINT3	20	45512460	45515622	serine peptidase inhibitor, Kunitz type 3	TRANS
OID20701	10	10-108906724-T-C	108906724	C	T	1054	0.016129	-0.852925	0.172374	7.49e-07	rs114771101	chr10-108906724-T-C	LINC01435(dist=837431),XPNPEP1(dist=958042)	CRIM1	CRIM1	2	36354748	36551135	cysteine rich transmembrane BMP regulator 1	TRANS
OID21045	10	10-108906724-T-C	108906724	C	T	1054	0.016129	-0.83749	0.172404	1.19e-06	rs114771101	chr10-108906724-T-C	LINC01435(dist=837431),XPNPEP1(dist=958042)	RGMB	RGMB	5	98768631	98796494	repulsive guidance molecule BMP co-receptor b	TRANS
OID20096	10	10-10898210-C-T	10898210	T	C	1054	0.00237192	2.0386	0.443736	4.34e-06	rs193104580	chr10-10898210-C-T	CELF2	GZMH	GZMH	14	24606479	24609685	granzyme H	TRANS
OID20160	10	10-10903388-T-C	10903388	C	T	1054	0.247154	-0.242525	0.0526992	4.18e-06	rs912069	chr10-10903388-T-C	CELF2	PLXNB3	PLXNB3
OID21340	10	10-109055104-C-T	109055104	T	C	1054	0.0398482	-0.513001	0.111194	3.96e-06	rs73342430	chr10-109055104-C-T	LINC01435(dist=985811),XPNPEP1(dist=809662)	CES3	CES3	16	66961265	66975149	carboxylesterase 3	TRANS
OID20173	10	10-10907062-A-G	10907062	G	A	1054	0.0056926	-1.33667	0.287461	3.32e-06	rs144512658	chr10-10907062-A-G	CELF2	GPNMB	GPNMB	7	23246774	23275108	glycoprotein nmb	TRANS
OID21141	10	10-109074989-G-A	109074989	A	G	1054	0.0256167	-0.702331	0.137964	3.57e-07	rs113958228	chr10-109074989-G-A	LINC01435(dist=1005696),XPNPEP1(dist=789777)	BLVRB	BLVRB	19	40447767	40465745	biliverdin reductase B	TRANS
OID20129	10	10-10911146-T-G	10911146	G	T	1054	0.227704	-0.242433	0.0524844	3.85e-06	rs11256898	chr10-10911146-T-G	CELF2	TSHB	TSHB	1	115029825	115034309	thyroid stimulating hormone subunit beta	TRANS
OID21100	10	10-109116846-C-T	109116846	T	C	1054	0.00332068	-1.86899	0.389843	1.63e-06	rs117329752	chr10-109116846-C-T	LINC01435(dist=1047553),XPNPEP1(dist=747920)	MPO	MPO	17	58269854	58280935	myeloperoxidase	TRANS
OID31430	10	10-109145148-T-C	109145148	C	T	1054	0.040797	-0.515159	0.109793	2.7e-06	rs113655668	chr10-109145148-T-C	LINC01435(dist=1075855),XPNPEP1(dist=719618)	ITIH5	ITIH5	10	7559269	7666998	inter-alpha-trypsin inhibitor heavy chain 5	TRANS
OID20421	10	10-109211296-C-G	109211296	G	C	1054	0.0962998	0.33715	0.0730063	3.87e-06	rs11194476	chr10-109211296-C-G	LINC01435(dist=1142003),XPNPEP1(dist=653470)	PAPPA	PAPPA	9	116153790	116402321	pappalysin 1	TRANS
OID20327	10	10-109239082-G-A	109239082	A	G	1054	0.571158	0.227369	0.0451384	4.73e-07	rs7906628	chr10-109239082-G-A	LINC01435(dist=1169789),XPNPEP1(dist=625684)	RETN	RETN	19	7669048	7670455	resistin	TRANS
OID30844	10	10-10927677-C-T	10927677	T	C	1054	0.00379507	-1.51695	0.313575	1.31e-06		chr10-10927677-C-T	CELF2	BCAT2	BCAT2	19	48795063	48811029	branched chain amino acid transaminase 2	TRANS
OID20808	10	10-109427145-T-C	109427145	C	T	352	0.0340909	-0.919263	0.19674	2.98e-06	rs12267752	chr10-109427145-T-C	LINC01435(dist=1357852),XPNPEP1(dist=437621)	CDHR1	CDHR1	10	84194536	84219620	cadherin related family member 1	TRANS
OID20265	10	10-109439533-C-T	109439533	T	C	1054	0.0379507	0.607768	0.119859	3.96e-07	rs116272314	chr10-109439533-C-T	LINC01435(dist=1370240),XPNPEP1(dist=425233)	TNFRSF10C	TNFRSF10C	8	23102920	23117445	TNF receptor superfamily member 10c	TRANS
OID20204	10	10-109459700-T-C	109459700	C	T	1054	0.00474383	-1.56142	0.326999	1.8e-06	rs573395149	chr10-109459700-T-C	LINC01435(dist=1390407),XPNPEP1(dist=405066)	SOST	SOST	17	43753737	43758791	sclerostin	TRANS
OID30483	10	10-10949017-C-T	10949017	T	C	1054	0.00521822	1.37475	0.300163	4.65e-06	rs145245076	chr10-10949017-C-T	LINC00710	PRSS22	PRSS22	16	2852729	2858170	serine protease 22	TRANS
OID20872	10	10-109505991-G-A	109505991	A	G	1054	0.0232448	0.661688	0.144914	4.97e-06	rs142310175	chr10-109505991-G-A	LINC01435(dist=1436698),XPNPEP1(dist=358775)	FHIT	FHIT	3	59747276	61251461	fragile histidine triad diadenosine triphosphatase	TRANS
OID30809	10	10-109550210-C-T	109550210	T	C	1054	0.0166034	-0.786652	0.169734	3.58e-06	rs181551017	chr10-109550210-C-T	LINC01435(dist=1480917),XPNPEP1(dist=314556)	GLP1R	GLP1R	6	39048780	39091303	glucagon like peptide 1 receptor	TRANS
OID30116	10	10-109573941-A-T	109573941	T	A	1054	0.0109108	-0.965064	0.208722	3.77e-06	rs34305146	chr10-109573941-A-T	LINC01435(dist=1504648),XPNPEP1(dist=290825)	NPR1	NPR1	1	153678687	153693992	natriuretic peptide receptor 1	TRANS
OID20179	10	10-109579006-C-T	109579006	T	C	1054	0.0227704	0.7138	0.148862	1.63e-06	rs76515831	chr10-109579006-C-T	LINC01435(dist=1509713),XPNPEP1(dist=285760)	CBLIF	CBLIF	11	59829272	59845499	cobalamin binding intrinsic factor	TRANS
OID31427	10	10-109609811-A-G	109609811	G	A	1054	0.90797	-0.356009	0.0759616	2.78e-06	rs12569657	chr10-109609811-A-G	LINC01435(dist=1540518),XPNPEP1(dist=254955)	KLK15	KLK15	19	50825288	50831523	kallikrein related peptidase 15	TRANS
OID21274	10	10-109615251-C-T	109615251	T	C	1054	0.0170778	-0.813554	0.167632	1.21e-06	rs116202226	chr10-109615251-C-T	LINC01435(dist=1545958),XPNPEP1(dist=249515)	IGF1R	IGF1R	15	98648538	98964530	insulin like growth factor 1 receptor	TRANS
OID20387	10	10-109615251-C-T	109615251	T	C	1054	0.0170778	-0.79717	0.174617	4.99e-06	rs116202226	chr10-109615251-C-T	LINC01435(dist=1545958),XPNPEP1(dist=249515)	FCGR3B	FCGR3B	1	161623197	161631963	Fc gamma receptor IIIb	TRANS
OID30101	10	10-1096631-T-C	1096631	C	T	1054	0.51945	-0.213378	0.0434535	9.08e-07	rs36062650	chr10-1096631-T-C	WDR37	PGLYRP4	PGLYRP4	1	153330120	153348841	peptidoglycan recognition protein 4	TRANS
OID30673	10	10-1096799-C-T	1096799	T	C	1054	0.00521822	-1.4865	0.299687	7.04e-07	rs534654489	chr10-1096799-C-T	WDR37	APOB	APOB	2	21001428	21044073	apolipoprotein B	TRANS
OID30473	10	10-109686725-G-C	109686725	C	G	1054	0.00379507	-1.65388	0.350666	2.4e-06	rs28896240	chr10-109686725-G-C	LINC01435(dist=1617432),XPNPEP1(dist=178041)	RNF31	RNF31	14	24146874	24160661	ring finger protein 31	TRANS
OID30774	10	10-10971501-A-G	10971501	G	A	1054	0.00332068	2.01308	0.390303	2.5e-07	rs150663026	chr10-10971501-A-G	CELF2	SERPINA4	SERPINA4	14	94561441	94569906	serpin family A member 4	TRANS
OID20223	10	10-109784620-C-A	109784620	A	C	1054	0.028463	-0.609775	0.129294	2.4e-06	rs75728625	chr10-109784620-C-A	LINC01435(dist=1715327),XPNPEP1(dist=80146)	CHRDL2	CHRDL2	11	74696427	74731426	chordin like 2	TRANS
OID20656	10	10-109903880-T-C	109903880	C	T	1054	0.00379507	-1.74302	0.364556	1.74e-06	rs181520464	chr10-109903880-T-C	XPNPEP1	HGF	HGF	7	81699011	81770047	hepatocyte growth factor	TRANS
OID30989	10	10-109909546-C-A	109909546	A	C	1054	0.00711575	1.28568	0.257059	5.69e-07	rs115843068	chr10-109909546-C-A	XPNPEP1	MYO6	MYO6	6	75749238	75919537	myosin VI	TRANS
OID20409	10	10-110082790-C-T	110082790	T	C	1054	0.0028463	2.02048	0.421673	1.65e-06	rs148754330	chr10-110082790-C-T	ADD3	CA1	CA1	8	85327607	85378113	carbonic anhydrase 1	TRANS
OID21149	10	10-110082790-C-T	110082790	T	C	1054	0.0028463	1.96661	0.419264	2.72e-06	rs148754330	chr10-110082790-C-T	ADD3	CA2	CA2	8	85463901	85481493	carbonic anhydrase 2	TRANS
OID21385	10	10-110082790-C-T	110082790	T	C	1054	0.0028463	1.86237	0.40543	4.36e-06	rs148754330	chr10-110082790-C-T	ADD3	HMBS	HMBS	11	119084876	119093549	hydroxymethylbilane synthase	TRANS
OID20676	10	10-110092755-T-G	110092755	G	T	1054	0.0085389	-1.19197	0.244947	1.14e-06	rs142089863	chr10-110092755-T-G	ADD3	SMPDL3A	SMPDL3A	6	122789048	122809719	sphingomyelin phosphodiesterase acid like 3A	TRANS
OID30182	10	10-11009336-T-C	11009336	C	T	1054	0.12666	-0.303249	0.0644931	2.58e-06	rs111903489	chr10-11009336-T-C	CELF2	PALM3	PALM3	19	14053366	14062076	paralemmin 3	TRANS
OID31323	10	10-110389906-C-T	110389906	T	C	352	0.0198864	1.32343	0.262479	4.61e-07	rs111634678	chr10-110389906-C-T	SMNDC1(dist=84986),DUSP5(dist=108001)	SAP18	SAP18	13	21140513	21149097	Sin3A associated protein 18	TRANS
OID21303	10	10-110463528-A-C	110463528	C	A	1054	0.814991	-0.265529	0.0575914	4.02e-06	rs1870188	chr10-110463528-A-C	SMNDC1(dist=158608),DUSP5(dist=34379)	HS3ST3B1	HS3ST3B1	17	14301080	14349404	heparan sulfate-glucosamine 3-sulfotransferase 3B1	TRANS
OID30914	10	10-110472405-G-A	110472405	A	G	1054	0.00759013	-1.18999	0.257995	3.98e-06	rs141635540	chr10-110472405-G-A	SMNDC1(dist=167485),DUSP5(dist=25502)	CUZD1	CUZD1	10	122832157	122845857	CUB and zona pellucida like domains 1	TRANS
OID30169	10	10-110478913-A-C	110478913	C	A	1054	0.177419	-0.265165	0.0580068	4.85e-06	rs11195148	chr10-110478913-A-C	SMNDC1(dist=173993),DUSP5(dist=18994)	KRT6C	KRT6C	12	52468515	52473805	keratin 6C	TRANS
OID30728	10	10-11049119-T-A	11049119	A	T	1054	0.00996205	-1.04138	0.227156	4.55e-06	rs556026371	chr10-11049119-T-A	CELF2	LYVE1	LYVE1	11	10556965	10568665	lymphatic vessel endothelial hyaluronan receptor 1	TRANS
OID20862	10	10-110518691-A-T	110518691	T	A	1054	0.131404	-0.292861	0.063365	3.8e-06	rs12357803	chr10-110518691-A-T	DUSP5(dist=7160),SMC3(dist=49000)	SLIT2	SLIT2	4	20251904	20620561	slit guidance ligand 2	TRANS
OID20096	10	10-110528485-T-C	110528485	C	T	1054	0.959677	-0.501731	0.109216	4.35e-06	rs10787244	chr10-110528485-T-C	DUSP5(dist=16954),SMC3(dist=39206)	GZMH	GZMH	14	24606479	24609685	granzyme H	TRANS
OID21245	10	10-110552084-A-G	110552084	G	A	1054	0.0697343	-0.384176	0.0841383	4.97e-06	rs11195177	chr10-110552084-A-G	DUSP5(dist=40553),SMC3(dist=15607)	CEACAM3	CEACAM3	19	41796586	41811554	CEA cell adhesion molecule 3	TRANS
OID20243	10	10-110578166-C-T	110578166	T	C	1054	0.00332068	-1.84436	0.389983	2.25e-06	rs192940996	chr10-110578166-C-T	SMC3	CDH5	CDH5	16	66366690	66404784	cadherin 5	TRANS
OID30216	10	10-110589349-G-A	110589349	A	G	1054	0.0649905	0.438435	0.0898468	1.06e-06	rs75980769	chr10-110589349-G-A	SMC3	ITPR1	ITPR1	3	4490316	4847506	inositol 1,4,5-trisphosphate receptor type 1	TRANS
OID20297	10	10-110607718-G-A	110607718	A	G	1054	0.0673624	-0.452167	0.0905851	5.99e-07	rs73350986	chr10-110607718-G-A	SMC3(dist=3084),RBM20(dist=36618)	SCARF1	SCARF1	17	1633857	1645732	scavenger receptor class F member 1	TRANS
OID20611	10	10-110619297-C-A	110619297	A	C	1054	0.383302	-0.214129	0.0444009	1.42e-06	rs4073311	chr10-110619297-C-A	SMC3(dist=14663),RBM20(dist=25039)	TNFSF10	TNFSF10	3	172505507	172523430	TNF superfamily member 10	TRANS
OID21466	10	10-110621457-C-T	110621457	T	C	1054	0.0203985	0.782466	0.160458	1.08e-06	rs149017699	chr10-110621457-C-T	SMC3(dist=16823),RBM20(dist=22879)	CCL8	CCL8	17	34319434	34321402	C-C motif chemokine ligand 8	TRANS
OID20309	10	10-110633164-G-A	110633164	A	G	1054	0.0194497	0.749269	0.16242	3.97e-06	rs188140127	chr10-110633164-G-A	SMC3(dist=28530),RBM20(dist=11172)	AZU1	AZU1	19	827836	832018	azurocidin 1	TRANS
OID30792	10	10-110674076-C-T	110674076	T	C	1054	0.230076	0.265787	0.0515174	2.48e-07	rs12220209	chr10-110674076-C-T	RBM20	ARMCX2	ARMCX2
OID20325	10	10-110696185-C-T	110696185	T	C	1054	0.0028463	-1.93079	0.418211	3.9e-06	rs141860448	chr10-110696185-C-T	RBM20	IGFBP2	IGFBP2	2	216632827	216664435	insulin like growth factor binding protein 2	TRANS
OID31097	10	10-110702620-G-A	110702620	A	G	1054	0.00616698	1.31495	0.286036	4.28e-06	rs11195274	chr10-110702620-G-A	RBM20	GSTT2B	GSTT2B	22	23957413	23983915	glutathione S-transferase theta 2B	TRANS
OID20630	10	10-110724900-C-A	110724900	A	C	1054	0.0754269	0.390927	0.0849964	4.24e-06	rs12411894	chr10-110724900-C-A	RBM20	SERPINB8	SERPINB8	18	63970028	64019779	serpin family B member 8	TRANS
OID20312	10	10-110734673-T-C	110734673	C	T	1054	0.016129	0.924882	0.178941	2.36e-07	rs115158604	chr10-110734673-T-C	RBM20	CHIT1	CHIT1	1	203216078	203229673	chitinase 1	TRANS
OID21234	10	10-110752984-G-T	110752984	T	G	1054	0.0056926	-1.38742	0.28701	1.34e-06	rs577303952	chr10-110752984-G-T	RBM20	AIF1	AIF1	6	31615233	31617015	allograft inflammatory factor 1	TRANS
OID30804	10	10-110754835-T-C	110754835	C	T	1054	0.0109108	1.09021	0.207921	1.58e-07	rs140443485	chr10-110754835-T-C	RBM20	SCN3B	SCN3B	11	123629187	123654624	sodium voltage-gated channel beta subunit 3	TRANS
OID21461	10	10-110768100-C-G	110768100	G	C	1054	0.0256167	0.678814	0.143184	2.13e-06	rs142640912	chr10-110768100-C-G	RBM20	SMOC1	SMOC1	14	69879415	70032366	SPARC related modular calcium binding 1	TRANS
OID30533	10	10-110770984-C-T	110770984	T	C	1054	0.00237192	2.0959	0.443678	2.31e-06		chr10-110770984-C-T	RBM20	GIT1	GIT1	17	29573474	29589648	GIT ArfGAP 1	TRANS
OID30336	10	10-110800534-G-A	110800534	A	G	1054	0.00332068	1.84075	0.375057	9.2e-07	rs185035891	chr10-110800534-G-A	RBM20	NIT2	NIT2	3	100334756	100361635	nitrilase family member 2	TRANS
OID31103	10	10-110826707-G-A	110826707	A	G	1054	0.00426945	1.57895	0.344857	4.68e-06	rs149709072	chr10-110826707-G-A	RBM20	TMPRSS11D	TMPRSS11D	4	67820875	67884002	transmembrane serine protease 11D	TRANS
OID31222	10	10-110846495-C-T	110846495	T	C	1054	0.34203	-0.210319	0.0446507	2.47e-06	rs34364141	chr10-110846495-C-T	RBM20(dist=7027),PDCD4-AS1(dist=22395)	SHC1	SHC1	1	154962297	154974376	SHC adaptor protein 1	TRANS
OID21488	10	10-110849708-G-A	110849708	A	G	1054	0.0768501	-0.40443	0.0832173	1.17e-06	rs76879537	chr10-110849708-G-A	RBM20(dist=10240),PDCD4-AS1(dist=19182)	SEZ6L	SEZ6L	22	26169461	26383597	seizure related 6 homolog like	TRANS
OID30165	10	10-11087890-A-G	11087890	G	A	1054	0.0355787	-0.544537	0.118488	4.31e-06	rs1291808	chr10-11087890-A-G	CELF2-AS2	B3GAT3	B3GAT3	11	62615295	62621986	beta-1,3-glucuronyltransferase 3	TRANS
OID30570	10	10-110904934-C-A	110904934	A	C	1054	0.0199241	0.808207	0.158396	3.35e-07	rs114189812	chr10-110904934-C-A	BBIP1	ITGA2	ITGA2	5	52989351	53094779	integrin subunit alpha 2	TRANS
OID30617	10	10-110939097-C-T	110939097	T	C	1054	0.0109108	-0.952891	0.208548	4.9e-06	rs7081924	chr10-110939097-C-T	SHOC2	ANXA1	ANXA1	9	73151864	73170393	annexin A1	TRANS
OID30099	10	10-110941552-G-A	110941552	A	G	1054	0.100569	-0.339236	0.0715388	2.12e-06	rs55970378	chr10-110941552-G-A	SHOC2	MEGF11	MEGF11	15	65895298	66253750	multiple EGF like domains 11	TRANS
OID30571	10	10-110951389-G-A	110951389	A	G	1054	0.0189753	0.787443	0.161796	1.13e-06	rs114128300	chr10-110951389-G-A	SHOC2	AKAP12	AKAP12	6	151239966	151358561	A-kinase anchoring protein 12	TRANS
OID31079	10	10-110963529-C-G	110963529	G	C	1054	0.00711575	-1.17727	0.25738	4.78e-06	rs141199500	chr10-110963529-C-G	SHOC2	SEPTIN8	SEPTIN8	5	132750818	132777869	septin 8	TRANS
OID31504	10	10-1109935-G-A	1109935	A	G	1054	0.00237192	-2.2135	0.460803	1.56e-06	rs117600309	chr10-1109935-G-A	WDR37	SERPINI2	SERPINI2	3	167441788	167474132	serpin family I member 2	TRANS
OID31220	10	10-111079610-C-A	111079610	A	C	1054	0.287476	-0.224431	0.0476668	2.5e-06	rs11195419	chr10-111079610-C-A	ADRA2A(NM_000681:c.*216C>A)	SLC28A1	SLC28A1	15	84884660	84975647	solute carrier family 28 member 1	TRANS
OID31378	10	10-111103750-A-C	111103750	C	A	1054	0.00806452	-1.12785	0.242088	3.18e-06	rs79824967	chr10-111103750-A-C	ADRA2A(dist=22846),HEAT2(dist=10541)	NMI	NMI	2	151270469	151289668	N-myc and STAT interactor	TRANS
OID21351	10	10-111114875-T-C	111114875	C	T	1054	0.0085389	1.16976	0.23503	6.46e-07	rs184755926	chr10-111114875-T-C	HEAT2	ICOSLG	ICOSLG	21	5022553	44240943	inducible T cell costimulator ligand	TRANS
OID20771	10	10-111129970-T-A	111129970	A	T	1054	0.00664137	-1.24203	0.266354	3.12e-06	rs116790849	chr10-111129970-T-A	HEAT2(dist=11374),GPAM(dist=1019895)	CHRDL1	CHRDL1
OID31258	10	10-111131735-C-A	111131735	A	C	1054	0.0773245	-0.40705	0.0817037	6.29e-07	rs57108816	chr10-111131735-C-A	HEAT2(dist=13139),GPAM(dist=1018130)	NFKB2	NFKB2	10	102394109	102402529	nuclear factor kappa B subunit 2	TRANS
OID30403	10	10-111132378-C-T	111132378	T	C	1054	0.154175	-0.320632	0.0618872	2.21e-07	rs12244588	chr10-111132378-C-T	HEAT2(dist=13782),GPAM(dist=1017487)	CHGA	CHGA	14	92923149	92935285	chromogranin A	TRANS
OID20394	10	10-11114265-A-G	11114265	G	A	1054	0.0028463	-2.00331	0.421925	2.05e-06	rs149991454	chr10-11114265-A-G	CELF2	ADA2	ADA2	22	17178789	17221848	adenosine deaminase 2	TRANS
OID30139	10	10-111153277-C-A	111153277	A	C	1054	0.00379507	1.63374	0.350614	3.17e-06	rs543328020	chr10-111153277-C-A	HEAT2(dist=34681),GPAM(dist=996588)	GBP6	GBP6	1	89363876	89388160	guanylate binding protein family member 6	TRANS
OID31127	10	10-111219192-C-T	111219192	T	C	1054	0.0156546	-0.850162	0.182199	3.07e-06	rs12221264	chr10-111219192-C-T	HEAT2(dist=100596),GPAM(dist=930673)	FNDC1	FNDC1	6	159169399	159272108	fibronectin type III domain containing 1	TRANS
OID30136	10	10-11124839-G-A	11124839	A	G	352	0.278409	0.39574	0.0854416	3.63e-06	rs1750730	chr10-11124839-G-A	CELF2	EDEM2	EDEM2	20	35115363	35147336	ER degradation enhancing alpha-mannosidase like protein 2	TRANS
OID31469	10	10-11125150-C-T	11125150	T	C	1054	0.00521822	-1.43238	0.310506	3.97e-06	rs77304782	chr10-11125150-C-T	CELF2	GPIHBP1	GPIHBP1	8	143213217	143217170	glycosylphosphatidylinositol anchored high density lipoprotein binding protein 1	TRANS
OID30643	10	10-111254511-A-G	111254511	G	A	1054	0.0749526	0.408574	0.084873	1.48e-06	rs10885115	chr10-111254511-A-G	HEAT2(dist=135915),GPAM(dist=895354)	NAGPA	NAGPA	16	5024843	5042971	N-acetylglucosamine-1-phosphodiester alpha-N-acetylglucosaminidase	TRANS
OID20587	10	10-111261199-G-A	111261199	A	G	1054	0.00426945	-1.56202	0.331385	2.43e-06	rs369198709	chr10-111261199-G-A	HEAT2(dist=142603),GPAM(dist=888666)	PIK3AP1	PIK3AP1	10	96593314	96720514	phosphoinositide-3-kinase adaptor protein 1	TRANS
OID20104	10	10-111264912-T-A	111264912	A	T	1054	0.0113852	1.01345	0.211263	1.61e-06	rs183802357	chr10-111264912-T-A	HEAT2(dist=146316),GPAM(dist=884953)	ENTPD5	ENTPD5	14	73955328	74019288	ectonucleoside triphosphate diphosphohydrolase 5 (inactive)	TRANS
OID20528	10	10-111271076-G-T	111271076	T	G	1054	0.00237192	2.05508	0.44312	3.52e-06		chr10-111271076-G-T	HEAT2(dist=152480),GPAM(dist=878789)	ITGA6	ITGA6	2	172427335	172506458	integrin subunit alpha 6	TRANS
OID30238	10	10-111285266-G-A	111285266	A	G	1054	0.00521822	-1.58261	0.311763	3.85e-07	rs143679697	chr10-111285266-G-A	HEAT2(dist=166670),GPAM(dist=864599)	RNASE10	RNASE10	14	20504232	20511122	ribonuclease A family member 10 (inactive)	TRANS
OID30416	10	10-11134021-G-A	11134021	A	G	1054	0.0493359	0.524005	0.106382	8.41e-07	rs72773960	chr10-11134021-G-A	CELF2	LAMP1	LAMP1	13	113297238	113323672	lysosomal associated membrane protein 1	TRANS
OID20846	10	10-111346259-G-A	111346259	A	G	1054	0.00616698	-1.32062	0.276141	1.73e-06	rs532793548	chr10-111346259-G-A	HEAT2(dist=227663),GPAM(dist=803606)	FKBP7	FKBP7	2	178463663	178478600	FKBP prolyl isomerase 7	TRANS
OID20171	10	10-111346259-G-A	111346259	A	G	1054	0.00616698	-1.31497	0.276208	1.93e-06	rs532793548	chr10-111346259-G-A	HEAT2(dist=227663),GPAM(dist=803606)	MCFD2	MCFD2	2	46901869	46941855	multiple coagulation factor deficiency 2, ER cargo receptor complex subunit	TRANS
OID30339	10	10-111346259-G-A	111346259	A	G	1054	0.00616698	-1.30773	0.276218	2.2e-06	rs532793548	chr10-111346259-G-A	HEAT2(dist=227663),GPAM(dist=803606)	SYTL4	SYTL4
OID30237	10	10-111346259-G-A	111346259	A	G	1054	0.00616698	-1.28734	0.276318	3.18e-06	rs532793548	chr10-111346259-G-A	HEAT2(dist=227663),GPAM(dist=803606)	GADD45GIP1	GADD45GIP1	19	12953118	12957223	GADD45G interacting protein 1	TRANS
OID30531	10	10-111386987-T-C	111386987	C	T	1054	0.0028463	-1.68281	0.35054	1.58e-06	rs542804667	chr10-111386987-T-C	HEAT2(dist=268391),GPAM(dist=762878)	SEMA6C	SEMA6C	1	151131686	151146631	semaphorin 6C	TRANS
OID30954	10	10-111395100-G-C	111395100	C	G	1054	0.294118	0.222077	0.048305	4.28e-06	rs11195559	chr10-111395100-G-C	HEAT2(dist=276504),GPAM(dist=754765)	EFNB2	EFNB2	13	106489745	106535662	ephrin B2	TRANS
OID20379	10	10-111520693-T-C	111520693	C	T	1054	0.0208729	0.753538	0.158492	1.99e-06	rs116815332	chr10-111520693-T-C	HEAT2(dist=402097),GPAM(dist=629172)	SELP	SELP	1	169588849	169630124	selectin P	TRANS
OID30539	10	10-111538781-T-C	111538781	C	T	1054	0.493833	0.195122	0.0427405	4.99e-06	rs7090231	chr10-111538781-T-C	HEAT2(dist=420185),GPAM(dist=611084)	ERMAP	ERMAP	1	42817121	42844991	erythroblast membrane associated protein (Scianna blood group)	TRANS
OID31491	10	10-111542245-C-T	111542245	T	C	1054	0.531309	0.199267	0.0426837	3.03e-06		chr10-111542245-C-T	HEAT2(dist=423649),GPAM(dist=607620)	IFNAR1	IFNAR1	21	33324394	33359864	interferon alpha and beta receptor subunit 1	TRANS
OID21194	10	10-111543244-A-G	111543244	G	A	1054	0.118121	0.323062	0.0679374	1.98e-06	rs74913518	chr10-111543244-A-G	HEAT2(dist=424648),GPAM(dist=606621)	RASSF2	RASSF2	20	4780022	4823608	Ras association domain family member 2	TRANS
OID31335	10	10-11155256-T-C	11155256	C	T	1054	0.104839	-0.34611	0.07013	8e-07	rs7084340	chr10-11155256-T-C	CELF2	TRDMT1	TRDMT1	10	17137335	17202071	tRNA aspartic acid methyltransferase 1	TRANS
OID30799	10	10-111568033-C-T	111568033	T	C	1054	0.170304	-0.271631	0.058459	3.38e-06	rs1914080	chr10-111568033-C-T	HEAT2(dist=449437),GPAM(dist=581832)	TUBB3	TUBB3	16	89921924	89936097	tubulin beta 3 class III	TRANS
OID30646	10	10-111570104-T-A	111570104	A	T	1054	0.00521822	1.51484	0.311235	1.13e-06	rs188821500	chr10-111570104-T-A	HEAT2(dist=451508),GPAM(dist=579761)	FGFR4	FGFR4	5	177086914	177098144	fibroblast growth factor receptor 4	TRANS
OID21390	10	10-111579333-T-C	111579333	C	T	1054	0.00237192	-2.14598	0.457164	2.68e-06	rs192003684	chr10-111579333-T-C	HEAT2(dist=460737),GPAM(dist=570532)	SIGLEC9	SIGLEC9	19	51124879	51136263	sialic acid binding Ig like lectin 9	TRANS
OID30815	10	10-111581504-C-T	111581504	T	C	1054	0.245256	-0.233022	0.0502934	3.6e-06	rs1577659	chr10-111581504-C-T	HEAT2(dist=462908),GPAM(dist=568361)	CRYM	CRYM	16	21258520	21318591	crystallin mu	TRANS
OID20821	10	10-111634812-C-T	111634812	T	C	1054	0.709203	0.226739	0.0482725	2.64e-06	rs1336414	chr10-111634812-C-T	HEAT2(dist=516216),GPAM(dist=515053)	LYPD1	LYPD1	2	132643285	132671526	LY6/PLAUR domain containing 1	TRANS
OID20961	10	10-11163756-A-G	11163756	G	A	1054	0.729127	0.23298	0.0489875	1.98e-06	rs606139	chr10-11163756-A-G	CELF2	NPM1	NPM1	5	171387115	171410900	nucleophosmin 1	TRANS
OID20834	10	10-111702337-C-T	111702337	T	C	1054	0.0374763	0.533296	0.114165	2.99e-06	rs74995884	chr10-111702337-C-T	HEAT2(dist=583741),GPAM(dist=447528)	NOS3	NOS3	7	150991016	151014588	nitric oxide synthase 3	TRANS
OID20700	10	10-11171831-C-A	11171831	A	C	1054	0.00379507	1.72257	0.365244	2.4e-06		chr10-11171831-C-A	CELF2	IL1RN	IL1RN	2	113117970	113134014	interleukin 1 receptor antagonist	TRANS
OID20473	10	10-111728539-G-A	111728539	A	G	1054	0.0028463	-1.98199	0.404332	9.49e-07	rs113027431	chr10-111728539-G-A	HEAT2(dist=609943),GPAM(dist=421326)	TNF	TNF	6	31575564	31578335	tumor necrosis factor	TRANS
OID30987	10	10-111729681-A-T	111729681	T	A	1054	0.0237192	-0.689936	0.148085	3.18e-06	rs116355132	chr10-111729681-A-T	HEAT2(dist=611085),GPAM(dist=420184)	S100A14	S100A14	1	153614255	153616325	S100 calcium binding protein A14	TRANS
OID30938	10	10-111741914-A-G	111741914	G	A	1054	0.0815939	-0.376373	0.0798676	2.45e-06	rs7092236	chr10-111741914-A-G	HEAT2(dist=623318),GPAM(dist=407951)	PFDN6	PFDN6	6	33289596	33290934	prefoldin subunit 6	TRANS
OID30275	10	10-111762955-A-G	111762955	G	A	1054	0.00426945	1.59602	0.341354	2.93e-06	rs113312360	chr10-111762955-A-G	HEAT2(dist=644359),GPAM(dist=386910)	ADAMTSL4	ADAMTSL4	1	150549407	150574552	ADAMTS like 4	TRANS
OID31183	10	10-111781006-T-G	111781006	G	T	1054	0.0137571	0.87119	0.186158	2.87e-06	rs139793577	chr10-111781006-T-G	HEAT2(dist=662410),GPAM(dist=368859)	STOML2	STOML2	9	35099775	35103195	stomatin like 2	TRANS
OID30092	10	10-11179338-G-A	11179338	A	G	1054	0.0132827	-0.871796	0.182497	1.78e-06	rs137864456	chr10-11179338-G-A	CELF2	KRT17	KRT17	17	41619441	41624575	keratin 17	TRANS
OID30256	10	10-111834716-A-G	111834716	G	A	1054	0.652751	-0.225389	0.0475513	2.14e-06	rs1078288	chr10-111834716-A-G	HEAT2(dist=716120),GPAM(dist=315149)	HSDL2	HSDL2	9	112379908	112472405	hydroxysteroid dehydrogenase like 2	TRANS
OID31380	10	10-111863404-G-C	111863404	C	G	1054	0.767552	0.244261	0.0515626	2.17e-06	rs4391758	chr10-111863404-G-C	HEAT2(dist=744808),GPAM(dist=286461)	ALDH2	ALDH2	12	111766932	111817531	aldehyde dehydrogenase 2 family member	TRANS
OID30739	10	10-111872672-T-C	111872672	C	T	1054	0.00426945	1.69641	0.343168	7.68e-07	rs556930537	chr10-111872672-T-C	HEAT2(dist=754076),GPAM(dist=277193)	F12	F12	5	177402140	177409564	coagulation factor XII	TRANS
OID31489	10	10-111873049-A-C	111873049	C	A	1054	0.0740038	-0.39982	0.0833329	1.6e-06	rs7917775	chr10-111873049-A-C	HEAT2(dist=754453),GPAM(dist=276816)	C9orf40	C9orf40	9	74946582	74952912	chromosome 9 open reading frame 40	TRANS
OID31268	10	10-111895014-G-A	111895014	A	G	1054	0.293643	0.240114	0.04659	2.55e-07	rs2193580	chr10-111895014-G-A	HEAT2(dist=776418),GPAM(dist=254851)	OFD1	OFD1
OID31292	10	10-111914437-C-A	111914437	A	C	1054	0.475806	0.218879	0.0433443	4.42e-07	rs1895040	chr10-111914437-C-A	HEAT2(dist=795841),GPAM(dist=235428)	SHPK	SHPK	17	3608239	3636250	sedoheptulokinase	TRANS
OID30902	10	10-111928382-A-T	111928382	T	A	1054	0.00379507	1.63183	0.351315	3.4e-06	rs555553251	chr10-111928382-A-T	HEAT2(dist=809786),GPAM(dist=221483)	CRTAP	CRTAP	3	33114013	33147773	cartilage associated protein	TRANS
OID20366	10	10-111941007-T-C	111941007	C	T	1054	0.00237192	2.27909	0.459393	7.01e-07	rs532702667	chr10-111941007-T-C	HEAT2(dist=822411),GPAM(dist=208858)	CHL1	CHL1	3	195757	409414	cell adhesion molecule L1 like	TRANS
OID30140	10	10-111979619-G-A	111979619	A	G	1054	0.186907	-0.283342	0.056352	4.95e-07	rs74485975	chr10-111979619-G-A	HEAT2(dist=861023),GPAM(dist=170246)	PRKD2	PRKD2	19	46674315	46717127	protein kinase D2	TRANS
OID30149	10	10-11200354-C-T	11200354	T	C	1054	0.789374	0.245362	0.0523872	2.82e-06	rs2399663	chr10-11200354-C-T	CELF2	PROCR	PROCR	20	35172071	35177362	protein C receptor	TRANS
OID21075	10	10-112010781-A-T	112010781	T	A	1054	0.0028463	-1.97131	0.4219	2.98e-06	rs573680946	chr10-112010781-A-T	HEAT2(dist=892185),GPAM(dist=139084)	GGT1	GGT1	22	24583749	24629005	gamma-glutamyltransferase 1	TRANS
OID30569	10	10-112054803-G-T	112054803	T	G	1054	0.00379507	1.69208	0.360301	2.65e-06	rs35155640	chr10-112054803-G-T	HEAT2(dist=936207),GPAM(dist=95062)	AFAP1	AFAP1	4	7754089	7939926	actin filament associated protein 1	TRANS
OID31025	10	10-112126701-C-T	112126701	T	C	1054	0.0218216	0.698967	0.149259	2.83e-06	rs139484465	chr10-112126701-C-T	HEAT2(dist=1008105),GPAM(dist=23164)	SEPTIN3	SEPTIN3	22	41969442	41998221	septin 3	TRANS
OID30770	10	10-112130363-C-A	112130363	A	C	1054	0.00759013	-1.27912	0.258273	7.32e-07	rs147639850	chr10-112130363-C-A	HEAT2(dist=1011767),GPAM(dist=19502)	HRG	HRG	3	186666013	186678234	histidine rich glycoprotein	TRANS
OID20900	10	10-112150846-G-A	112150846	A	G	1054	0.0303605	0.641743	0.127451	4.77e-07	rs143310288	chr10-112150846-G-A	GPAM(NM_020918:c.*2704C>T,NM_001244949:c.*2704C>T)	IL18RAP	IL18RAP	2	102418789	102452564	interleukin 18 receptor accessory protein	TRANS
OID30078	10	10-112178183-G-T	112178183	T	G	1054	0.867647	0.338639	0.0632591	8.64e-08	rs2487294	chr10-112178183-G-T	GPAM	FDX1	FDX1	11	110429947	110464884	ferredoxin 1	TRANS
OID20402	10	10-112191030-C-G	112191030	G	C	1054	0.0056926	1.33697	0.287465	3.3e-06	rs117169261	chr10-112191030-C-G	GPAM(dist=7265),TECTB(dist=92370)	PROC	PROC	2	127418426	127429242	protein C, inactivator of coagulation factors Va and VIIIa	TRANS
OID31374	10	10-112213891-A-G	112213891	G	A	1054	0.0830171	0.374631	0.0772642	1.24e-06	rs75654614	chr10-112213891-A-G	GPAM(dist=30126),TECTB(dist=69509)	SNX2	SNX2	5	122774995	122834541	sorting nexin 2	TRANS
OID20180	10	10-112225294-C-G	112225294	G	C	1054	0.0156546	0.875649	0.181507	1.4e-06	rs7911162	chr10-112225294-C-G	GPAM(dist=41529),TECTB(dist=58106)	TINAGL1	TINAGL1	1	31576484	31587686	tubulointerstitial nephritis antigen like 1	TRANS
OID31351	10	10-112227943-C-T	112227943	T	C	1054	0.0887097	0.35073	0.0768029	4.96e-06	rs76315823	chr10-112227943-C-T	GPAM(dist=44178),TECTB(dist=55457)	AMOTL2	AMOTL2	3	134355344	134375417	angiomotin like 2	TRANS
OID30559	10	10-112228878-A-G	112228878	G	A	1054	0.0910816	0.371443	0.0756238	9.03e-07	rs114641419	chr10-112228878-A-G	GPAM(dist=45113),TECTB(dist=54522)	TOP2B	TOP2B	3	25597904	25664907	DNA topoisomerase II beta	TRANS
OID31472	10	10-112228878-A-G	112228878	G	A	1054	0.0910816	0.37099	0.0756288	9.32e-07	rs114641419	chr10-112228878-A-G	GPAM(dist=45113),TECTB(dist=54522)	DNAJC9	DNAJC9	10	73241955	73276984	DnaJ heat shock protein family (Hsp40) member C9	TRANS
OID20177	10	10-112228878-A-G	112228878	G	A	1054	0.0910816	0.381026	0.0783948	1.17e-06	rs114641419	chr10-112228878-A-G	GPAM(dist=45113),TECTB(dist=54522)	CD2AP	CD2AP	6	47477788	47627260	CD2 associated protein	TRANS
OID30267	10	10-112228878-A-G	112228878	G	A	1054	0.0910816	0.373331	0.0781902	1.8e-06	rs114641419	chr10-112228878-A-G	GPAM(dist=45113),TECTB(dist=54522)	BOLA2	BOLA2_BOLA2B	16	29442904	30194306	bolA family member 2	TRANS
OID30267	10	10-112228878-A-G	112228878	G	A	1054	0.0910816	0.373331	0.0781902	1.8e-06	rs114641419	chr10-112228878-A-G	GPAM(dist=45113),TECTB(dist=54522)	BOLA2B	BOLA2_BOLA2B	16	29453587	30193666	bolA family member 2B	TRANS
OID20135	10	10-112228878-A-G	112228878	G	A	1054	0.0910816	0.352102	0.0757172	3.32e-06	rs114641419	chr10-112228878-A-G	GPAM(dist=45113),TECTB(dist=54522)	SNX9	SNX9	6	157823245	157945077	sorting nexin 9	TRANS
OID30186	10	10-112228878-A-G	112228878	G	A	1054	0.0910816	0.350724	0.0757227	3.63e-06	rs114641419	chr10-112228878-A-G	GPAM(dist=45113),TECTB(dist=54522)	PACS2	PACS2	14	105300773	105398147	phosphofurin acidic cluster sorting protein 2	TRANS
OID21022	10	10-112228878-A-G	112228878	G	A	1054	0.0910816	0.349816	0.0757254	3.85e-06	rs114641419	chr10-112228878-A-G	GPAM(dist=45113),TECTB(dist=54522)	NSFL1C	NSFL1C	20	1442161	1467692	NSFL1 cofactor	TRANS
OID20952	10	10-112228878-A-G	112228878	G	A	1054	0.0910816	0.348516	0.0757279	4.18e-06	rs114641419	chr10-112228878-A-G	GPAM(dist=45113),TECTB(dist=54522)	TXLNA	TXLNA	1	32179674	32198285	taxilin alpha	TRANS
OID20844	10	10-112231564-G-C	112231564	C	G	1054	0.0811195	0.361467	0.0784197	4.04e-06	rs75119036	chr10-112231564-G-C	GPAM(dist=47799),TECTB(dist=51836)	TBC1D17	TBC1D17	19	49877701	49888750	TBC1 domain family member 17	TRANS
OID21524	10	10-112236835-C-T	112236835	T	C	1054	0.102467	0.361957	0.074696	1.26e-06	rs7908951	chr10-112236835-C-T	GPAM(dist=53070),TECTB(dist=46565)	VEGFC	VEGFC	4	176683537	176792922	vascular endothelial growth factor C	TRANS
OID30952	10	10-112244521-C-T	112244521	T	C	1054	0.566414	0.199547	0.0434653	4.41e-06	rs4918727	chr10-112244521-C-T	GPAM(dist=60756),TECTB(dist=38879)	CAMLG	CAMLG	5	134738547	134752153	calcium modulating ligand	TRANS
OID20766	10	10-11225526-C-T	11225526	T	C	1054	0.0521822	-0.451795	0.0969915	3.19e-06	rs114218011	chr10-11225526-C-T	CELF2	PRELP	PRELP	1	203475805	203491351	proline and arginine rich end leucine rich repeat protein	TRANS
OID30993	10	10-11226283-C-A	11226283	A	C	1054	0.00948767	-1.07121	0.231623	3.75e-06	rs144007440	chr10-11226283-C-A	CELF2	DSCAM	DSCAM	21	40010998	40847158	DS cell adhesion molecule	TRANS
OID31058	10	10-112266493-C-G	112266493	G	C	1054	0.0654649	0.412259	0.0866443	1.95e-06	rs116419228	chr10-112266493-C-G	GPAM(dist=82728),TECTB(dist=16907)	PSMD1	PSMD1	2	231056863	231172826	proteasome 26S subunit, non-ATPase 1	TRANS
OID30345	10	10-11226994-C-T	11226994	T	C	1054	0.00901328	1.09772	0.238176	4.05e-06	rs187803062	chr10-11226994-C-T	CELF2	CDA	CDA	1	20589096	20618903	cytidine deaminase	TRANS
OID20137	10	10-112271156-T-C	112271156	C	T	1054	0.00521822	-1.60255	0.312371	2.89e-07	rs190281443	chr10-112271156-T-C	GPAM(dist=87391),TECTB(dist=12244)	ACY1	ACY1	3	51983534	51989197	aminoacylase 1	TRANS
OID31149	10	10-112280748-G-A	112280748	A	G	1054	0.0588235	0.443728	0.0904961	9.43e-07	rs114575743	chr10-112280748-G-A	GPAM(dist=96983),TECTB(dist=2652)	ATXN3	ATXN3	14	92058551	92106621	ataxin 3	TRANS
OID21511	10	10-112294454-A-G	112294454	G	A	1054	0.044592	0.478167	0.104625	4.87e-06	rs113824479	chr10-112294454-A-G	TECTB	SPARC	SPARC	5	151661095	151686915	secreted protein acidic and cysteine rich	TRANS
OID20175	10	10-112320321-G-A	112320321	A	G	1054	0.0317837	-0.609061	0.129787	2.7e-06	rs7087369	chr10-112320321-G-A	GUCY2GP	GHRL	GHRL	3	10285668	10292947	ghrelin and obestatin prepropeptide	TRANS
OID20153	10	10-11232043-C-A	11232043	A	C	1054	0.113852	0.334758	0.0676834	7.58e-07	rs141039011	chr10-11232043-C-A	CELF2	CXCL8	CXCL8	4	73740568	73743716	C-X-C motif chemokine ligand 8	TRANS
OID20997	10	10-11232043-C-A	11232043	A	C	1054	0.113852	0.311733	0.0677862	4.25e-06	rs141039011	chr10-11232043-C-A	CELF2	CXCL8	CXCL8	4	73740568	73743716	C-X-C motif chemokine ligand 8	TRANS
OID30849	10	10-11232043-C-A	11232043	A	C	1054	0.113852	0.310444	0.0677595	4.62e-06	rs141039011	chr10-11232043-C-A	CELF2	DEFB104A	DEFB104A_DEFB104B	8	7470307	7841242	defensin beta 104A	TRANS
OID30849	10	10-11232043-C-A	11232043	A	C	1054	0.113852	0.310444	0.0677595	4.62e-06	rs141039011	chr10-11232043-C-A	CELF2	DEFB104B	DEFB104A_DEFB104B	8	7470307	7841242	defensin beta 104B	TRANS
OID30939	10	10-112322054-C-A	112322054	A	C	1054	0.00332068	1.85915	0.373989	6.66e-07	rs141542781	chr10-112322054-C-A	GUCY2GP	MSLNL	MSLNL
OID20663	10	10-112331434-G-T	112331434	T	G	1054	0.00474383	-1.58949	0.326732	1.15e-06	rs574008124	chr10-112331434-G-T	GUCY2GP	GZMA	GZMA	5	55102645	55110252	granzyme A	TRANS
OID20693	10	10-112331434-G-T	112331434	T	G	1054	0.00474383	-1.51699	0.327389	3.59e-06	rs574008124	chr10-112331434-G-T	GUCY2GP	CCL23	CCL23	17	36013057	36017972	C-C motif chemokine ligand 23	TRANS
OID20945	10	10-112331434-G-T	112331434	T	G	1054	0.00474383	-1.50427	0.325894	3.92e-06	rs574008124	chr10-112331434-G-T	GUCY2GP	LY96	LY96	8	73991328	74029072	lymphocyte antigen 96	TRANS
OID20670	10	10-112334711-T-C	112334711	C	T	1054	0.00379507	-1.7199	0.365866	2.59e-06	rs564244348	chr10-112334711-T-C	GUCY2GP	LY9	LY9	1	160796173	160828255	lymphocyte antigen 9	TRANS
OID21246	10	10-112338643-A-T	112338643	T	A	1054	0.186907	0.258492	0.0552709	2.91e-06	rs59586948	chr10-112338643-A-T	GUCY2GP	ATG4A	ATG4A
OID21283	10	10-112342122-T-C	112342122	C	T	1054	0.241461	-0.264628	0.051469	2.73e-07	rs11195905	chr10-112342122-T-C	GUCY2GP	POLR2F	POLR2F	22	37953662	38041915	RNA polymerase II, I and III subunit F	TRANS
OID21020	10	10-112342122-T-C	112342122	C	T	1054	0.241461	-0.262751	0.0515593	3.47e-07	rs11195905	chr10-112342122-T-C	GUCY2GP	SEMA4D	SEMA4D	9	89360786	89498113	semaphorin 4D	TRANS
OID30725	10	10-112342122-T-C	112342122	C	T	1054	0.241461	-0.24461	0.0515445	2.08e-06	rs11195905	chr10-112342122-T-C	GUCY2GP	B2M	B2M	15	44711516	44718145	beta-2-microglobulin	TRANS
OID30140	10	10-11234844-G-A	11234844	A	G	1054	0.15038	0.283828	0.0606454	2.87e-06	rs7896151	chr10-11234844-G-A	CELF2	PRKD2	PRKD2	19	46674315	46717127	protein kinase D2	TRANS
OID20752	10	10-112401104-C-T	112401104	T	C	1054	0.318311	-0.219587	0.0463146	2.12e-06	rs61872357	chr10-112401104-C-T	ACSL5	CTRC	CTRC	1	15438442	15449242	chymotrypsin C	TRANS
OID20280	10	10-112404388-T-G	112404388	G	T	1054	0.386148	-0.232307	0.0446105	1.91e-07	rs11195949	chr10-112404388-T-G	ACSL5	CPA1	CPA1	7	130380493	130388108	carboxypeptidase A1	TRANS
OID30917	10	10-112405806-C-A	112405806	A	C	1054	0.00996205	1.01049	0.21817	3.63e-06	rs143690003	chr10-112405806-C-A	ACSL5	MYLPF	MYLPF	16	30370933	30377991		TRANS
OID30411	10	10-112407983-A-G	112407983	G	A	1054	0.43074	-0.206963	0.0449319	4.1e-06	rs3780955	chr10-112407983-A-G	ACSL5	CELA2A	CELA2A	1	15456731	15472091	chymotrypsin like elastase 2A	TRANS
OID20252	10	10-112413894-A-G	112413894	G	A	1054	0.328273	-0.247136	0.0442719	2.37e-08	rs12249109	chr10-112413894-A-G	ACSL5	PLA2G1B	PLA2G1B	12	120322114	120327779	phospholipase A2 group IB	TRANS
OID21150	10	10-112413894-A-G	112413894	G	A	1054	0.328273	-0.256338	0.0462523	2.99e-08	rs12249109	chr10-112413894-A-G	ACSL5	CTRB1	CTRB1	16	75218987	75224924	chymotrypsinogen B1	TRANS
OID20364	10	10-112413894-A-G	112413894	G	A	1054	0.328273	-0.251633	0.0460209	4.56e-08	rs12249109	chr10-112413894-A-G	ACSL5	PRSS2	PRSS2	7	142770942	142774564	serine protease 2	TRANS
OID31476	10	10-112444071-C-T	112444071	T	C	1054	0.0920304	-0.367933	0.0722219	3.5e-07	rs72821869	chr10-112444071-C-T	ZDHHC6	SNX18	SNX18	5	54517758	54546586	sorting nexin 18	TRANS
OID31385	10	10-112463475-C-T	112463475	T	C	1054	0.525617	0.213061	0.0440155	1.29e-06	rs11195969	chr10-112463475-C-T	VTI1A	ACRBP	ACRBP	12	6638074	6647432	acrosin binding protein	TRANS
OID31016	10	10-112466746-G-A	112466746	A	G	1054	0.107685	0.326218	0.066862	1.07e-06	rs9325541	chr10-112466746-G-A	VTI1A	TSC22D1	TSC22D1	13	44432142	44580432	TSC22 domain family member 1	TRANS
OID31355	10	10-112473234-G-A	112473234	A	G	1054	0.00664137	1.29018	0.266137	1.25e-06	rs573915607	chr10-112473234-G-A	VTI1A	ENSA	ENSA	1	150621245	150629622	endosulfine alpha	TRANS
OID20601	10	10-112476959-G-C	112476959	C	G	1054	0.00332068	-1.83218	0.390223	2.66e-06	rs77906073	chr10-112476959-G-C	VTI1A	IL5RA	IL5RA	3	3066323	3110374	interleukin 5 receptor subunit alpha	TRANS
OID21316	10	10-112483870-G-A	112483870	A	G	1054	0.016129	0.77023	0.167585	4.31e-06	rs116186105	chr10-112483870-G-A	VTI1A	CD38	CD38	4	15778327	15853232	CD38 molecule	TRANS
OID30079	10	10-112485335-A-C	112485335	C	A	1054	0.0109108	1.01668	0.208062	1.03e-06	rs186021550	chr10-112485335-A-C	VTI1A	ATP5F1D	ATP5F1D	19	1241750	1244825	ATP synthase F1 subunit delta	TRANS
OID21025	10	10-112491631-C-T	112491631	T	C	1054	0.00379507	1.60973	0.351502	4.66e-06	rs113374421	chr10-112491631-C-T	VTI1A	CD34	CD34	1	207880971	207911125	CD34 molecule	TRANS
OID30718	10	10-112541829-A-T	112541829	T	A	1054	0.00332068	2.03365	0.389695	1.8e-07	rs140609045	chr10-112541829-A-T	VTI1A	HGFAC	HGFAC	4	3441967	3449486	HGF activator	TRANS
OID21402	10	10-112544092-T-C	112544092	C	T	1054	0.00237192	-2.1449	0.461886	3.42e-06	rs542209636	chr10-112544092-T-C	VTI1A	FGF21	FGF21	19	48755523	48758330	fibroblast growth factor 21	TRANS
OID20193	10	10-112594360-G-A	112594360	A	G	1054	0.00711575	-1.26777	0.266717	2e-06	rs540909529	chr10-112594360-G-A	VTI1A	CDHR5	CDHR5	11	616564	624955	cadherin related family member 5	TRANS
OID30050	10	10-112666567-A-G	112666567	G	A	1054	0.0526565	0.476942	0.0978971	1.11e-06	rs78432510	chr10-112666567-A-G	VTI1A	DENND2B	DENND2B	11	8693351	8910951	DENN domain containing 2B	TRANS
OID30394	10	10-112678874-C-T	112678874	T	C	1054	0.0028463	2.01643	0.421565	1.73e-06		chr10-112678874-C-T	VTI1A	CD248	CD248	11	66314493	66317044	CD248 molecule	TRANS
OID21000	10	10-112693710-A-G	112693710	G	A	1054	0.0056926	-1.33009	0.287492	3.72e-06	rs149238558	chr10-112693710-A-G	VTI1A	EIF4B	EIF4B	12	53006455	53042215	eukaryotic translation initiation factor 4B	TRANS
OID30845	10	10-11271293-C-A	11271293	A	C	1054	0.00521822	1.45243	0.298714	1.16e-06	rs55836934	chr10-11271293-C-A	CELF2	LELP1	LELP1	1	153203429	153205120	late cornified envelope like proline rich 1	TRANS
OID31227	10	10-112717555-C-T	112717555	T	C	1054	0.00616698	-1.28008	0.276115	3.55e-06	rs146775661	chr10-112717555-C-T	VTI1A	EVI2B	EVI2B	17	31303769	31314054	ecotropic viral integration site 2B	TRANS
OID31005	10	10-112751315-G-A	112751315	A	G	1054	0.0137571	-0.908623	0.186222	1.06e-06	rs183131795	chr10-112751315-G-A	VTI1A	FAM171A2	FAM171A2	17	44353214	44363853	family with sequence similarity 171 member A2	TRANS
OID31091	10	10-11276313-T-C	11276313	C	T	1054	0.0194497	-0.779689	0.164244	2.06e-06	rs74620160	chr10-11276313-T-C	CELF2	GFRAL	GFRAL	6	55327468	55402493	GDNF family receptor alpha like	TRANS
OID20778	10	10-112828135-A-G	112828135	G	A	1054	0.0521822	0.486844	0.0986262	7.96e-07	rs77860051	chr10-112828135-A-G	VTI1A	FABP1	FABP1	2	88122988	88128062	fatty acid binding protein 1	TRANS
OID30997	10	10-112829251-G-T	112829251	T	G	1054	0.832068	-0.297876	0.0589427	4.33e-07	rs12774855	chr10-112829251-G-T	VTI1A	PPP1R14D	PPP1R14D	15	40815450	40828708	protein phosphatase 1 regulatory inhibitor subunit 14D	TRANS
OID30082	10	10-112834375-G-A	112834375	A	G	1054	0.00332068	-1.79415	0.389959	4.21e-06	rs144373061	chr10-112834375-G-A	VTI1A	ITPA	ITPA	20	3208675	3227449	inosine triphosphatase	TRANS
OID31463	10	10-112851972-T-G	112851972	G	T	1054	0.00237192	2.12373	0.458671	3.65e-06	rs117981134	chr10-112851972-T-G	VTI1A	FAM13A	FAM13A	4	88709788	89057185	family with sequence similarity 13 member A	TRANS
OID21271	10	10-112866431-T-A	112866431	A	T	1054	0.00379507	1.60708	0.351441	4.81e-06	rs139145603	chr10-112866431-T-A	VTI1A(dist=11063),TCF7L2(dist=83816)	FOXO3	FOXO3	6	108559824	108684774	forkhead box O3	TRANS
OID21530	10	10-112949580-A-G	112949580	G	A	1054	0.0156546	0.921322	0.18213	4.22e-07	rs79046415	chr10-112949580-A-G	TCF7L2	LYPD3	LYPD3	19	43460786	43465608	LY6/PLAUR domain containing 3	TRANS
OID30688	10	10-11297701-C-A	11297701	A	C	1054	0.00332068	-1.80874	0.390803	3.69e-06	rs142571685	chr10-11297701-C-A	CELF2	PEPD	PEPD	19	33386949	33521791	peptidase D	TRANS
OID30633	10	10-11298207-G-A	11298207	A	G	1054	0.00379507	-1.77248	0.36404	1.12e-06	rs146648081	chr10-11298207-G-A	CELF2	MYOM3	MYOM3	1	24056040	24112135	myomesin 3	TRANS
OID21039	10	10-11299255-T-C	11299255	C	T	1054	0.973435	0.673259	0.138902	1.25e-06	rs12360461	chr10-11299255-T-C	CELF2	ADAM8	ADAM8	10	133262422	133276868	ADAM metallopeptidase domain 8	TRANS
OID30076	10	10-113017911-C-T	113017911	T	C	1054	0.773719	-0.231417	0.0504119	4.42e-06	rs10885405	chr10-113017911-C-T	TCF7L2	NXPE4	NXPE4	11	114570590	114595786	neurexophilin and PC-esterase domain family member 4	TRANS
OID30310	10	10-113024079-T-C	113024079	C	T	1054	0.814042	0.270535	0.0540484	5.57e-07	rs11196193	chr10-113024079-T-C	TCF7L2	SRPX	SRPX
OID31187	10	10-11302459-G-T	11302459	T	G	1054	0.0109108	-0.947963	0.199377	1.99e-06	rs151241713	chr10-11302459-G-T	CELF2	GJA8	GJA8	1	147902794	147909268	gap junction protein alpha 8	TRANS
OID20688	10	10-113038134-G-A	113038134	A	G	1054	0.462998	0.213491	0.044589	1.68e-06	rs7076754	chr10-113038134-G-A	TCF7L2	SCGB1A1	SCGB1A1	11	62419032	62423195	secretoglobin family 1A member 1	TRANS
OID21064	10	10-113053288-C-T	113053288	T	C	1054	0.789374	0.235779	0.0513575	4.41e-06	rs12718338	chr10-113053288-C-T	TCF7L2	JAM2	JAM2	21	25639257	25717562	junctional adhesion molecule 2	TRANS
OID20722	10	10-113059038-G-A	113059038	A	G	1054	0.0028463	2.08986	0.404449	2.38e-07	rs117561711	chr10-113059038-G-A	TCF7L2	FIS1	FIS1	7	101239471	101245081	fission, mitochondrial 1	TRANS
OID20367	10	10-113059318-G-T	113059318	T	G	1054	0.0213472	0.76019	0.15055	4.43e-07	rs143456570	chr10-113059318-G-T	TCF7L2	C1QTNF1	C1QTNF1	17	79019208	79049788	C1q and TNF related 1	TRANS
OID30554	10	10-11305969-C-T	11305969	T	C	1054	0.0298861	-0.634944	0.128682	8.05e-07	rs74115827	chr10-11305969-C-T	CELF2	VEGFB	VEGFB	11	64234583	64239264	vascular endothelial growth factor B	TRANS
OID20985	10	10-113071166-C-T	113071166	T	C	1054	0.0517078	0.473336	0.098957	1.72e-06	rs59168962	chr10-113071166-C-T	TCF7L2	TNFRSF9	TNFRSF9	1	7915870	7940839	TNF receptor superfamily member 9	TRANS
OID20381	10	10-113074314-C-T	113074314	T	C	1054	0.00759013	1.29072	0.259692	6.69e-07	rs147440190	chr10-113074314-C-T	TCF7L2	GP1BA	GP1BA	17	4932276	4935023	glycoprotein Ib platelet subunit alpha	TRANS
OID20603	10	10-113074314-C-T	113074314	T	C	1054	0.00759013	1.15035	0.249485	4.01e-06	rs147440190	chr10-113074314-C-T	TCF7L2	CD200	CD200	3	112332572	112362811	CD200 molecule	TRANS
OID20649	10	10-113119691-T-A	113119691	A	T	1054	0.00474383	1.49759	0.327549	4.83e-06	rs113378277	chr10-113119691-T-A	TCF7L2	CD6	CD6	11	60971679	61020376	CD6 molecule	TRANS
OID21039	10	10-113141172-T-C	113141172	C	T	1054	0.00426945	-1.77368	0.344928	2.72e-07	rs142423902	chr10-113141172-T-C	TCF7L2	ADAM8	ADAM8	10	133262422	133276868	ADAM metallopeptidase domain 8	TRANS
OID30608	10	10-113207394-A-G	113207394	G	A	1054	0.00616698	-1.34032	0.285687	2.71e-06	rs147585944	chr10-113207394-A-G	TCF7L2(dist=39717),HABP2(dist=343437)	LEG1	LEG1
OID20149	10	10-113235825-T-C	113235825	C	T	1054	0.00237192	-2.12148	0.460328	4.05e-06	rs75873071	chr10-113235825-T-C	TCF7L2(dist=68148),HABP2(dist=315006)	PM20D1	PM20D1	1	205828024	205850132	peptidase M20 domain containing 1	TRANS
OID30709	10	10-113289951-A-C	113289951	C	A	1054	0.213947	0.257374	0.0543963	2.23e-06	rs4255473	chr10-113289951-A-C	TCF7L2(dist=122274),HABP2(dist=260880)	AGT	AGT	1	230702522	230745583	angiotensinogen	TRANS
OID30761	10	10-113292938-G-A	113292938	A	G	1054	0.00332068	1.82613	0.38728	2.41e-06	rs1538321	chr10-113292938-G-A	TCF7L2(dist=125261),HABP2(dist=257893)	PPBP	PPBP	4	73986438	73988190	pro-platelet basic protein	TRANS
OID20313	10	10-113292938-G-A	113292938	A	G	1054	0.00332068	1.794	0.388144	3.8e-06	rs1538321	chr10-113292938-G-A	TCF7L2(dist=125261),HABP2(dist=257893)	PDGFA	PDGFA	7	497259	519844	platelet derived growth factor subunit A	TRANS
OID20988	10	10-113292938-G-A	113292938	A	G	1054	0.00332068	1.78893	0.390143	4.53e-06	rs1538321	chr10-113292938-G-A	TCF7L2(dist=125261),HABP2(dist=257893)	CD63	CD63	12	55725322	55729673	CD63 molecule	TRANS
OID20792	10	10-113300130-G-T	113300130	T	G	1054	0.0056926	1.37616	0.286748	1.59e-06	rs375167229	chr10-113300130-G-T	TCF7L2(dist=132453),HABP2(dist=250701)	NDRG1	NDRG1	8	133237174	133297252	N-myc downstream regulated 1	TRANS
OID30542	10	10-113321242-A-T	113321242	T	A	1054	0.00474383	1.44246	0.313358	4.16e-06	rs112947069	chr10-113321242-A-T	TCF7L2(dist=153565),HABP2(dist=229589)	GIPR	GIPR	19	45668220	45683722	gastric inhibitory polypeptide receptor	TRANS
OID31173	10	10-113340461-C-T	113340461	T	C	1054	0.0317837	-0.631902	0.124456	3.83e-07	rs76034605	chr10-113340461-C-T	TCF7L2(dist=172784),HABP2(dist=210370)	ANKRA2	ANKRA2	5	73552190	73565639	ankyrin repeat family A member 2	TRANS
OID30471	10	10-113341508-C-A	113341508	A	C	1054	0.0085389	1.15255	0.235116	9.48e-07	rs181588807	chr10-113341508-C-A	TCF7L2(dist=173831),HABP2(dist=209323)	ADAMTS4	ADAMTS4	1	161184301	161199054	ADAM metallopeptidase with thrombospondin type 1 motif 4	TRANS
OID21059	10	10-113361738-C-G	113361738	G	C	1054	0.00332068	1.78291	0.389372	4.67e-06	rs183133500	chr10-113361738-C-G	TCF7L2(dist=194061),HABP2(dist=189093)	LRPAP1	LRPAP1	4	3503596	3532422	LDL receptor related protein associated protein 1	TRANS
OID30412	10	10-113362057-T-C	113362057	C	T	1054	0.00426945	-1.68402	0.341892	8.41e-07	rs519613	chr10-113362057-T-C	TCF7L2(dist=194380),HABP2(dist=188774)	TNN	TNN	1	175067832	175148068	tenascin N	TRANS
OID30328	10	10-113362057-T-C	113362057	C	T	1054	0.00426945	-1.58321	0.34439	4.28e-06	rs519613	chr10-113362057-T-C	TCF7L2(dist=194380),HABP2(dist=188774)	PKD1	PKD1	16	2088707	2135898	polycystin 1, transient receptor potential channel interacting	TRANS
OID31456	10	10-113397475-G-C	113397475	C	G	1054	0.218216	-0.247063	0.052631	2.68e-06	rs937736	chr10-113397475-G-C	TCF7L2(dist=229798),HABP2(dist=153356)	PCDH7	PCDH7	4	30720368	31146800	protocadherin 7	TRANS
OID21461	10	10-11340744-A-G	11340744	G	A	1054	0.598197	-0.208555	0.0448428	3.31e-06	rs7914838	chr10-11340744-A-G	CELF2-AS1	SMOC1	SMOC1	14	69879415	70032366	SPARC related modular calcium binding 1	TRANS
OID20341	10	10-113458090-A-T	113458090	T	A	1054	0.740512	-0.245537	0.0520302	2.37e-06	rs1322173	chr10-113458090-A-T	TCF7L2(dist=290413),HABP2(dist=92741)	TCN2	TCN2	22	30607082	30627271	transcobalamin 2	TRANS
OID20345	10	10-113460495-T-G	113460495	G	T	1054	0.0649905	-0.395801	0.086455	4.69e-06	rs10885462	chr10-113460495-T-G	TCF7L2(dist=292818),HABP2(dist=90336)	VASN	VASN	16	4371847	4383538	vasorin	TRANS
OID20052	10	10-11347073-A-G	11347073	G	A	1054	0.141841	-0.332212	0.0611402	5.52e-08	rs79394744	chr10-11347073-A-G	CELF2-AS1(dist=2399),USP6NL(dist=106873)	CEBPB	CEBPB	20	50184602	50192691	CCAAT enhancer binding protein beta	TRANS
OID31501	10	10-113493215-A-G	113493215	G	A	1054	0.954934	-0.495333	0.100648	8.59e-07	rs1361854	chr10-113493215-A-G	TCF7L2(dist=325538),HABP2(dist=57616)	LMNB1	LMNB1	5	126751962	126837020	lamin B1	TRANS
OID31361	10	10-113523048-A-G	113523048	G	A	1054	0.956357	-0.50086	0.106737	2.7e-06	rs1810647	chr10-113523048-A-G	TCF7L2(dist=355371),HABP2(dist=27783)	IL2RG	IL2RG
OID31426	10	10-113544160-C-T	113544160	T	C	1054	0.0289374	-0.624059	0.128238	1.14e-06	rs56206920	chr10-113544160-C-T	TCF7L2(dist=376483),HABP2(dist=6671)	CHCHD6	CHCHD6	3	126704239	126960420	coiled-coil-helix-coiled-coil-helix domain containing 6	TRANS
OID30247	10	10-11354424-G-A	11354424	A	G	1054	0.0218216	-0.752806	0.149019	4.38e-07	rs112793320	chr10-11354424-G-A	CELF2-AS1(dist=9750),USP6NL(dist=99522)	DNAJC6	DNAJC6	1	65264693	65415871	DnaJ heat shock protein family (Hsp40) member C6	TRANS
OID31003	10	10-11354424-G-A	11354424	A	G	1054	0.0218216	-0.749943	0.149033	4.85e-07	rs112793320	chr10-11354424-G-A	CELF2-AS1(dist=9750),USP6NL(dist=99522)	PCBP2	PCBP2	12	53452101	53481162	poly(rC) binding protein 2	TRANS
OID31117	10	10-11354424-G-A	11354424	A	G	1054	0.0218216	-0.734364	0.149081	8.4e-07	rs112793320	chr10-11354424-G-A	CELF2-AS1(dist=9750),USP6NL(dist=99522)	AP3S2	AP3S2	15	89830598	89893994	adaptor related protein complex 3 subunit sigma 2	TRANS
OID31452	10	10-11354424-G-A	11354424	A	G	1054	0.0218216	-0.717031	0.149187	1.54e-06	rs112793320	chr10-11354424-G-A	CELF2-AS1(dist=9750),USP6NL(dist=99522)	ZFYVE19	ZFYVE19	15	40807088	40815084	zinc finger FYVE-type containing 19	TRANS
OID20515	10	10-11354424-G-A	11354424	A	G	1054	0.0218216	-0.708341	0.149224	2.07e-06	rs112793320	chr10-11354424-G-A	CELF2-AS1(dist=9750),USP6NL(dist=99522)	FOXO1	FOXO1	13	40555666	40666641	forkhead box O1	TRANS
OID31112	10	10-11354424-G-A	11354424	A	G	1054	0.0218216	-0.704953	0.149235	2.32e-06	rs112793320	chr10-11354424-G-A	CELF2-AS1(dist=9750),USP6NL(dist=99522)	IMPACT	IMPACT	18	24426669	24453530	impact RWD domain protein	TRANS
OID20553	10	10-11354424-G-A	11354424	A	G	1054	0.0218216	-0.701756	0.149244	2.58e-06	rs112793320	chr10-11354424-G-A	CELF2-AS1(dist=9750),USP6NL(dist=99522)	NT5C3A	NT5C3A	7	33014112	33062776	5'-nucleotidase, cytosolic IIIA	TRANS
OID31017	10	10-11354424-G-A	11354424	A	G	1054	0.0218216	-0.682858	0.149322	4.81e-06	rs112793320	chr10-11354424-G-A	CELF2-AS1(dist=9750),USP6NL(dist=99522)	SLA2	SLA2	20	36612318	36646196	Src like adaptor 2	TRANS
OID21175	10	10-11354424-G-A	11354424	A	G	1054	0.0218216	-0.682501	0.149342	4.88e-06	rs112793320	chr10-11354424-G-A	CELF2-AS1(dist=9750),USP6NL(dist=99522)	HGS	HGS	17	81684010	81702121	hepatocyte growth factor-regulated tyrosine kinase substrate	TRANS
OID21106	10	10-113546118-G-A	113546118	A	G	1054	0.00379507	1.67604	0.365739	4.59e-06	rs144133232	chr10-113546118-G-A	TCF7L2(dist=378441),HABP2(dist=4713)	NOMO1	NOMO1	16	14833720	14896157	NODAL modulator 1	TRANS
OID21251	10	10-113566029-C-G	113566029	G	C	1054	0.109583	-0.338888	0.0736973	4.26e-06	rs11575661	chr10-113566029-C-G	HABP2	LYPD8	LYPD8	1	248739415	248755787	LY6/PLAUR domain containing 8	TRANS
OID31176	10	10-113591317-A-T	113591317	T	A	1054	0.0028463	1.85109	0.405329	4.95e-06	rs11575693	chr10-113591317-A-T	NRAP	ESPL1	ESPL1	12	53268298	53293637	extra spindle pole bodies like 1, separase	TRANS
OID20996	10	10-113602331-G-A	113602331	A	G	1054	0.00332068	2.14733	0.390185	3.73e-08	rs116145740	chr10-113602331-G-A	NRAP	ASAH2	ASAH2	10	50184860	50251516	N-acylsphingosine amidohydrolase 2	TRANS
OID30330	10	10-113618341-C-A	113618341	A	C	1054	0.0028463	2.10389	0.421767	6.09e-07	rs116564951	chr10-113618341-C-A	NRAP	IGSF9	IGSF9	1	159927040	159945613	immunoglobulin superfamily member 9	TRANS
OID21313	10	10-113665184-C-T	113665184	T	C	1054	0.0834915	-0.375775	0.0816548	4.18e-06	rs11196411	chr10-113665184-C-T	NRAP(dist=1114),CASP7(dist=13978)	DKKL1	DKKL1	19	49363876	49375116	dickkopf like acrosomal protein 1	TRANS
OID20448	10	10-113672105-T-C	113672105	C	T	1054	0.00237192	-2.25214	0.442231	3.53e-07	rs11196413	chr10-113672105-T-C	NRAP(dist=8035),CASP7(dist=7057)	NCLN	NCLN	19	3185929	3209575	nicalin	TRANS
OID31181	10	10-113684135-C-T	113684135	T	C	1054	0.29981	-0.22273	0.0468842	2.03e-06	rs12768908	chr10-113684135-C-T	CASP7	UNC79	UNC79	14	93333181	93707876	unc-79 homolog, NALCN channel complex subunit	TRANS
OID30399	10	10-113701509-T-C	113701509	C	T	1054	0.028463	-0.599996	0.129333	3.5e-06	rs114567334	chr10-113701509-T-C	CASP7	CILP	CILP	15	65194759	65211473	cartilage intermediate layer protein	TRANS
OID31135	10	10-113728572-G-A	113728572	A	G	1054	0.136622	-0.384609	0.0622344	6.41e-10	rs12771452	chr10-113728572-G-A	CASP7	CASP7	CASP7	10	113679161	113730909	caspase 7	CIS
OID30853	10	10-113728572-G-A	113728572	A	G	1054	0.136622	-0.304068	0.0626214	1.2e-06	rs12771452	chr10-113728572-G-A	CASP7	SMS	SMS
OID30597	10	10-113728572-G-A	113728572	A	G	1054	0.136622	-0.308563	0.0652544	2.26e-06	rs12771452	chr10-113728572-G-A	CASP7	GNPDA2	GNPDA2	4	44701794	44726634	glucosamine-6-phosphate deaminase 2	TRANS
OID31281	10	10-113729725-A-G	113729725	G	A	352	0.0127841	1.57847	0.326329	1.32e-06	rs148146424	chr10-113729725-A-G	CASP7(NM_001267056:c.*185A>G,NM_033340:c.*301A>G,NM_001320911:c.*185A>G,NM_001267057:c.*185A>G,NM_033339:c.*185A>G,NM_033338:c.*185A>G,NM_001227:c.*185A>G,NM_001267058:c.*185A>G)	UPK3BL1	UPK3BL1	7	102637024	102642791	uroplakin 3B like 1	TRANS
OID20775	10	10-113737353-A-G	113737353	G	A	1054	0.948767	-0.476341	0.102312	3.23e-06	rs3124736	chr10-113737353-A-G	CASP7(dist=6444),PLEKHS1(dist=14329)	PNLIPRP2	PNLIPRP2	10	116620952	116645143	pancreatic lipase related protein 2 (gene/pseudogene)	TRANS
OID20730	10	10-113751752-T-G	113751752	G	T	1054	0.0128083	1.03278	0.200485	2.59e-07	rs183302559	chr10-113751752-T-G	PLEKHS1(NM_001193435:c.-15633T>G,NM_024889:c.-3526T>G,NM_001193434:c.-15633T>G)	SMOC2	SMOC2	6	168441183	168667992	SPARC related modular calcium binding 2	TRANS
OID21481	10	10-113751752-T-G	113751752	G	T	1054	0.0128083	1.01062	0.200892	4.89e-07	rs183302559	chr10-113751752-T-G	PLEKHS1(NM_001193435:c.-15633T>G,NM_024889:c.-3526T>G,NM_001193434:c.-15633T>G)	C4BPB	C4BPB	1	207088859	207099992	complement component 4 binding protein beta	TRANS
OID20461	10	10-113784003-G-C	113784003	C	G	1054	0.0460152	0.510909	0.106743	1.7e-06	rs28459137	chr10-113784003-G-C	PLEKHS1	IL3RA	IL3RA
OID30743	10	10-11381039-C-T	11381039	T	C	1054	0.012334	0.988577	0.195772	4.43e-07	rs2454807	chr10-11381039-C-T	CELF2-AS1(dist=36365),USP6NL(dist=72907)	SERPINA6	SERPINA6	14	94304247	94323336	serpin family A member 6	TRANS
OID30877	10	10-1138685-A-C	1138685	C	A	1054	0.00711575	1.10283	0.240062	4.35e-06	rs75145373	chr10-1138685-A-C	WDR37(dist=6313),LINC00200(dist=21083)	ADGRV1	ADGRV1	5	90558796	91164437	adhesion G protein-coupled receptor V1	TRANS
OID31326	10	10-113878809-G-A	113878809	A	G	1054	0.00237192	2.16886	0.441909	9.2e-07	rs545866058	chr10-113878809-G-A	NHLRC2	PTTG1	PTTG1	5	160421854	160428744	PTTG1 regulator of sister chromatid separation, securin	TRANS
OID31407	10	10-113888878-G-A	113888878	A	G	1054	0.0109108	1.00388	0.216076	3.39e-06	rs148590172	chr10-113888878-G-A	NHLRC2	IL22	IL22	12	68248241	68253604	interleukin 22	TRANS
OID21247	10	10-113927978-A-G	113927978	G	A	1054	0.00332068	1.78252	0.387314	4.18e-06	rs79427053	chr10-113927978-A-G	NHLRC2(dist=10786),ADRB1(dist=115888)	GFAP	GFAP	17	44903158	44915500	glial fibrillary acidic protein	TRANS
OID30820	10	10-113930044-C-T	113930044	T	C	1054	0.8074	-0.293357	0.0575646	3.47e-07	rs77143	chr10-113930044-C-T	NHLRC2(dist=12852),ADRB1(dist=113822)	CACNB1	CACNB1	17	39173452	39197669	calcium voltage-gated channel auxiliary subunit beta 1	TRANS
OID31280	10	10-113934723-G-A	113934723	A	G	1054	0.0056926	1.38925	0.286519	1.24e-06	rs61865204	chr10-113934723-G-A	NHLRC2(dist=17531),ADRB1(dist=109143)	TEX33	TEX33	22	36991125	37007851	testis expressed 33	TRANS
OID20849	10	10-113984301-A-G	113984301	G	A	1054	0.00332068	1.72369	0.375529	4.43e-06	rs548223201	chr10-113984301-A-G	NHLRC2(dist=67109),ADRB1(dist=59565)	NXPH1	NXPH1	7	8433608	8752961	neurexophilin 1	TRANS
OID21118	10	10-113988161-T-G	113988161	G	T	1054	0.814042	-0.291064	0.0572224	3.65e-07	rs238760	chr10-113988161-T-G	NHLRC2(dist=70969),ADRB1(dist=55705)	TMSB10	TMSB10	2	84905655	84906671	thymosin beta 10	TRANS
OID30321	10	10-113988161-T-G	113988161	G	T	1054	0.814042	-0.263301	0.0573455	4.4e-06	rs238760	chr10-113988161-T-G	NHLRC2(dist=70969),ADRB1(dist=55705)	UBE2L6	UBE2L6	11	57551654	57568330	ubiquitin conjugating enzyme E2 L6	TRANS
OID31020	10	10-11400188-C-T	11400188	T	C	1054	0.022296	0.776366	0.147272	1.35e-07	rs150303466	chr10-11400188-C-T	CELF2-AS1(dist=55514),USP6NL(dist=53758)	LRTM2	LRTM2	12	1820266	1836753	leucine rich repeats and transmembrane domains 2	TRANS
OID20661	10	10-114061816-C-G	114061816	G	C	1054	0.00948767	1.25421	0.232701	7.05e-08	rs116199823	chr10-114061816-C-G	ADRB1(dist=14912),CCDC186(dist=59046)	FLT3LG	FLT3LG	19	49474214	49486231	fms related receptor tyrosine kinase 3 ligand	TRANS
OID20750	10	10-114078658-T-C	114078658	C	T	1054	0.0403226	0.534775	0.116238	4.21e-06	rs116221405	chr10-114078658-T-C	ADRB1(dist=31754),CCDC186(dist=42204)	TPP1	TPP1	11	6612769	6619422	tripeptidyl peptidase 1	TRANS
OID30053	10	10-11411917-C-T	11411917	T	C	1054	0.00237192	2.28325	0.442548	2.48e-07	rs143771444	chr10-11411917-C-T	CELF2-AS1(dist=67243),USP6NL(dist=42029)	THRAP3	THRAP3	1	36224442	36305356	thyroid hormone receptor associated protein 3	TRANS
OID31268	10	10-114138750-C-T	114138750	T	C	1054	0.00332068	1.74308	0.372024	2.79e-06	rs116679548	chr10-114138750-C-T	CCDC186	OFD1	OFD1
OID21463	10	10-114166454-A-G	114166454	G	A	1054	0.0199241	0.750986	0.161667	3.4e-06	rs116260818	chr10-114166454-A-G	CCDC186	ANGPT2	ANGPT2	8	6499632	6563245	angiopoietin 2	TRANS
OID30715	10	10-114169041-G-A	114169041	A	G	1054	0.00379507	1.69691	0.365701	3.48e-06	rs75819663	chr10-114169041-G-A	CCDC186	CRISP3	CRISP3	6	49727380	49744455	cysteine rich secretory protein 3	TRANS
OID21054	10	10-114268199-C-T	114268199	T	C	1054	0.359583	-0.210651	0.0459638	4.58e-06	rs17091481	chr10-114268199-C-T	VWA2	CPM	CPM	12	68851175	68963240	carboxypeptidase M	TRANS
OID20359	10	10-114286037-G-A	114286037	A	G	1054	0.00332068	2.01469	0.390627	2.5e-07		chr10-114286037-G-A	VWA2	TNC	TNC	9	115019575	115118157	tenascin C	TRANS
OID30210	10	10-11429310-G-T	11429310	T	G	1054	0.00616698	-1.50776	0.287241	1.53e-07	rs114159703	chr10-11429310-G-T	CELF2-AS1(dist=84636),USP6NL(dist=24636)	IGSF21	IGSF21	1	18107797	18378483	immunoglobin superfamily member 21	TRANS
OID21289	10	10-114304309-G-A	114304309	A	G	1054	0.00237192	-2.09621	0.443552	2.29e-06	rs148637681	chr10-114304309-G-A	AFAP1L2	SEZ6L2	SEZ6L2	16	29871158	29899550	seizure related 6 homolog like 2	TRANS
OID30051	10	10-114309734-C-T	114309734	T	C	1054	0.00664137	-1.27138	0.26614	1.78e-06	rs114024427	chr10-114309734-C-T	AFAP1L2	BHMT2	BHMT2	5	79069766	79090069	betaine--homocysteine S-methyltransferase 2	TRANS
OID20611	10	10-11431025-G-A	11431025	A	G	1054	0.0370019	-0.536613	0.114921	3.02e-06	rs73567338	chr10-11431025-G-A	CELF2-AS1(dist=86351),USP6NL(dist=22921)	TNFSF10	TNFSF10	3	172505507	172523430	TNF superfamily member 10	TRANS
OID21411	10	10-114338715-A-T	114338715	T	A	1054	0.0336812	-0.609649	0.117394	2.07e-07	rs79268188	chr10-114338715-A-T	AFAP1L2	FGF23	FGF23	12	4368226	4379712	fibroblast growth factor 23	TRANS
OID30499	10	10-114379181-C-G	114379181	G	C	1054	0.128558	-0.304132	0.0656563	3.62e-06	rs57543697	chr10-114379181-C-G	AFAP1L2	CEMIP2	CEMIP2	9	71683365	71768513	cell migration inducing hyaluronidase 2	TRANS
OID20961	10	10-114383305-C-T	114383305	T	C	1054	0.0317837	0.578539	0.124939	3.65e-06	rs115429450	chr10-114383305-C-T	AFAP1L2	NPM1	NPM1	5	171387115	171410900	nucleophosmin 1	TRANS
OID31445	10	10-114417239-T-C	114417239	C	T	1054	0.0948767	-0.381566	0.0769761	7.16e-07	rs10885563	chr10-114417239-T-C	AFAP1L2(dist=12461),ABLIM1(dist=13871)	SLC9A3R2	SLC9A3R2	16	2026901	2039026	SLC9A3 regulator 2	TRANS
OID30372	10	10-11448316-G-A	11448316	A	G	1054	0.00237192	2.03114	0.443943	4.76e-06	rs146352902	chr10-11448316-G-A	CELF2-AS1(dist=103642),USP6NL(dist=5630)	DDT	DDT	22	23961500	23979828	D-dopachrome tautomerase	TRANS
OID30435	10	10-114500208-G-A	114500208	A	G	1054	0.00616698	-1.29245	0.276235	2.89e-06	rs115665553	chr10-114500208-G-A	ABLIM1	TNFSF9	TNFSF9	19	6531025	6535924	TNF superfamily member 9	TRANS
OID30238	10	10-114611032-T-A	114611032	A	T	1054	0.524668	-0.221737	0.0456618	1.2e-06	rs2483594	chr10-114611032-T-A	ABLIM1	RNASE10	RNASE10	14	20504232	20511122	ribonuclease A family member 10 (inactive)	TRANS
OID30388	10	10-114618738-C-T	114618738	T	C	1054	0.0749526	-0.40005	0.0842986	2.08e-06	rs2497670	chr10-114618738-C-T	ABLIM1	TREH	TREH	11	118657315	118679650	trehalase	TRANS
OID21068	10	10-114625772-C-G	114625772	G	C	1054	0.0113852	-1.00647	0.212567	2.19e-06	rs74623093	chr10-114625772-C-G	ABLIM1	CCN5	CCN5	20	44714843	44727812	cellular communication network factor 5	TRANS
OID30367	10	10-114640292-C-T	114640292	T	C	1054	0.0455408	0.501061	0.108747	4.07e-06	rs148917887	chr10-114640292-C-T	ABLIM1	LCP1	LCP1	13	46125922	46182177	lymphocyte cytosolic protein 1	TRANS
OID20391	10	10-11464794-C-A	11464794	A	C	1054	0.00521822	-1.47188	0.312248	2.43e-06		chr10-11464794-C-A	USP6NL	FCGR2A	FCGR2A	1	161505456	161519829	Fc gamma receptor IIa	TRANS
OID30446	10	10-11467125-A-G	11467125	G	A	1054	0.00474383	-1.43538	0.314405	4.99e-06	rs61844557	chr10-11467125-A-G	USP6NL	YY1	YY1	14	100239143	100282788	YY1 transcription factor	TRANS
OID30666	10	10-114680272-A-G	114680272	G	A	1054	0.0118596	-0.95194	0.207138	4.31e-06	rs142271512	chr10-114680272-A-G	ABLIM1	PENK	PENK	8	56440956	56446641	proenkephalin	TRANS
OID30999	10	10-114699754-A-G	114699754	G	A	1054	0.00379507	1.64058	0.351387	3.03e-06	rs546953684	chr10-114699754-A-G	ABLIM1	RGS10	RGS10	10	119499817	119542719	regulator of G protein signaling 10	TRANS
OID21275	10	10-114723008-C-T	114723008	T	C	1054	0.0241935	0.673545	0.146335	4.17e-06	rs73373725	chr10-114723008-C-T	ABLIM1	ADAMTS15	ADAMTS15	11	130448973	130476645	ADAM metallopeptidase with thrombospondin type 1 motif 15	TRANS
OID20202	10	10-114746881-C-T	114746881	T	C	1054	0.0199241	0.72007	0.155854	3.83e-06	rs7923538	chr10-114746881-C-T	ABLIM1	GDF2	GDF2	10	47322453	47327588	growth differentiation factor 2	TRANS
OID30633	10	10-114771481-T-C	114771481	C	T	1054	0.0355787	-0.567033	0.121169	2.87e-06	rs7082100	chr10-114771481-T-C	LOC101927692	MYOM3	MYOM3	1	24056040	24112135	myomesin 3	TRANS
OID30171	10	10-114834092-A-G	114834092	G	A	1054	0.00332068	1.71932	0.375401	4.65e-06		chr10-114834092-A-G	FAM160B1	UHRF2	UHRF2	9	6413150	6507051	ubiquitin like with PHD and ring finger domains 2	TRANS
OID20085	10	10-114854947-T-C	114854947	C	T	1054	0.00237192	2.25869	0.458533	8.4e-07		chr10-114854947-T-C	FAM160B1	IRAG2	IRAG2	12	25052227	25108335	inositol 1,4,5-triphosphate receptor associated 2	TRANS
OID30913	10	10-114892624-C-T	114892624	T	C	1054	0.18074	0.261385	0.0553901	2.37e-06	rs113286735	chr10-114892624-C-T	FAM160B1	RBP1	RBP1	3	139517439	139539742	retinol binding protein 1	TRANS
OID30341	10	10-114897693-T-C	114897693	C	T	1054	0.0801708	0.389614	0.0826921	2.46e-06	rs77028382	chr10-114897693-T-C	FAM160B1	SGSH	SGSH	17	80209275	80220333	N-sulfoglucosamine sulfohydrolase	TRANS
OID31514	10	10-11494927-C-A	11494927	A	C	1054	0.00332068	-1.90603	0.388325	9.19e-07	rs866816673	chr10-11494927-C-A	USP6NL	FAM3D	FAM3D	3	58607079	58666774	FAM3 metabolism regulating signaling molecule D	TRANS
OID30886	10	10-114990333-A-G	114990333	G	A	1054	0.0151803	0.995017	0.17621	1.63e-08	rs147003994	chr10-114990333-A-G	TRUB1(dist=12657),LINC02626(dist=4324)	EPB41L5	EPB41L5	2	120013076	120179119	erythrocyte membrane protein band 4.1 like 5	TRANS
OID30491	10	10-114995364-A-G	114995364	G	A	1054	0.0056926	-1.31432	0.286829	4.6e-06	rs141571679	chr10-114995364-A-G	LINC02626	ADAM12	ADAM12	10	126012390	126388477	ADAM metallopeptidase domain 12	TRANS
OID31388	10	10-115012244-A-G	115012244	G	A	1054	0.00237192	2.20228	0.440895	5.88e-07	rs11591474	chr10-115012244-A-G	LINC02626(dist=15651),ATRNL1(dist=81121)	SLC13A1	SLC13A1	7	123113530	123199971	solute carrier family 13 member 1	TRANS
OID31198	10	10-11505857-G-A	11505857	A	G	1054	0.00379507	-1.68263	0.350801	1.61e-06	rs148339820	chr10-11505857-G-A	USP6NL	VWA5A	VWA5A	11	124115403	124147721	von Willebrand factor A domain containing 5A	TRANS
OID30147	10	10-115080126-C-T	115080126	T	C	1054	0.00379507	-1.61534	0.351425	4.3e-06	rs543950469	chr10-115080126-C-T	LINC02626(dist=83533),ATRNL1(dist=13239)	FDX2	FDX2	19	10310044	10316015	ferredoxin 2	TRANS
OID30078	10	10-115108398-A-G	115108398	G	A	1054	0.220588	0.244662	0.0523085	2.91e-06	rs1264804	chr10-115108398-A-G	ATRNL1	FDX1	FDX1	11	110429947	110464884	ferredoxin 1	TRANS
OID21455	10	10-115150223-G-A	115150223	A	G	1054	0.0113852	1.07389	0.212354	4.26e-07	rs7074552	chr10-115150223-G-A	ATRNL1	HDGF	HDGF	1	156742106	156752448	heparin binding growth factor	TRANS
OID31011	10	10-115203-G-C	115203	C	G	1054	0.0109108	0.957563	0.208723	4.48e-06	rs564409718	chr10-115203-G-C	TUBB8(dist=65965),ZMYND11(dist=14885)	PPP1R14A	PPP1R14A	19	38251236	38256374	protein phosphatase 1 regulatory inhibitor subunit 14A	TRANS
OID20374	10	10-115235519-A-G	115235519	G	A	1054	0.0920304	-0.37516	0.0773625	1.24e-06	rs2492983	chr10-115235519-A-G	ATRNL1	APOM	APOM	6	31652403	31658210	apolipoprotein M	TRANS
OID20212	10	10-115240863-G-A	115240863	A	G	1054	0.408444	-0.209298	0.0456412	4.52e-06	rs2256046	chr10-115240863-G-A	ATRNL1	PRSS27	PRSS27	16	2712421	2720224	serine protease 27	TRANS
OID21483	10	10-115392077-G-A	115392077	A	G	1054	0.00332068	-1.89185	0.390993	1.31e-06	rs190167228	chr10-115392077-G-A	ATRNL1	CD1C	CD1C	1	158289922	158294774	CD1c molecule	TRANS
OID31164	10	10-115410800-C-T	115410800	T	C	1054	0.00379507	-1.61165	0.351308	4.48e-06	rs143412950	chr10-115410800-C-T	ATRNL1	CDK1	CDK1	10	60778330	60794852	cyclin dependent kinase 1	TRANS
OID31350	10	10-115436757-G-A	115436757	A	G	1054	0.306452	0.216779	0.0473717	4.74e-06	rs111564163	chr10-115436757-G-A	ATRNL1	ZNF830	ZNF830	17	34961539	34963777	zinc finger protein 830	TRANS
OID31474	10	10-11547821-A-G	11547821	G	A	1054	0.00616698	1.40851	0.286493	8.82e-07	rs139815884	chr10-11547821-A-G	USP6NL	IDO1	IDO1	8	39913890	39928790	indoleamine 2,3-dioxygenase 1	TRANS
OID30230	10	10-11547821-A-G	11547821	G	A	1054	0.00616698	1.34126	0.285654	2.66e-06	rs139815884	chr10-11547821-A-G	USP6NL	IDO1	IDO1	8	39913890	39928790	indoleamine 2,3-dioxygenase 1	TRANS
OID30563	10	10-11547821-A-G	11547821	G	A	1054	0.00616698	1.31294	0.286364	4.54e-06	rs139815884	chr10-11547821-A-G	USP6NL	IDO1	IDO1	8	39913890	39928790	indoleamine 2,3-dioxygenase 1	TRANS
OID30068	10	10-11548468-A-T	11548468	T	A	1054	0.0256167	0.643094	0.137477	2.9e-06	rs535778739	chr10-11548468-A-T	USP6NL	TMED10	TMED10	14	75131468	75176612	transmembrane p24 trafficking protein 10	TRANS
OID20689	10	10-115495865-G-T	115495865	T	G	1054	0.562619	0.210747	0.0447192	2.44e-06	rs10885727	chr10-115495865-G-T	ATRNL1	ENPP7	ENPP7	17	79730942	79742219	ectonucleotide pyrophosphatase/phosphodiesterase 7	TRANS
OID20319	10	10-115583920-G-A	115583920	A	G	1054	0.882353	0.312508	0.0677416	3.96e-06	rs4492729	chr10-115583920-G-A	ATRNL1	EGFR	EGFR	7	55019016	55211628	epidermal growth factor receptor	TRANS
OID20772	10	10-115593973-A-G	115593973	G	A	1054	0.00237192	2.11783	0.460261	4.2e-06		chr10-115593973-A-G	ATRNL1	CCL24	CCL24	7	75810824	75823372	C-C motif chemokine ligand 24	TRANS
OID21257	10	10-115603978-T-C	115603978	C	T	1054	0.0109108	-1.02131	0.217133	2.56e-06	rs369065328	chr10-115603978-T-C	ATRNL1	CRH	CRH	8	66176375	66178464	corticotropin releasing hormone	TRANS
OID30077	10	10-115669156-T-C	115669156	C	T	1054	0.261385	-0.225932	0.0491725	4.33e-06	rs2532733	chr10-115669156-T-C	ATRNL1	SLC12A2	SLC12A2	5	128083765	128189677	solute carrier family 12 member 2	TRANS
OID31080	10	10-115673490-A-C	115673490	C	A	1054	0.0056926	-1.33806	0.28748	3.25e-06	rs553177966	chr10-115673490-A-C	ATRNL1	DXO	DXO	6	31969814	31972138	decapping exoribonuclease	TRANS
OID31062	10	10-115673490-A-C	115673490	C	A	1054	0.0056926	-1.32562	0.287532	4.02e-06	rs553177966	chr10-115673490-A-C	ATRNL1	GIGYF2	GIGYF2	2	232697330	232860605	GRB10 interacting GYF protein 2	TRANS
OID30540	10	10-115676031-A-G	115676031	G	A	1054	0.00664137	-1.27891	0.275794	3.53e-06	rs142700084	chr10-115676031-A-G	ATRNL1	NPHS1	NPHS1	19	35825371	35852504	NPHS1 adhesion molecule, nephrin	TRANS
OID21315	10	10-115676544-T-C	115676544	C	T	1054	0.0156546	-0.805583	0.175143	4.23e-06	rs191787085	chr10-115676544-T-C	ATRNL1	LAG3	LAG3	12	6772519	6778455	lymphocyte activating 3	TRANS
OID20831	10	10-115719508-A-C	115719508	C	A	1054	0.0555028	-0.434842	0.0917467	2.14e-06	rs12265264	chr10-115719508-A-C	ATRNL1	CLSPN	CLSPN	1	35720212	35769978	claspin	TRANS
OID30822	10	10-115731252-C-T	115731252	T	C	1054	0.0891841	0.3917	0.0750515	1.8e-07	rs2804164	chr10-115731252-C-T	ATRNL1	DNLZ	DNLZ	9	136359482	136363744	DNL-type zinc finger	TRANS
OID20634	10	10-115774009-C-T	115774009	T	C	1054	0.832543	-0.301283	0.0609221	7.6e-07	rs10490917	chr10-115774009-C-T	ATRNL1	NFASC	NFASC	1	204828651	205022822	neurofascin	TRANS
OID20985	10	10-115787298-G-C	115787298	C	G	1054	0.12334	-0.306088	0.0652064	2.68e-06	rs4447088	chr10-115787298-G-C	ATRNL1	TNFRSF9	TNFRSF9	1	7915870	7940839	TNF receptor superfamily member 9	TRANS
OID30383	10	10-115806115-T-G	115806115	G	T	1054	0.0028463	2.04851	0.421612	1.18e-06	rs538015242	chr10-115806115-T-G	ATRNL1	PRG3	PRG3	11	57376768	57381150	proteoglycan 3, pro eosinophil major basic protein 2	TRANS
OID31127	10	10-115806115-T-G	115806115	G	T	1054	0.0028463	1.94774	0.421755	3.87e-06	rs538015242	chr10-115806115-T-G	ATRNL1	FNDC1	FNDC1	6	159169399	159272108	fibronectin type III domain containing 1	TRANS
OID31205	10	10-115835393-T-A	115835393	A	T	1054	0.0972486	-0.334344	0.0726305	4.16e-06	rs2960674	chr10-115835393-T-A	ATRNL1	MAPK13	MAPK13	6	36130512	36144521	mitogen-activated protein kinase 13	TRANS
OID30080	10	10-115841805-G-A	115841805	A	G	1054	0.405598	0.21536	0.0444652	1.28e-06	rs17093672	chr10-115841805-G-A	ATRNL1	ACSL1	ACSL1	4	184755594	184825968	acyl-CoA synthetase long chain family member 1	TRANS
OID30166	10	10-115866745-G-A	115866745	A	G	352	0.0241477	1.04389	0.227823	4.6e-06	rs116386776	chr10-115866745-G-A	ATRNL1	ARL13B	ARL13B	3	93980138	94055678	ADP ribosylation factor like GTPase 13B	TRANS
OID30049	10	10-115881616-A-G	115881616	G	A	1054	0.0113852	1.14519	0.202948	1.67e-08	rs117220012	chr10-115881616-A-G	ATRNL1	RTKN2	RTKN2	10	62193085	62268844	rhotekin 2	TRANS
OID31286	10	10-115882436-A-G	115882436	G	A	1054	0.118121	0.325048	0.0665625	1.04e-06	rs7080369	chr10-115882436-A-G	ATRNL1	PAFAH2	PAFAH2	1	25959766	25998063	platelet activating factor acetylhydrolase 2	TRANS
OID20338	10	10-115891622-C-T	115891622	T	C	352	0.0198864	1.21396	0.264952	4.61e-06	rs17093718	chr10-115891622-C-T	ATRNL1	PGLYRP1	PGLYRP1	19	46019154	46023053	peptidoglycan recognition protein 1	TRANS
OID31089	10	10-115994908-C-A	115994908	A	C	1054	0.104364	-0.338462	0.0695481	1.14e-06	rs7902495	chr10-115994908-C-A	ATRNL1(dist=45910),GFRA1(dist=62023)	SYT1	SYT1	12	78863981	79452008	synaptotagmin 1	TRANS
OID30113	10	10-115997941-G-A	115997941	A	G	1054	0.400854	-0.201193	0.0434041	3.56e-06	rs180666	chr10-115997941-G-A	ATRNL1(dist=48943),GFRA1(dist=58990)	SART1	SART1	11	65961733	65980137	spliceosome associated factor 1, recruiter of U4/U6.U5 tri-snRNP	TRANS
OID20273	10	10-116043636-G-A	116043636	A	G	1054	0.00237192	-2.17997	0.460895	2.25e-06	rs35064709	chr10-116043636-G-A	ATRNL1(dist=94638),GFRA1(dist=13295)	ALCAM	ALCAM	3	105366712	105576900	activated leukocyte cell adhesion molecule	TRANS
OID31013	10	10-116081648-G-A	116081648	A	G	1054	0.0113852	-0.973312	0.211442	4.16e-06	rs73363890	chr10-116081648-G-A	GFRA1	GPR158	GPR158	10	25158071	25602228	G protein-coupled receptor 158	TRANS
OID20530	10	10-116086-A-G	116086	G	A	1054	0.00616698	1.37337	0.284833	1.42e-06	rs553437506	chr10-116086-A-G	TUBB8(dist=66848),ZMYND11(dist=14002)	LSP1	LSP1	11	1853083	1892263	lymphocyte specific protein 1	TRANS
OID30444	10	10-116087270-G-A	116087270	A	G	1054	0.0355787	0.567333	0.11847	1.68e-06	rs112249638	chr10-116087270-G-A	GFRA1	PALLD	PALLD	4	168497051	168928439	palladin, cytoskeletal associated protein	TRANS
OID21091	10	10-116098634-A-C	116098634	C	A	1054	0.116698	-0.31168	0.0654578	1.92e-06	rs3781511	chr10-116098634-A-C	GFRA1	GP6	GP6	19	55013706	55038264	glycoprotein VI platelet	TRANS
OID30893	10	10-116099262-A-G	116099262	G	A	1054	0.163188	-0.296417	0.0583754	3.82e-07	rs11197532	chr10-116099262-A-G	GFRA1	NAA80	NAA80	3	50296401	50299405	N-alpha-acetyltransferase 80, NatH catalytic subunit	TRANS
OID21222	10	10-116099262-A-G	116099262	G	A	1054	0.163188	-0.264451	0.0564323	2.78e-06	rs11197532	chr10-116099262-A-G	GFRA1	SH2B3	SH2B3	12	111405922	111451623	SH2B adaptor protein 3	TRANS
OID31438	10	10-116099262-A-G	116099262	G	A	1054	0.163188	-0.263975	0.0564279	2.9e-06	rs11197532	chr10-116099262-A-G	GFRA1	GORASP2	GORASP2	2	170928476	170967130	golgi reassembly stacking protein 2	TRANS
OID20616	10	10-116099262-A-G	116099262	G	A	1054	0.163188	-0.260845	0.0564524	3.83e-06	rs11197532	chr10-116099262-A-G	GFRA1	CD40LG	CD40LG
OID31285	10	10-116114508-G-A	116114508	A	G	1054	0.0104364	1.03256	0.212945	1.24e-06	rs150856198	chr10-116114508-G-A	GFRA1	GAS2	GAS2	11	22666610	22813055	growth arrest specific 2	TRANS
OID20343	10	10-116139233-C-T	116139233	T	C	1054	0.00664137	-1.33068	0.276044	1.43e-06	rs74525162	chr10-116139233-C-T	GFRA1	MCAM	MCAM	11	119308529	119317130	melanoma cell adhesion molecule	TRANS
OID20268	10	10-116139813-C-T	116139813	T	C	1054	0.00237192	-2.11575	0.462065	4.67e-06	rs183953651	chr10-116139813-C-T	GFRA1	PDGFRB	PDGFRB	5	150113838	150155845	platelet derived growth factor receptor beta	TRANS
OID30236	10	10-116142748-T-C	116142748	C	T	1054	0.00664137	1.31227	0.277271	2.21e-06	rs10885863	chr10-116142748-T-C	GFRA1	AAMDC	AAMDC	11	77821113	77900785	adipogenesis associated Mth938 domain containing	TRANS
OID31420	10	10-116229352-T-C	116229352	C	T	1054	0.0441176	0.501943	0.10982	4.86e-06	rs881726	chr10-116229352-T-C	GFRA1	MPRIP	MPRIP	17	17042456	17192643	myosin phosphatase Rho interacting protein	TRANS
OID20919	10	10-116255517-A-C	116255517	C	A	1054	0.0825427	-0.371046	0.0807404	4.32e-06	rs57732230	chr10-116255517-A-C	GFRA1	ULBP2	ULBP2	6	149942013	149949232	UL16 binding protein 2	TRANS
OID31318	10	10-116265943-A-G	116265943	G	A	1054	0.00901328	1.15221	0.227835	4.25e-07	rs540648184	chr10-116265943-A-G	GFRA1	GUCY2C	GUCY2C	12	14612633	14696599	guanylate cyclase 2C	TRANS
OID20866	10	10-116266428-A-G	116266428	G	A	1054	0.0028463	-1.86991	0.405163	3.93e-06	rs150237680	chr10-116266428-A-G	GFRA1	MUC13	MUC13	3	124905441	124934751	mucin 13, cell surface associated	TRANS
OID30890	10	10-11632871-C-T	11632871	T	C	1054	0.00664137	1.27707	0.266226	1.61e-06	rs113864214	chr10-11632871-C-T	LOC107984208(dist=20644),ECHDC3(dist=109511)	CLIC5	CLIC5	6	45898452	46129819	chloride intracellular channel 5	TRANS
OID20222	10	10-116381700-G-A	116381700	A	G	1054	0.472011	0.2093	0.0445003	2.56e-06	rs7093993	chr10-116381700-G-A	CCDC172(dist=1671),PNLIPRP3(dist=46147)	NECTIN2	NECTIN2	19	44846296	44889223	nectin cell adhesion molecule 2	TRANS
OID30553	10	10-116392207-T-G	116392207	G	T	1054	0.00521822	-1.47831	0.312105	2.17e-06	rs139300534	chr10-116392207-T-G	CCDC172(dist=12178),PNLIPRP3(dist=35640)	CSF2RB	CSF2RB	22	36913627	36940437	colony stimulating factor 2 receptor subunit beta	TRANS
OID31493	10	10-116446537-C-T	116446537	T	C	1054	0.0260911	0.638427	0.13758	3.48e-06	rs143834777	chr10-116446537-C-T	PNLIPRP3	PSCA	PSCA	8	142670296	142682725	prostate stem cell antigen	TRANS
OID31473	10	10-116538603-T-C	116538603	C	T	1054	0.00332068	1.86894	0.390692	1.72e-06	rs571340120	chr10-116538603-T-C	PNLIPRP3(dist=60647),PNLIP(dist=7328)	PSAPL1	PSAPL1	4	7430284	7434930	prosaposin like 1	TRANS
OID31122	10	10-116593741-C-T	116593741	T	C	1054	0.534156	0.375453	0.0450486	7.79e-17	rs2915766	chr10-116593741-C-T	PNLIPRP1	PNLIPRP1	PNLIPRP1	10	116590958	116609175	pancreatic lipase related protein 1	CIS
OID21126	10	10-116625330-T-C	116625330	C	T	1054	0.258065	-0.237245	0.0513287	3.8e-06	rs10885993	chr10-116625330-T-C	PNLIPRP2	IL1RAP	IL1RAP	3	190514084	190659750	interleukin 1 receptor accessory protein	TRANS
OID20775	10	10-116638373-A-G	116638373	G	A	1054	0.630455	1.10288	0.046583	6.42e-124		chr10-116638373-A-G	PNLIPRP2	PNLIPRP2	PNLIPRP2	10	116620952	116645143	pancreatic lipase related protein 2 (gene/pseudogene)	CIS
OID30891	10	10-116649937-G-C	116649937	C	G	1054	0.00237192	-2.26023	0.460019	8.95e-07	rs549888119	chr10-116649937-G-C	PNLIPRP2(dist=4794),C10orf82(dist=12275)	MRI1	MRI1	19	13764521	13774282	methylthioribose-1-phosphate isomerase 1	TRANS
OID30516	10	10-116658440-A-C	116658440	C	A	1054	0.00237192	-2.08243	0.443406	2.65e-06	rs570750238	chr10-116658440-A-C	PNLIPRP2(dist=13297),C10orf82(dist=3772)	SHH	SHH	7	155799979	155812463	sonic hedgehog signaling molecule	TRANS
OID21261	10	10-116665951-G-A	116665951	A	G	1054	0.0189753	0.731388	0.155579	2.59e-06	rs139042039	chr10-116665951-G-A	C10orf82	CFC1	CFC1	2	130592164	130599575	cripto, FRL-1, cryptic family 1	TRANS
OID30059	10	10-116666149-T-C	116666149	C	T	1054	0.00237192	-2.16373	0.443358	1.06e-06	rs181736358	chr10-116666149-T-C	C10orf82	GCLM	GCLM	1	93885199	93909598	glutamate-cysteine ligase modifier subunit	TRANS
OID20804	10	10-116672958-G-A	116672958	A	G	1054	0.00521822	-1.39632	0.299994	3.25e-06	rs112574368	chr10-116672958-G-A	HSPA12A(NM_025015:c.*1823C>T,NM_001330164:c.*1823C>T)	C19orf12	C19orf12	19	29698885	29715789	chromosome 19 open reading frame 12	TRANS
OID21177	10	10-116724994-G-A	116724994	A	G	1054	0.416034	-0.203079	0.0436407	3.26e-06	rs758368	chr10-116724994-G-A	HSPA12A	RARRES1	RARRES1	3	158696891	158732486	retinoic acid receptor responder 1	TRANS
OID20863	10	10-116726664-A-G	116726664	G	A	1054	0.933586	-0.406679	0.0876845	3.52e-06	rs1665652	chr10-116726664-A-G	HSPA12A	NOS1	NOS1	12	117208141	117361802	nitric oxide synthase 1	TRANS
OID20695	10	10-116787232-T-C	116787232	C	T	1054	0.550759	-0.216887	0.0433292	5.57e-07	rs3125617	chr10-116787232-T-C	HSPA12A	CCL4	CCL4	17	36103826	36105614	C-C motif chemokine ligand 4	TRANS
OID31041	10	10-116796080-G-A	116796080	A	G	1054	0.0166034	-0.862167	0.169666	3.74e-07	rs111480917	chr10-116796080-G-A	HSPA12A	GID8	GID8	20	62938146	62948475	GID complex subunit 8 homolog	TRANS
OID30528	10	10-116797137-T-C	116797137	C	T	1054	0.0583491	0.423898	0.0916818	3.77e-06	rs147809510	chr10-116797137-T-C	HSPA12A	ADAMTS1	ADAMTS1	21	26835754	26845409	ADAM metallopeptidase with thrombospondin type 1 motif 1	TRANS
OID30635	10	10-116799679-C-T	116799679	T	C	1054	0.0355787	0.576755	0.117241	8.68e-07	rs148837939	chr10-116799679-C-T	HSPA12A	RIDA	RIDA	8	98102343	98117171	reactive intermediate imine deaminase A homolog	TRANS
OID30469	10	10-116799679-C-T	116799679	T	C	1054	0.0355787	0.545591	0.113718	1.6e-06	rs148837939	chr10-116799679-C-T	HSPA12A	PTP4A3	PTP4A3	8	141392020	141432454	protein tyrosine phosphatase 4A3	TRANS
OID21128	10	10-116799679-C-T	116799679	T	C	1054	0.0355787	0.524323	0.11382	4.09e-06	rs148837939	chr10-116799679-C-T	HSPA12A	ALDH1A1	ALDH1A1	9	72900670	72953053	aldehyde dehydrogenase 1 family member A1	TRANS
OID30881	10	10-116800959-C-T	116800959	T	C	1054	0.00332068	-1.80662	0.375108	1.46e-06	rs540737199	chr10-116800959-C-T	HSPA12A	AMIGO1	AMIGO1	1	109504177	109509727	adhesion molecule with Ig like domain 1	TRANS
OID30052	10	10-11681124-A-G	11681124	G	A	1054	0.52277	-0.242474	0.0419203	7.29e-09	rs1552762	chr10-11681124-A-G	LOC107984208(dist=68897),ECHDC3(dist=61258)	SNU13	SNU13	22	41673932	41688867	small nuclear ribonucleoprotein 13	TRANS
OID31242	10	10-116820276-G-A	116820276	A	G	1054	0.0128083	0.829733	0.179057	3.59e-06	rs181152156	chr10-116820276-G-A	HSPA12A	CDC123	CDC123	10	12196187	12250589	cell division cycle 123	TRANS
OID31044	10	10-116822622-G-T	116822622	T	G	1054	0.0455408	-0.515718	0.102302	4.63e-07	rs113511909	chr10-116822622-G-T	HSPA12A	EFHD1	EFHD1	2	232606056	232682781	EF-hand domain family member D1	TRANS
OID30456	10	10-116866563-C-T	116866563	T	C	1054	0.00237192	2.05237	0.440014	3.1e-06	rs188691831	chr10-116866563-C-T	ENO4	CCNE1	CCNE1	19	29811990	29824312	cyclin E1	TRANS
OID31501	10	10-116922487-C-T	116922487	T	C	1054	0.0109108	-0.980472	0.208586	2.59e-06	rs184389848	chr10-116922487-C-T	SHTN1	LMNB1	LMNB1	5	126751962	126837020	lamin B1	TRANS
OID20795	10	10-116935630-T-C	116935630	C	T	1054	0.347249	0.235016	0.0461845	3.61e-07	rs6585422	chr10-116935630-T-C	SHTN1	IFNL1	IFNL1	19	39296406	39298673	interferon lambda 1	TRANS
OID21025	10	10-116981911-T-C	116981911	C	T	1054	0.00664137	1.28071	0.266207	1.5e-06	rs111718417	chr10-116981911-T-C	SHTN1	CD34	CD34	1	207880971	207911125	CD34 molecule	TRANS
OID31101	10	10-116987702-G-A	116987702	A	G	1054	0.0185009	-0.800402	0.167744	1.83e-06	rs147546183	chr10-116987702-G-A	SHTN1	PLXDC2	PLXDC2	10	19816431	20289855	plexin domain containing 2	TRANS
OID31325	10	10-116999505-A-G	116999505	G	A	352	0.00284091	3.35115	0.680769	8.54e-07	rs74524225	chr10-116999505-A-G	SHTN1	ITGAX	ITGAX	16	31355175	31382999	integrin subunit alpha X	TRANS
OID31100	10	10-117039836-G-C	117039836	C	G	1054	0.00521822	-1.42925	0.311202	4.38e-06	rs368753867	chr10-117039836-G-C	SHTN1	CALCB	CALCB	11	15073592	15078637	calcitonin related polypeptide beta	TRANS
OID21431	10	10-117081083-T-C	117081083	C	T	1054	0.00901328	1.15284	0.237845	1.25e-06	rs879279020	chr10-117081083-T-C	SHTN1	CAPG	CAPG	2	85394747	85414074	capping actin protein, gelsolin like	TRANS
OID20507	10	10-11709862-G-A	11709862	A	G	1054	0.0147059	0.821478	0.174765	2.6e-06	rs72779871	chr10-11709862-G-A	LOC107984208(dist=97635),ECHDC3(dist=32520)	TRAF2	TRAF2	9	136886515	136926607	TNF receptor associated factor 2	TRANS
OID20347	10	10-117105961-C-T	117105961	T	C	1054	0.259962	-0.25104	0.0505668	6.89e-07	rs744937	chr10-117105961-C-T	SHTN1	CNDP1	CNDP1	18	74534499	74587211	carnosine dipeptidase 1	TRANS
OID20547	10	10-117106838-T-C	117106838	C	T	1054	0.00237192	-2.25387	0.461841	1.06e-06	rs548167015	chr10-117106838-T-C	SHTN1	CLEC4C	CLEC4C	12	7729382	7749541	C-type lectin domain family 4 member C	TRANS
OID21427	10	10-11714064-C-T	11714064	T	C	1054	0.137097	0.343465	0.064947	1.23e-07	rs74118423	chr10-11714064-C-T	LOC107984208(dist=101837),ECHDC3(dist=28318)	CRNN	CRNN	1	152409242	152414263	cornulin	TRANS
OID21400	10	10-117151799-G-A	117151799	A	G	1054	0.0227704	-0.675814	0.146276	3.84e-06	rs751499	chr10-117151799-G-A	VAX1(dist=13529),MIR3663HG(dist=1722)	SCG2	SCG2	2	223596939	223602361	secretogranin II	TRANS
OID31490	10	10-117151799-G-A	117151799	A	G	1054	0.0227704	-0.670706	0.146296	4.55e-06	rs751499	chr10-117151799-G-A	VAX1(dist=13529),MIR3663HG(dist=1722)	NCR3LG1	NCR3LG1	11	17351799	17377324	natural killer cell cytotoxicity receptor 3 ligand 1	TRANS
OID30233	10	10-11716050-C-T	11716050	T	C	1054	0.0028463	-1.92558	0.405185	2.01e-06	rs118015081	chr10-11716050-C-T	LOC107984208(dist=103823),ECHDC3(dist=26332)	FSHB	FSHB	11	30231013	30235194	follicle stimulating hormone subunit beta	TRANS
OID21079	10	10-11716255-G-A	11716255	A	G	1054	0.0132827	-0.890015	0.188839	2.44e-06	rs147097976	chr10-11716255-G-A	LOC107984208(dist=104028),ECHDC3(dist=26127)	DSC2	DSC2	18	31058840	31102421	desmocollin 2	TRANS
OID31502	10	10-117176385-T-G	117176385	G	T	1054	0.0028463	-1.85415	0.405527	4.83e-06	rs534110056	chr10-117176385-T-G	MIR3663HG(dist=7330),KCNK18(dist=21104)	PPP2R5A	PPP2R5A	1	212285409	212361853	protein phosphatase 2 regulatory subunit B'alpha	TRANS
OID30541	10	10-117238927-G-T	117238927	T	G	1054	0.00332068	1.81929	0.375065	1.23e-06	rs183659568	chr10-117238927-G-T	KCNK18(dist=28628),SLC18A2(dist=2187)	BLNK	BLNK	10	96189170	96271576	B cell linker	TRANS
OID21213	10	10-117240025-C-G	117240025	G	C	1054	0.781784	-0.25045	0.0518791	1.38e-06	rs2532803	chr10-117240025-C-G	KCNK18(dist=29726),SLC18A2(dist=1089)	IKZF2	IKZF2	2	212999700	213152456	IKAROS family zinc finger 2	TRANS
OID31140	10	10-117248334-G-C	117248334	C	G	1054	0.0028463	1.94134	0.404471	1.59e-06	rs56768785	chr10-117248334-G-C	SLC18A2	ZHX2	ZHX2	8	122781654	122974510	zinc fingers and homeoboxes 2	TRANS
OID31471	10	10-117248334-G-C	117248334	C	G	1054	0.0028463	1.8502	0.405108	4.94e-06	rs56768785	chr10-117248334-G-C	SLC18A2	SMNDC1	SMNDC1	10	110290730	110304920	survival motor neuron domain containing 1	TRANS
OID21249	10	10-117254240-G-A	117254240	A	G	1054	0.0464896	-0.482852	0.103863	3.34e-06	rs363412	chr10-117254240-G-A	SLC18A2	CRACR2A	CRACR2A	12	3615327	3753109	calcium release activated channel regulator 2A	TRANS
OID20916	10	10-117264714-C-G	117264714	G	C	352	0.130682	0.556438	0.114822	1.26e-06	rs363256	chr10-117264714-C-G	SLC18A2	PSG1	PSG1	19	42866463	42879713	pregnancy specific beta-1-glycoprotein 1	TRANS
OID20220	10	10-117272039-G-A	117272039	A	G	1054	0.00237192	2.0828	0.443494	2.65e-06	rs190433816	chr10-117272039-G-A	SLC18A2	GH1	GH1	17	63917202	63918839	growth hormone 1	TRANS
OID31086	10	10-117305035-C-T	117305035	T	C	1054	0.0697343	-0.404825	0.0840339	1.45e-06	rs2490629	chr10-117305035-C-T	PDZD8	SPTLC1	SPTLC1	9	92031146	92115413	serine palmitoyltransferase long chain base subunit 1	TRANS
OID21307	10	10-117325105-C-T	117325105	T	C	1054	0.0056926	-1.42448	0.299176	1.92e-06	rs569447097	chr10-117325105-C-T	PDZD8	MME	MME	3	155024123	155183729	membrane metalloendopeptidase	TRANS
OID20902	10	10-117386310-C-T	117386310	T	C	1054	0.197818	0.25745	0.0555294	3.55e-06	rs7900213	chr10-117386310-C-T	PDZD8(dist=10870),EMX2OS(dist=97983)	PPP3R1	PPP3R1	2	68178856	68252532	protein phosphatase 3 regulatory subunit B, alpha	TRANS
OID31413	10	10-117407596-T-C	117407596	C	T	1054	0.0294118	0.597433	0.129588	4.02e-06	rs115390954	chr10-117407596-T-C	PDZD8(dist=32156),EMX2OS(dist=76697)	CCDC134	CCDC134	22	41800678	41832164	coiled-coil domain containing 134	TRANS
OID31482	10	10-117407596-T-C	117407596	C	T	1054	0.0294118	0.596206	0.129649	4.25e-06	rs115390954	chr10-117407596-T-C	PDZD8(dist=32156),EMX2OS(dist=76697)	TRIM25	TRIM25	17	56887908	56914049	tripartite motif containing 25	TRANS
OID20304	10	10-117421070-G-C	117421070	C	G	1054	0.00237192	-2.13318	0.462084	3.9e-06	rs141860764	chr10-117421070-G-C	PDZD8(dist=45630),EMX2OS(dist=63223)	SIRPA	SIRPA	20	1894166	1940592	signal regulatory protein alpha	TRANS
OID30365	10	10-117443928-A-G	117443928	G	A	1054	0.00759013	1.15921	0.24882	3.18e-06	rs185793708	chr10-117443928-A-G	PDZD8(dist=68488),EMX2OS(dist=40365)	ISM2	ISM2	14	77474394	77498816	isthmin 2	TRANS
OID30824	10	10-117514568-C-G	117514568	G	C	1054	0.00426945	1.60762	0.330346	1.14e-06	rs866051366	chr10-117514568-C-G	EMX2OS	HTR1A	HTR1A	5	63957875	63962445	5-hydroxytryptamine receptor 1A	TRANS
OID30823	10	10-117571067-T-C	117571067	C	T	1054	0.0056926	-1.35445	0.286952	2.36e-06	rs188095414	chr10-117571067-T-C	EMX2(dist=21521),RAB11FIP2(dist=433849)	DEFB116	DEFB116	20	31303211	31308585	defensin beta 116	TRANS
OID31475	10	10-117573770-G-T	117573770	T	G	1054	0.00806452	-1.10568	0.242132	4.96e-06	rs193223013	chr10-117573770-G-T	EMX2(dist=24224),RAB11FIP2(dist=431146)	NAP1L4	NAP1L4	11	2944436	2992329	nucleosome assembly protein 1 like 4	TRANS
OID30281	10	10-117589864-C-T	117589864	T	C	1054	0.00474383	-1.52536	0.326806	3.05e-06	rs75277191	chr10-117589864-C-T	EMX2(dist=40318),RAB11FIP2(dist=415052)	B3GNT7	B3GNT7	2	231395709	231401164	UDP-GlcNAc:betaGal beta-1,3-N-acetylglucosaminyltransferase 7	TRANS
OID30806	10	10-117616757-C-A	117616757	A	C	1054	0.00996205	-1.02198	0.21748	2.61e-06	rs146043222	chr10-117616757-C-A	EMX2(dist=67211),RAB11FIP2(dist=388159)	KIRREL1	KIRREL1	1	157993272	158100262	kirre like nephrin family adhesion molecule 1	TRANS
OID21088	10	10-117628932-C-T	117628932	T	C	1054	0.00996205	1.03375	0.218179	2.16e-06	rs148802232	chr10-117628932-C-T	EMX2(dist=79386),RAB11FIP2(dist=375984)	SERPINB1	SERPINB1	6	2832331	2841863	serpin family B member 1	TRANS
OID20514	10	10-117628932-C-T	117628932	T	C	1054	0.00996205	1.00365	0.217972	4.13e-06	rs148802232	chr10-117628932-C-T	EMX2(dist=79386),RAB11FIP2(dist=375984)	SH2D1A	SH2D1A
OID20709	10	10-117639891-G-A	117639891	A	G	1054	0.0132827	-0.901944	0.196405	4.38e-06	rs76603606	chr10-117639891-G-A	EMX2(dist=90345),RAB11FIP2(dist=365025)	CCN2	CCN2	6	131948176	131951372	cellular communication network factor 2	TRANS
OID21267	10	10-117671388-C-T	117671388	T	C	1054	0.0388994	0.51526	0.110916	3.39e-06	rs740593	chr10-117671388-C-T	EMX2(dist=121842),RAB11FIP2(dist=333528)	BAMBI	BAMBI	10	28677520	28682932	BMP and activin membrane bound inhibitor	TRANS
OID30293	10	10-11767369-C-T	11767369	T	C	1054	0.0521822	-1.16683	0.0976848	6.91e-33	rs72783935	chr10-11767369-C-T	ECHDC3(dist=3299),PROSER2(dist=55987)	ECHDC3	ECHDC3	10	11742381	11764070	enoyl-CoA hydratase domain containing 3	CIS
OID20622	10	10-117712921-C-A	117712921	A	C	1054	0.00237192	-2.08728	0.443682	2.55e-06	rs77914671	chr10-117712921-C-A	EMX2(dist=163375),RAB11FIP2(dist=291995)	CXCL17	CXCL17	19	42428285	42442946	C-X-C motif chemokine ligand 17	TRANS
OID31073	10	10-11771373-C-T	11771373	T	C	1054	0.108634	0.333071	0.0704376	2.26e-06	rs111950463	chr10-11771373-C-T	ECHDC3(dist=7303),PROSER2(dist=51983)	MORC3	MORC3	21	36320188	36376646	MORC family CW-type zinc finger 3	TRANS
OID20350	10	10-117751683-C-T	117751683	T	C	1054	0.00379507	-1.69244	0.363805	3.29e-06	rs117542248	chr10-117751683-C-T	EMX2(dist=202137),RAB11FIP2(dist=253233)	ANPEP	ANPEP	15	89784894	89814852	alanyl aminopeptidase, membrane	TRANS
OID21194	10	10-117762067-T-G	117762067	G	T	1054	0.0137571	-0.923014	0.186174	7.13e-07	rs113606134	chr10-117762067-T-G	EMX2(dist=212521),RAB11FIP2(dist=242849)	RASSF2	RASSF2	20	4780022	4823608	Ras association domain family member 2	TRANS
OID30132	10	10-11778408-G-A	11778408	A	G	1054	0.00332068	1.83067	0.374694	1.03e-06	rs144601736	chr10-11778408-G-A	ECHDC3(dist=14338),PROSER2(dist=44948)	HADH	HADH	4	107989888	108035175	hydroxyacyl-CoA dehydrogenase	TRANS
OID21178	10	10-117789558-T-C	117789558	C	T	1054	0.00996205	0.981487	0.208201	2.43e-06	rs115021917	chr10-117789558-T-C	EMX2(dist=240012),RAB11FIP2(dist=215358)	ATP6AP2	ATP6AP2
OID20951	10	10-117800526-T-C	117800526	C	T	1054	0.00521822	1.45215	0.311729	3.19e-06	rs183752496	chr10-117800526-T-C	EMX2(dist=250980),RAB11FIP2(dist=204390)	MDGA1	MDGA1	6	37630678	37697883	MAM domain containing glycosylphosphatidylinositol anchor 1	TRANS
OID30223	10	10-117801869-G-A	117801869	A	G	1054	0.00948767	-1.02808	0.223503	4.23e-06	rs148325808	chr10-117801869-G-A	EMX2(dist=252323),RAB11FIP2(dist=203047)	DMD	DMD
OID30526	10	10-117802387-G-A	117802387	A	G	1054	0.00948767	-1.06518	0.223382	1.86e-06	rs141493580	chr10-117802387-G-A	EMX2(dist=252841),RAB11FIP2(dist=202529)	ZBP1	ZBP1	20	57603851	57620426	Z-DNA binding protein 1	TRANS
OID30873	10	10-117803688-C-A	117803688	A	C	1054	0.00426945	1.70388	0.329638	2.35e-07	rs567448154	chr10-117803688-C-A	EMX2(dist=254142),RAB11FIP2(dist=201228)	BHLHE40	BHLHE40	3	4896808	4985323	basic helix-loop-helix family member e40	TRANS
OID30858	10	10-117845910-C-T	117845910	T	C	1054	0.00474383	-1.48864	0.313639	2.07e-06		chr10-117845910-C-T	EMX2(dist=296364),RAB11FIP2(dist=159006)	DEFB118	DEFB118	20	31368600	31373902	defensin beta 118	TRANS
OID20799	10	10-117873593-T-C	117873593	C	T	1054	0.375712	0.214882	0.0456152	2.47e-06	rs10886165	chr10-117873593-T-C	EMX2(dist=324047),RAB11FIP2(dist=131323)	SLC16A1	SLC16A1	1	112911847	112964068	solute carrier family 16 member 1	TRANS
OID30675	10	10-117879199-G-T	117879199	T	G	1054	0.00521822	1.47424	0.310022	1.98e-06	rs76627376	chr10-117879199-G-T	EMX2(dist=329653),RAB11FIP2(dist=125717)	ABO	ABO	9	133250400	133275201	ABO, alpha 1-3-N-acetylgalactosaminyltransferase and alpha 1-3-galactosyltransferase	TRANS
OID20114	10	10-117889338-T-C	117889338	C	T	1054	0.0303605	0.591853	0.125927	2.6e-06	rs12778751	chr10-117889338-T-C	EMX2(dist=339792),RAB11FIP2(dist=115578)	BAG6	BAG6	6	31639027	31652700	BAG cochaperone 6	TRANS
OID30856	10	10-117890391-A-G	117890391	G	A	1054	0.0256167	0.644977	0.137695	2.81e-06	rs115592363	chr10-117890391-A-G	EMX2(dist=340845),RAB11FIP2(dist=114525)	BLOC1S2	BLOC1S2	10	100273277	100286712	biogenesis of lysosomal organelles complex 1 subunit 2	TRANS
OID21057	10	10-117902307-G-A	117902307	A	G	1054	0.0132827	0.95223	0.197222	1.38e-06	rs150643718	chr10-117902307-G-A	EMX2(dist=352761),RAB11FIP2(dist=102609)	NTRK3	NTRK3	15	87859750	88271066	neurotrophic receptor tyrosine kinase 3	TRANS
OID31455	10	10-117903935-G-T	117903935	T	G	1054	0.00237192	-2.03668	0.443487	4.38e-06	rs182013240	chr10-117903935-G-T	EMX2(dist=354389),RAB11FIP2(dist=100981)	SCRIB	SCRIB	8	143790924	143815773	scribble planar cell polarity protein	TRANS
OID20147	10	10-117916371-G-A	117916371	A	G	1054	0.00332068	1.72582	0.375264	4.25e-06	rs117126696	chr10-117916371-G-A	EMX2(dist=366825),RAB11FIP2(dist=88545)	IL6ST	IL6ST	5	55935096	55994963	interleukin 6 cytokine family signal transducer	TRANS
OID20491	10	10-117943131-G-T	117943131	T	G	1054	0.559298	0.212236	0.0432754	9.38e-07	rs11198190	chr10-117943131-G-T	EMX2(dist=393585),RAB11FIP2(dist=61785)	CSF3	CSF3	17	40015439	40017813	colony stimulating factor 3	TRANS
OID20884	10	10-117952061-A-G	117952061	G	A	1054	0.985294	-0.846594	0.174649	1.25e-06	rs9651471	chr10-117952061-A-G	EMX2(dist=402515),RAB11FIP2(dist=52855)	FMNL1	FMNL1	17	45221884	45247316	formin like 1	TRANS
OID30189	10	10-11795357-C-A	11795357	A	C	1054	0.0308349	-0.585042	0.126808	3.96e-06	rs11597793	chr10-11795357-C-A	ECHDC3(dist=31287),PROSER2(dist=27999)	VSIG10L	VSIG10L	19	51331535	51342124	V-set and immunoglobulin domain containing 10 like	TRANS
OID31316	10	10-117960234-G-A	117960234	A	G	1054	0.898008	0.363605	0.0710022	3.04e-07	rs1343417	chr10-117960234-G-A	EMX2(dist=410688),RAB11FIP2(dist=44682)	CCND2	CCND2	12	4248766	4305352	cyclin D2	TRANS
OID21391	10	10-117980099-G-A	117980099	A	G	1054	0.0109108	-0.988025	0.216269	4.91e-06	rs74161133	chr10-117980099-G-A	EMX2(dist=430553),RAB11FIP2(dist=24817)	KLK4	KLK4	19	50906351	50910738	kallikrein related peptidase 4	TRANS
OID31122	10	10-11805226-G-C	11805226	C	G	1054	0.00237192	-2.19166	0.461863	2.08e-06	rs866810989	chr10-11805226-G-C	ECHDC3(dist=41156),PROSER2(dist=18130)	PNLIPRP1	PNLIPRP1	10	116590958	116609175	pancreatic lipase related protein 1	TRANS
OID31098	10	10-118141843-G-A	118141843	A	G	1054	0.00474383	1.50731	0.326652	3.94e-06		chr10-118141843-G-A	CASC2	HSD17B14	HSD17B14	19	48813017	48836491	hydroxysteroid 17-beta dehydrogenase 14	TRANS
OID30417	10	10-11814762-G-A	11814762	A	G	1054	0.0170778	0.802879	0.16758	1.66e-06	rs114300704	chr10-11814762-G-A	ECHDC3(dist=50692),PROSER2(dist=8594)	GOT1	GOT1	10	99396869	99430624	glutamic-oxaloacetic transaminase 1	TRANS
OID30215	10	10-11815857-A-C	11815857	C	A	1054	0.0583491	-0.466585	0.0906318	2.63e-07	rs115838419	chr10-11815857-A-C	ECHDC3(dist=51787),PROSER2(dist=7499)	SNX5	SNX5	20	17941599	17968794	sorting nexin 5	TRANS
OID20388	10	10-11815857-A-C	11815857	C	A	1054	0.0583491	-0.462756	0.0906321	3.29e-07	rs115838419	chr10-11815857-A-C	ECHDC3(dist=51787),PROSER2(dist=7499)	TFPI	TFPI	2	187464230	187554505	tissue factor pathway inhibitor	TRANS
OID21087	10	10-11815857-A-C	11815857	C	A	1054	0.0583491	-0.448464	0.0907852	7.82e-07	rs115838419	chr10-11815857-A-C	ECHDC3(dist=51787),PROSER2(dist=7499)	PEBP1	PEBP1	12	118136123	118145584	phosphatidylethanolamine binding protein 1	TRANS
OID21437	10	10-11815857-A-C	11815857	C	A	1054	0.0583491	-0.444918	0.0908033	9.59e-07	rs115838419	chr10-11815857-A-C	ECHDC3(dist=51787),PROSER2(dist=7499)	METAP2	METAP2	12	95474151	95515837	methionyl aminopeptidase 2	TRANS
OID30644	10	10-11815857-A-C	11815857	C	A	1054	0.0583491	-0.449164	0.0945327	2.02e-06	rs115838419	chr10-11815857-A-C	ECHDC3(dist=51787),PROSER2(dist=7499)	SNX15	SNX15	11	65027438	65040572	sorting nexin 15	TRANS
OID21021	10	10-11815857-A-C	11815857	C	A	1054	0.0583491	-0.429537	0.0908724	2.28e-06	rs115838419	chr10-11815857-A-C	ECHDC3(dist=51787),PROSER2(dist=7499)	PDCD5	PDCD5	19	32581189	32587453	programmed cell death 5	TRANS
OID21000	10	10-11815857-A-C	11815857	C	A	1054	0.0583491	-0.428834	0.0908717	2.37e-06	rs115838419	chr10-11815857-A-C	ECHDC3(dist=51787),PROSER2(dist=7499)	EIF4B	EIF4B	12	53006455	53042215	eukaryotic translation initiation factor 4B	TRANS
OID21255	10	10-11815857-A-C	11815857	C	A	702	0.0562678	-0.524145	0.111456	2.57e-06	rs115838419	chr10-11815857-A-C	ECHDC3(dist=51787),PROSER2(dist=7499)
OID21212	10	10-11815857-A-C	11815857	C	A	1054	0.0583491	-0.426997	0.090882	2.62e-06	rs115838419	chr10-11815857-A-C	ECHDC3(dist=51787),PROSER2(dist=7499)	NFKBIE	NFKBIE	6	44258165	44265551	NFKB inhibitor epsilon	TRANS
OID20620	10	10-11815857-A-C	11815857	C	A	1054	0.0583491	-0.425068	0.090896	2.92e-06	rs115838419	chr10-11815857-A-C	ECHDC3(dist=51787),PROSER2(dist=7499)	DFFA	DFFA	1	10456521	10472529	DNA fragmentation factor subunit alpha	TRANS
OID30536	10	10-11815857-A-C	11815857	C	A	1054	0.0583491	-0.424477	0.0908982	3.01e-06	rs115838419	chr10-11815857-A-C	ECHDC3(dist=51787),PROSER2(dist=7499)	STAT2	STAT2	12	56341597	56360107	signal transducer and activator of transcription 2	TRANS
OID30414	10	10-11815857-A-C	11815857	C	A	1054	0.0583491	-0.415563	0.0909181	4.86e-06	rs115838419	chr10-11815857-A-C	ECHDC3(dist=51787),PROSER2(dist=7499)	TALDO1	TALDO1	11	747463	765012	transaldolase 1	TRANS
OID30780	10	10-118173764-T-G	118173764	G	T	1054	0.06926	0.42239	0.0876967	1.46e-06	rs74161157	chr10-118173764-T-G	CASC2	GC	GC	4	71741693	71805520	GC vitamin D binding protein	TRANS
OID20651	10	10-11819964-C-G	11819964	G	C	1054	0.293643	-0.227738	0.0477464	1.84e-06	rs11257342	chr10-11819964-C-G	ECHDC3(dist=55894),PROSER2(dist=3392)	ADAM23	ADAM23	2	206443531	206621127	ADAM metallopeptidase domain 23	TRANS
OID31077	10	10-118236745-A-G	118236745	G	A	1054	0.141366	-0.291137	0.0620928	2.75e-06	rs2184169	chr10-118236745-A-G	CASC2(dist=26592),FAM204A(dist=61180)	CCAR2	CCAR2	8	22604756	22621514	cell cycle and apoptosis regulator 2	TRANS
OID31287	10	10-118242159-G-T	118242159	T	G	352	0.00852273	1.89237	0.399443	2.16e-06	rs563402448	chr10-118242159-G-T	CASC2(dist=32006),FAM204A(dist=55766)	CEP290	CEP290	12	88049015	88142088	centrosomal protein 290	TRANS
OID30696	10	10-118245120-A-G	118245120	G	A	1054	0.716793	0.220596	0.0475936	3.57e-06		chr10-118245120-A-G	CASC2(dist=34967),FAM204A(dist=52805)	ACE	ACE	17	63477060	63498373	angiotensin I converting enzyme	TRANS
OID30370	10	10-118253796-G-A	118253796	A	G	1054	0.102941	0.33706	0.0727731	3.63e-06	rs11198329	chr10-118253796-G-A	CASC2(dist=43643),FAM204A(dist=44129)	ADAMTSL2	ADAMTSL2	9	133532163	133575519	ADAMTS like 2	TRANS
OID21075	10	10-118264390-T-G	118264390	G	T	1054	0.0379507	-0.552676	0.118262	2.96e-06	rs575730139	chr10-118264390-T-G	CASC2(dist=54237),FAM204A(dist=33535)	GGT1	GGT1	22	24583749	24629005	gamma-glutamyltransferase 1	TRANS
OID31235	10	10-118301489-C-T	118301489	T	C	1054	0.0147059	-0.88013	0.179898	9.96e-07	rs79015347	chr10-118301489-C-T	FAM204A(NM_001134672:c.*9368G>A,NM_022063:c.*9368G>A)	DCDC2C	DCDC2C	2	3703574	3848008	doublecortin domain containing 2C	TRANS
OID31326	10	10-118339468-T-A	118339468	A	T	1054	0.00237192	2.17632	0.441874	8.43e-07	rs77853296	chr10-118339468-T-A	FAM204A	PTTG1	PTTG1	5	160421854	160428744	PTTG1 regulator of sister chromatid separation, securin	TRANS
OID21113	10	10-118350972-A-C	118350972	C	A	1054	0.00426945	-1.65563	0.344185	1.51e-06	rs147219535	chr10-118350972-A-C	FAM204A(dist=8648),LINC00867(dist=6136)	DSG2	DSG2	18	31498176	31556911	desmoglein 2	TRANS
OID20913	10	10-118353683-A-T	118353683	T	A	1054	0.00616698	-1.26318	0.276405	4.88e-06	rs140699912	chr10-118353683-A-T	FAM204A(dist=11359),LINC00867(dist=3425)	NMNAT1	NMNAT1	1	9942922	9985498	nicotinamide nucleotide adenylyltransferase 1	TRANS
OID20652	10	10-118397975-A-G	118397975	G	A	1054	0.0355787	0.557003	0.121734	4.75e-06	rs75134536	chr10-118397975-A-G	LINC00867(dist=38772),PRLHR(dist=192022)	IL18R1	IL18R1	2	102355795	102398776	interleukin 18 receptor 1	TRANS
OID30899	10	10-11839993-C-G	11839993	G	C	352	0.00852273	-1.90426	0.396421	1.56e-06	rs528860486	chr10-11839993-C-G	PROSER2	KCNH2	KCNH2	7	150944955	150978321	potassium voltage-gated channel subfamily H member 2	TRANS
OID20508	10	10-118407390-G-C	118407390	C	G	1054	0.00379507	1.85416	0.349851	1.16e-07	rs543753632	chr10-118407390-G-C	LINC00867(dist=48187),PRLHR(dist=182607)	SULT2A1	SULT2A1	19	47870466	47886315	sulfotransferase family 2A member 1	TRANS
OID20375	10	10-118410980-C-T	118410980	T	C	1054	0.318786	-0.237679	0.0490373	1.25e-06	rs10886237	chr10-118410980-C-T	LINC00867(dist=51777),PRLHR(dist=179017)	TIMD4	TIMD4	5	156919291	156963226	T cell immunoglobulin and mucin domain containing 4	TRANS
OID20325	10	10-11842116-A-G	11842116	G	A	1054	0.944972	0.470075	0.099576	2.35e-06	rs10752244	chr10-11842116-A-G	PROSER2	IGFBP2	IGFBP2	2	216632827	216664435	insulin like growth factor binding protein 2	TRANS
OID20238	10	10-118466441-C-T	118466441	T	C	1054	0.0436433	0.506432	0.108609	3.12e-06	rs4457667	chr10-118466441-C-T	LINC00867(dist=107238),PRLHR(dist=123556)	PLTP	PLTP	20	45898619	45912364	phospholipid transfer protein	TRANS
OID20574	10	10-118467244-C-T	118467244	T	C	1054	0.00521822	1.47094	0.309373	1.99e-06	rs549447398	chr10-118467244-C-T	LINC00867(dist=108041),PRLHR(dist=122753)	OSM	OSM	22	30262829	30266851	oncostatin M	TRANS
OID30182	10	10-118480490-C-T	118480490	T	C	1054	0.742884	-0.227149	0.0490417	3.63e-06	rs7088148	chr10-118480490-C-T	LINC00867(dist=121287),PRLHR(dist=109507)	PALM3	PALM3	19	14053366	14062076	paralemmin 3	TRANS
OID30059	10	10-11851278-G-C	11851278	C	G	1054	0.00379507	-1.6404	0.351337	3.03e-06	rs147101900	chr10-11851278-G-C	PROSER2-AS1	GCLM	GCLM	1	93885199	93909598	glutamate-cysteine ligase modifier subunit	TRANS
OID20767	10	10-118549285-G-A	118549285	A	G	1054	0.0028463	-1.9594	0.420078	3.1e-06	rs140765234	chr10-118549285-G-A	LINC00867(dist=190082),PRLHR(dist=40712)	MATN2	MATN2	8	97869063	98036723	matrilin 2	TRANS
OID20179	10	10-118562716-G-C	118562716	C	G	1054	0.0175522	0.853979	0.172274	7.16e-07	rs141209455	chr10-118562716-G-C	LINC00867(dist=203513),PRLHR(dist=27281)	CBLIF	CBLIF	11	59829272	59845499	cobalamin binding intrinsic factor	TRANS
OID20690	10	10-11861363-C-T	11861363	T	C	1054	0.0156546	0.829616	0.181212	4.69e-06	rs114991770	chr10-11861363-C-T	PROSER2-AS1	SIGLEC1	SIGLEC1	20	3686969	3712600	sialic acid binding Ig like lectin 1	TRANS
OID31430	10	10-118639683-G-T	118639683	T	G	1054	0.00379507	-1.82326	0.349817	1.87e-07		chr10-118639683-G-T	PRLHR(dist=44035),CACUL1(dist=36728)	ITIH5	ITIH5	10	7559269	7666998	inter-alpha-trypsin inhibitor heavy chain 5	TRANS
OID30599	10	10-118663672-C-T	118663672	T	C	1054	0.407495	0.212011	0.0461942	4.44e-06	rs873598	chr10-118663672-C-T	PRLHR(dist=68024),CACUL1(dist=12739)	SEMA3G	SEMA3G	3	52433034	52445103	semaphorin 3G	TRANS
OID20946	10	10-118665019-A-G	118665019	G	A	1054	0.00426945	1.63777	0.343937	1.92e-06	rs75829857	chr10-118665019-A-G	PRLHR(dist=69371),CACUL1(dist=11392)	FLRT2	FLRT2	14	85530024	85654428	fibronectin leucine rich transmembrane protein 2	TRANS
OID20546	10	10-118666495-C-T	118666495	T	C	1054	0.00379507	1.75671	0.361901	1.21e-06	rs180823344	chr10-118666495-C-T	PRLHR(dist=70847),CACUL1(dist=9916)	CCL26	CCL26	7	75769523	75791597	C-C motif chemokine ligand 26	TRANS
OID30971	10	10-118673280-T-C	118673280	C	T	1054	0.232922	0.245854	0.0512453	1.61e-06		chr10-118673280-T-C	PRLHR(dist=77632),CACUL1(dist=3131)	TEX101	TEX101	19	43388610	43418615	testis expressed 101	TRANS
OID21330	10	10-118731387-C-T	118731387	T	C	1054	0.0308349	-0.609279	0.13133	3.5e-06	rs17098006	chr10-118731387-C-T	CACUL1	GFRA2	GFRA2	8	21690397	21788875	GDNF family receptor alpha 2	TRANS
OID31118	10	10-118752275-A-G	118752275	G	A	1054	0.0289374	-0.614961	0.132979	3.76e-06	rs7924185	chr10-118752275-A-G	CACUL1	DNPEP	DNPEP	2	219372042	219400007	aspartyl aminopeptidase	TRANS
OID31483	10	10-118763204-T-C	118763204	C	T	1054	0.548862	0.210197	0.0449255	2.89e-06	rs7078832	chr10-118763204-T-C	CACUL1(dist=8234),NANOS1(dist=266510)	ADGRE1	ADGRE1	19	6887578	6940450	adhesion G protein-coupled receptor E1	TRANS
OID21315	10	10-118763951-T-C	118763951	C	T	1054	0.774194	0.244997	0.0516557	2.11e-06	rs4752200	chr10-118763951-T-C	CACUL1(dist=8981),NANOS1(dist=265763)	LAG3	LAG3	12	6772519	6778455	lymphocyte activating 3	TRANS
OID20404	10	10-118764094-A-G	118764094	G	A	1054	0.406072	0.205446	0.0448322	4.59e-06	rs4752201	chr10-118764094-A-G	CACUL1(dist=9124),NANOS1(dist=265620)	FETUB	FETUB	3	186635968	186653141	fetuin B	TRANS
OID30129	10	10-118796731-G-A	118796731	A	G	1054	0.127135	-0.31762	0.0629064	4.44e-07	rs151274481	chr10-118796731-G-A	CACUL1(dist=41761),NANOS1(dist=232983)	IFNW1	IFNW1	9	21140631	21141901	interferon omega 1	TRANS
OID20504	10	10-118813576-A-T	118813576	T	A	1054	0.111006	-0.31931	0.0673299	2.11e-06	rs10886309	chr10-118813576-A-T	CACUL1(dist=58606),NANOS1(dist=216138)	ITM2A	ITM2A
OID30825	10	10-118848133-A-G	118848133	G	A	1054	0.170778	-0.287399	0.0591188	1.17e-06	rs61203045	chr10-118848133-A-G	CACUL1(dist=93163),NANOS1(dist=181581)	OTOA	OTOA	16	21663967	21760729	otoancorin	TRANS
OID31201	10	10-11886110-A-C	11886110	C	A	1054	0.136622	-0.299432	0.0637052	2.6e-06	rs7898359	chr10-11886110-A-C	PROSER2-AS1	PDE1C	PDE1C	7	31751178	32428224	phosphodiesterase 1C	TRANS
OID30921	10	10-118883730-T-C	118883730	C	T	1054	0.00711575	1.19829	0.257502	3.26e-06	rs140298197	chr10-118883730-T-C	CACUL1(dist=128760),NANOS1(dist=145984)	CASC3	CASC3	17	40140536	40172171	CASC3 exon junction complex subunit	TRANS
OID20531	10	10-118891148-C-T	118891148	T	C	1054	0.0113852	-0.963857	0.204406	2.41e-06	rs77050697	chr10-118891148-C-T	CACUL1(dist=136178),NANOS1(dist=138566)	STX8	STX8	17	9250470	9575958	syntaxin 8	TRANS
OID31390	10	10-118891930-G-C	118891930	C	G	1054	0.163188	0.27435	0.0592029	3.59e-06	rs115048844	chr10-118891930-G-C	CACUL1(dist=136960),NANOS1(dist=137784)	COMMD9	COMMD9	11	36272291	36289424	COMM domain containing 9	TRANS
OID21303	10	10-118893756-C-A	118893756	A	C	1054	0.00948767	-1.13622	0.231743	9.44e-07	rs146854001	chr10-118893756-C-A	CACUL1(dist=138786),NANOS1(dist=135958)	HS3ST3B1	HS3ST3B1	17	14301080	14349404	heparan sulfate-glucosamine 3-sulfotransferase 3B1	TRANS
OID30554	10	10-118902183-T-G	118902183	G	T	1054	0.0759013	0.399177	0.0853589	2.92e-06	rs11815911	chr10-118902183-T-G	CACUL1(dist=147213),NANOS1(dist=127531)	VEGFB	VEGFB	11	64234583	64239264	vascular endothelial growth factor B	TRANS
OID31354	10	10-118903775-G-A	118903775	A	G	1054	0.0517078	0.467342	0.0980228	1.86e-06	rs115990594	chr10-118903775-G-A	CACUL1(dist=148805),NANOS1(dist=125939)	NENF	NENF	1	212432919	212446379	neudesin neurotrophic factor	TRANS
OID30417	10	10-118923055-A-G	118923055	G	A	1054	0.00901328	-1.07471	0.228867	2.66e-06	rs73436188	chr10-118923055-A-G	CACUL1(dist=168085),NANOS1(dist=106659)	GOT1	GOT1	10	99396869	99430624	glutamic-oxaloacetic transaminase 1	TRANS
OID20600	10	10-11894846-C-T	11894846	T	C	1054	0.179791	0.271438	0.0582608	3.18e-06	rs11815176	chr10-11894846-C-T	PROSER2-AS1	TGFA	TGFA	2	70447284	70553826	transforming growth factor alpha	TRANS
OID21313	10	10-118949024-G-A	118949024	A	G	1054	0.243833	-0.261901	0.0519215	4.55e-07	rs61875226	chr10-118949024-G-A	CACUL1(dist=194054),NANOS1(dist=80690)	DKKL1	DKKL1	19	49363876	49375116	dickkopf like acrosomal protein 1	TRANS
OID20119	10	10-118967408-A-G	118967408	G	A	352	0.755682	-0.379631	0.0823093	3.98e-06	rs6585521	chr10-118967408-A-G	CACUL1(dist=212438),NANOS1(dist=62306)	EPHX2	EPHX2	8	27491142	27545564	epoxide hydrolase 2	TRANS
OID30705	10	10-118970706-T-C	118970706	C	T	1054	0.0085389	1.08301	0.230792	2.7e-06	rs79147784	chr10-118970706-T-C	CACUL1(dist=215736),NANOS1(dist=59008)	RNASE4	RNASE4	14	20684559	20701215	ribonuclease A family member 4	TRANS
OID30543	10	10-118989675-T-C	118989675	C	T	1054	0.593454	0.206289	0.0444915	3.54e-06	rs4751687	chr10-118989675-T-C	CACUL1(dist=234705),NANOS1(dist=40039)	CD7	CD7	17	82314872	82317608	CD7 molecule	TRANS
OID30416	10	10-119019146-C-G	119019146	G	C	1054	0.0147059	0.880377	0.187771	2.75e-06	rs61196462	chr10-119019146-C-G	CACUL1(dist=264176),NANOS1(dist=10568)	LAMP1	LAMP1	13	113297238	113323672	lysosomal associated membrane protein 1	TRANS
OID20078	10	10-119029218-G-A	119029218	A	G	1054	0.217742	0.274939	0.0519935	1.24e-07	rs11198741	chr10-119029218-G-A	NANOS1	TSPAN1	TSPAN1	1	46175086	46185962	tetraspanin 1	TRANS
OID20074	10	10-11904299-T-G	11904299	G	T	1054	0.18074	0.263479	0.0573081	4.27e-06	rs114052893	chr10-11904299-T-G	PROSER2-AS1(dist=9589),UPF2(dist=15723)	TNF	TNF	6	31575564	31578335	tumor necrosis factor	TRANS
OID30736	10	10-119063394-T-C	119063394	C	T	1054	0.0256167	-0.650155	0.138193	2.54e-06	rs76473913	chr10-119063394-T-C	EIF3A	ECM1	ECM1	1	150508108	150513789	extracellular matrix protein 1	TRANS
OID31113	10	10-119140821-T-C	119140821	C	T	352	0.987216	-1.64604	0.325797	4.36e-07	rs7897311	chr10-119140821-T-C	SFXN4(NM_213649:c.*421A>G)	YAP1	YAP1	11	102110446	102233424	Yes1 associated transcriptional regulator	TRANS
OID21125	10	10-119140821-T-C	119140821	C	T	352	0.987216	-1.61319	0.326352	7.69e-07	rs7897311	chr10-119140821-T-C	SFXN4(NM_213649:c.*421A>G)	EFNA1	EFNA1	1	155127875	155134899	ephrin A1	TRANS
OID30773	10	10-119158346-T-C	119158346	C	T	1054	0.944972	-0.458905	0.0973021	2.4e-06	rs4751700	chr10-119158346-T-C	SFXN4	F11	F11	4	186266188	186501058	coagulation factor XI	TRANS
OID20462	10	10-119173088-A-G	119173088	G	A	1054	0.790797	0.258341	0.0551282	2.78e-06	rs10886407	chr10-119173088-A-G	PRDX3	SIT1	SIT1	9	35649294	35650931	signaling threshold regulating transmembrane adaptor 1	TRANS
OID21393	10	10-119245173-G-C	119245173	C	G	1054	0.016129	0.848546	0.17967	2.33e-06	rs113604401	chr10-119245173-G-C	GRK5	ITGB7	ITGB7	12	53191322	53207251	integrin subunit beta 7	TRANS
OID20732	10	10-119249601-A-T	119249601	T	A	1054	0.0540797	0.462571	0.0966426	1.7e-06	rs60808214	chr10-119249601-A-T	GRK5	MZB1	MZB1	5	139387466	139389913	marginal zone B and B1 cell specific protein	TRANS
OID31019	10	10-119268758-A-G	119268758	G	A	1054	0.0085389	-1.13511	0.235209	1.39e-06	rs187031673	chr10-119268758-A-G	GRK5	SNAPIN	SNAPIN	1	153658653	153661852	SNAP associated protein	TRANS
OID20820	10	10-119283285-G-T	119283285	T	G	1054	0.0322581	-0.618277	0.123767	5.87e-07	rs75102519	chr10-119283285-G-T	GRK5	SIRT5	SIRT5	6	13574273	13615158	sirtuin 5	TRANS
OID21013	10	10-119296897-T-C	119296897	C	T	1054	0.0199241	-0.735832	0.154475	1.9e-06	rs114104807	chr10-119296897-T-C	GRK5	FUT3	FUT3_FUT5	19	5842887	5857122	fucosyltransferase 3 (Lewis blood group)	TRANS
OID21013	10	10-119296897-T-C	119296897	C	T	1054	0.0199241	-0.735832	0.154475	1.9e-06	rs114104807	chr10-119296897-T-C	GRK5	FUT5	FUT3_FUT5	19	5865825	5870540	fucosyltransferase 5	TRANS
OID31109	10	10-119372680-T-C	119372680	C	T	1054	0.322581	0.215173	0.0460876	3.03e-06	rs1413582	chr10-119372680-T-C	GRK5	LMNB2	LMNB2	19	2428165	2456959	lamin B2	TRANS
OID30801	10	10-119388337-T-C	119388337	C	T	1054	0.523719	-0.206046	0.0428954	1.56e-06	rs7895316	chr10-119388337-T-C	GRK5	ZPR1	ZPR1	11	116773800	116788023	ZPR1 zinc finger	TRANS
OID30462	10	10-119395852-G-T	119395852	T	G	1054	0.740512	-0.225085	0.0489497	4.26e-06	rs10886473	chr10-119395852-G-T	GRK5	NPHS2	NPHS2	1	179550538	179575948	NPHS2 stomatin family member, podocin	TRANS
OID30995	10	10-119430128-G-A	119430128	A	G	1054	0.0028463	1.81069	0.389904	3.42e-06	rs59889013	chr10-119430128-G-A	GRK5	RLN1	RLN1	9	5334929	5339876	relaxin 1	TRANS
OID30509	10	10-119445006-T-C	119445006	C	T	1054	0.00806452	-1.18977	0.241681	8.53e-07	rs564966732	chr10-119445006-T-C	GRK5	NAGA	NAGA	22	42058333	42070842	alpha-N-acetylgalactosaminidase	TRANS
OID20438	10	10-119464793-C-T	119464793	T	C	1054	0.143264	0.301192	0.0637333	2.29e-06	rs10886490	chr10-119464793-C-T	GRK5(dist=5048),RGS10(dist=35025)	LRRN1	LRRN1	3	3799430	3849834	leucine rich repeat neuronal 1	TRANS
OID30603	10	10-1195026-A-G	1195026	G	A	1054	0.70019	0.232373	0.0492367	2.36e-06	rs7099511	chr10-1195026-A-G	ADARB2	UROD	UROD	1	45012253	45015575	uroporphyrinogen decarboxylase	TRANS
OID30714	10	10-119558708-T-C	119558708	C	T	1054	0.00711575	1.14612	0.250709	4.84e-06	rs189961912	chr10-119558708-T-C	RGS10(dist=15989),TIAL1(dist=14758)	GSN	GSN	9	121201482	121332842	gelsolin	TRANS
OID20053	10	10-119573336-G-A	119573336	A	G	1054	0.00332068	1.80787	0.375133	1.44e-06	rs56905531	chr10-119573336-G-A	TIAL1	VIM	VIM	10	17214238	17237593	vimentin	TRANS
OID21172	10	10-119622103-A-G	119622103	G	A	1054	0.713472	0.228021	0.0492518	3.66e-06	rs196310	chr10-119622103-A-G	TIAL1(dist=25074),BAG3(dist=29267)	PQBP1	PQBP1
OID21364	10	10-119625920-G-A	119625920	A	G	1054	0.0118596	1.00052	0.208618	1.62e-06	rs115091987	chr10-119625920-G-A	TIAL1(dist=28891),BAG3(dist=25450)	TMPRSS15	TMPRSS15	21	18269115	18403785	transmembrane serine protease 15	TRANS
OID21121	10	10-11962816-A-G	11962816	G	A	1054	0.00759013	1.34821	0.259305	2e-07	rs113705523	chr10-11962816-A-G	UPF2	MYOC	MYOC	1	171635416	171652688	myocilin	TRANS
OID30388	10	10-119638163-G-A	119638163	A	G	1054	0.0166034	0.799978	0.171492	3.09e-06	rs150201615	chr10-119638163-G-A	TIAL1(dist=41134),BAG3(dist=13207)	TREH	TREH	11	118657315	118679650	trehalase	TRANS
OID31165	10	10-119650775-A-G	119650775	G	A	1054	0.0279886	-0.612147	0.132651	3.94e-06	rs7894419	chr10-119650775-A-G	BAG3	PRAME	PRAME	22	22547695	22559361	PRAME nuclear receptor transcriptional regulator	TRANS
OID30482	10	10-119668506-T-C	119668506	C	T	1054	0.0056926	-1.39533	0.286173	1.08e-06	rs149351711	chr10-119668506-T-C	BAG3	CA8	CA8	8	60185411	60281400	carbonic anhydrase 8	TRANS
OID20223	10	10-119690305-T-C	119690305	C	T	1054	0.0308349	-0.595908	0.124654	1.75e-06	rs74789095	chr10-119690305-T-C	BAG3(dist=12488),INPP5F(dist=35742)	CHRDL2	CHRDL2	11	74696427	74731426	chordin like 2	TRANS
OID30899	10	10-119711323-C-G	119711323	G	C	352	0.00994318	1.72656	0.368075	2.72e-06	rs185924929	chr10-119711323-C-G	BAG3(dist=33506),INPP5F(dist=14724)	KCNH2	KCNH2	7	150944955	150978321	potassium voltage-gated channel subfamily H member 2	TRANS
OID20357	10	10-119717255-A-T	119717255	T	A	1054	0.00616698	1.30451	0.276133	2.31e-06	rs117211146	chr10-119717255-A-T	BAG3(dist=39438),INPP5F(dist=8792)	HYAL1	HYAL1	3	50299888	50312381	hyaluronidase 1	TRANS
OID20075	10	10-119885553-G-A	119885553	A	G	1054	0.00664137	-1.27461	0.275178	3.62e-06	rs181003427	chr10-119885553-G-A	MCMBP(dist=11925),SEC23IP(dist=7177)	CA5A	CA5A	16	87881548	87936529	carbonic anhydrase 5A	TRANS
OID20051	10	10-119935803-A-G	119935803	G	A	1054	0.0085389	-1.131	0.235247	1.53e-06	rs116189973	chr10-119935803-A-G	SEC23IP	HNRNPK	HNRNPK	9	83968082	83980782	heterogeneous nuclear ribonucleoprotein K	TRANS
OID31388	10	10-119974635-C-T	119974635	T	C	1054	0.00332068	-1.96926	0.372461	1.24e-07	rs568329811	chr10-119974635-C-T	MIR4682(dist=16043),RPL21(dist=380026)	SLC13A1	SLC13A1	7	123113530	123199971	solute carrier family 13 member 1	TRANS
OID31042	10	10-119987665-T-C	119987665	C	T	1054	0.00379507	-1.68741	0.351155	1.55e-06	rs865929637	chr10-119987665-T-C	MIR4682(dist=29073),RPL21(dist=366996)	BRSK2	BRSK2	11	1389933	1462689	BR serine/threonine kinase 2	TRANS
OID20913	10	10-12001486-G-C	12001486	C	G	1054	0.00379507	-1.61594	0.351464	4.27e-06	rs374875047	chr10-12001486-G-C	UPF2	NMNAT1	NMNAT1	1	9942922	9985498	nicotinamide nucleotide adenylyltransferase 1	TRANS
OID31379	10	10-120034112-C-A	120034112	A	C	1054	0.147059	-0.304608	0.0595747	3.17e-07	rs12764015	chr10-120034112-C-A	MIR4682(dist=75520),RPL21(dist=320549)	AHSA1	AHSA1	14	77457866	77469472	activator of HSP90 ATPase activity 1	TRANS
OID30342	10	10-120034112-C-A	120034112	A	C	1054	0.147059	-0.275568	0.0597254	3.95e-06	rs12764015	chr10-120034112-C-A	MIR4682(dist=75520),RPL21(dist=320549)	RILPL2	RILPL2	12	123415038	123436733	Rab interacting lysosomal protein like 2	TRANS
OID21319	10	10-120034112-C-A	120034112	A	C	1054	0.147059	-0.275089	0.0597417	4.13e-06	rs12764015	chr10-120034112-C-A	MIR4682(dist=75520),RPL21(dist=320549)	CDKN1A	CDKN1A	6	36676462	36687332	cyclin dependent kinase inhibitor 1A	TRANS
OID31325	10	10-120043515-C-T	120043515	T	C	352	0.00284091	3.35115	0.680769	8.54e-07	rs72828527	chr10-120043515-C-T	MIR4682(dist=84923),RPL21(dist=311146)	ITGAX	ITGAX	16	31355175	31382999	integrin subunit alpha X	TRANS
OID21215	10	10-120073578-C-G	120073578	G	C	1054	0.0754269	-0.443944	0.0840237	1.27e-07	rs12263787	chr10-120073578-C-G	MIR4682(dist=114986),RPL21(dist=281083)	FCGR2B	FCGR2B	1	161663114	161678654	Fc gamma receptor IIb	TRANS
OID20168	10	10-120088046-T-A	120088046	A	T	1054	0.0208729	-0.797529	0.157498	4.11e-07	rs117140097	chr10-120088046-T-A	MIR4682(dist=129454),RPL21(dist=266615)	MEP1B	MEP1B	18	32190038	32220403	meprin A subunit beta	TRANS
OID31175	10	10-120102691-G-C	120102691	C	G	1054	0.234345	0.242845	0.0502935	1.38e-06	rs1929678	chr10-120102691-G-C	MIR4682(dist=144099),RPL21(dist=251970)	HMMR	HMMR	5	163460631	163494058	hyaluronan mediated motility receptor	TRANS
OID30315	10	10-120129855-C-T	120129855	T	C	1054	0.00948767	-1.04891	0.223484	2.69e-06	rs145049119	chr10-120129855-C-T	MIR4682(dist=171263),RPL21(dist=224806)	ASPN	ASPN	9	92456206	92482506	asporin	TRANS
OID20262	10	10-120294055-A-G	120294055	G	A	1054	0.0085389	1.17845	0.245046	1.52e-06	rs149106620	chr10-120294055-A-G	MIR4682(dist=335463),RPL21(dist=60606)	CD209	CD209	19	7739994	7747534	CD209 molecule	TRANS
OID31504	10	10-120294522-G-A	120294522	A	G	1054	0.0583491	-0.457102	0.0960038	1.92e-06	rs74157754	chr10-120294522-G-A	MIR4682(dist=335930),RPL21(dist=60139)	SERPINI2	SERPINI2	3	167441788	167474132	serpin family I member 2	TRANS
OID20090	10	10-120294522-G-A	120294522	A	G	1054	0.0583491	-0.447246	0.0960875	3.25e-06	rs74157754	chr10-120294522-G-A	MIR4682(dist=335930),RPL21(dist=60139)	GP2	GP2	16	20309573	20327513	glycoprotein 2	TRANS
OID20116	10	10-120325394-C-T	120325394	T	C	1054	0.0996205	-0.348114	0.075365	3.86e-06	rs115525513	chr10-120325394-C-T	MIR4682(dist=366802),RPL21(dist=29267)	BOC	BOC	3	113211556	113287458	BOC cell adhesion associated, oncogene regulated	TRANS
OID31493	10	10-120326935-T-C	120326935	C	T	1054	0.0279886	-0.612511	0.133259	4.3e-06	rs115994418	chr10-120326935-T-C	MIR4682(dist=368343),RPL21(dist=27726)	PSCA	PSCA	8	142670296	142682725	prostate stem cell antigen	TRANS
OID20998	10	10-120337269-C-A	120337269	A	C	1054	0.0189753	-0.768774	0.165576	3.43e-06	rs112026580	chr10-120337269-C-A	MIR4682(dist=378677),RPL21(dist=17392)	BCAN	BCAN	1	156642116	156659528	brevican	TRANS
OID30514	10	10-120348702-T-G	120348702	G	T	1054	0.0412713	-0.538388	0.109299	8.4e-07	rs115333255	chr10-120348702-T-G	MIR4682(dist=390110),RPL21(dist=5959)	PSMG4	PSMG4	6	3258946	3268049	proteasome assembly chaperone 4	TRANS
OID21417	10	10-120414199-G-A	120414199	A	G	1054	0.0934535	0.399291	0.0762054	1.61e-07	rs61089785	chr10-120414199-G-A	RPL21(dist=58976),PLPP4(dist=42755)	CA9	CA9	9	35673927	35681157	carbonic anhydrase 9	TRANS
OID30399	10	10-120436632-T-C	120436632	C	T	1054	0.944023	0.457833	0.0930951	8.75e-07	rs2463127	chr10-120436632-T-C	RPL21(dist=81409),PLPP4(dist=20322)	CILP	CILP	15	65194759	65211473	cartilage intermediate layer protein	TRANS
OID30393	10	10-120436632-T-C	120436632	C	T	1054	0.944023	0.461971	0.0969081	1.87e-06	rs2463127	chr10-120436632-T-C	RPL21(dist=81409),PLPP4(dist=20322)	CTHRC1	CTHRC1	8	103371537	103382989	collagen triple helix repeat containing 1	TRANS
OID21394	10	10-120444803-T-C	120444803	C	T	1054	0.941651	0.448257	0.0954455	2.65e-06	rs2478402	chr10-120444803-T-C	RPL21(dist=89580),PLPP4(dist=12151)	SIGLEC6	SIGLEC6	19	51517818	51531670	sialic acid binding Ig like lectin 6	TRANS
OID20661	10	10-120446484-C-T	120446484	T	C	1054	0.0906072	-0.364642	0.0776102	2.62e-06	rs149346981	chr10-120446484-C-T	RPL21(dist=91261),PLPP4(dist=10470)	FLT3LG	FLT3LG	19	49474214	49486231	fms related receptor tyrosine kinase 3 ligand	TRANS
OID31074	10	10-120463807-C-T	120463807	T	C	1054	0.433586	0.202959	0.0438658	3.71e-06	rs10736291	chr10-120463807-C-T	PLPP4	CDH23	CDH23	10	71396919	71815947	cadherin related 23	TRANS
OID21264	10	10-120500883-C-G	120500883	G	C	1054	0.340133	0.208797	0.0453936	4.23e-06	rs2463152	chr10-120500883-C-G	PLPP4	LYAR	LYAR	4	4267700	4290154	Ly1 antibody reactive	TRANS
OID30870	10	10-120535687-T-G	120535687	G	T	1054	0.326376	0.223236	0.0480198	3.34e-06	rs7087542	chr10-120535687-T-G	PLPP4	CORO6	CORO6	17	29614755	29621423	coronin 6	TRANS
OID30766	10	10-120550912-A-T	120550912	T	A	1054	0.0137571	0.948569	0.192942	8.82e-07	rs73371271	chr10-120550912-A-T	PLPP4	C7	C7	5	40909496	40984643	complement C7	TRANS
OID21033	10	10-120557054-T-C	120557054	C	T	1054	0.0199241	0.746479	0.155794	1.66e-06	rs115919990	chr10-120557054-T-C	PLPP4	PRL	PRL	6	22287247	22302835	prolactin	TRANS
OID31366	10	10-120588322-G-A	120588322	A	G	1054	0.00474383	-1.5715	0.326093	1.44e-06	rs544980479	chr10-120588322-G-A	PLPP4	WFDC1	WFDC1	16	84294877	84329844	WAP four-disulfide core domain 1	TRANS
OID30758	10	10-120625254-G-T	120625254	T	G	1054	0.0028463	2.11589	0.421472	5.16e-07	rs148346295	chr10-120625254-G-T	LINC01561(dist=25131),WDR11-AS1(dist=136558)	CFHR4	CFHR4	1	196888051	196918633	complement factor H related 4	TRANS
OID30804	10	10-120646826-C-G	120646826	G	C	1054	0.00759013	-1.15523	0.249139	3.54e-06	rs76796951	chr10-120646826-C-G	LINC01561(dist=46703),WDR11-AS1(dist=114986)	SCN3B	SCN3B	11	123629187	123654624	sodium voltage-gated channel beta subunit 3	TRANS
OID20815	10	10-120719848-C-T	120719848	T	C	1054	0.0170778	0.863966	0.167509	2.5e-07	rs115950924	chr10-120719848-C-T	LINC01561(dist=119725),WDR11-AS1(dist=41964)	METAP1	METAP1	4	98995720	99062809	methionyl aminopeptidase 1	TRANS
OID31095	10	10-12073224-G-C	12073224	C	G	1054	0.00237192	-2.05435	0.441533	3.28e-06	rs183217139	chr10-12073224-G-C	DHTKD1	C7orf50	C7orf50	7	977963	1138257	chromosome 7 open reading frame 50	TRANS
OID30932	10	10-12073224-G-C	12073224	C	G	1054	0.00237192	-2.04093	0.443925	4.28e-06	rs183217139	chr10-12073224-G-C	DHTKD1	DIPK1C	DIPK1C	18	74434774	74457308	divergent protein kinase domain 1C	TRANS
OID20319	10	10-120770630-T-G	120770630	G	T	1054	0.130455	-0.299409	0.0645494	3.51e-06	rs7074310	chr10-120770630-T-G	WDR11-AS1	EGFR	EGFR	7	55019016	55211628	epidermal growth factor receptor	TRANS
OID20793	10	10-120840399-A-C	120840399	C	A	1054	0.706357	-0.220409	0.0473305	3.21e-06	rs1254174	chr10-120840399-A-C	WDR11-AS1	ODAM	ODAM	4	70195724	70204576	odontogenic, ameloblast associated	TRANS
OID30987	10	10-120853512-G-A	120853512	A	G	1054	0.229127	0.284926	0.0530111	7.67e-08	rs149344924	chr10-120853512-G-A	WDR11	S100A14	S100A14	1	153614255	153616325	S100 calcium binding protein A14	TRANS
OID30675	10	10-120961055-G-A	120961055	A	G	1054	0.0740038	-0.475334	0.0855616	2.77e-08	rs12782586	chr10-120961055-G-A	WDR11(dist=51531),FGFR2(dist=517275)	ABO	ABO	9	133250400	133275201	ABO, alpha 1-3-N-acetylgalactosaminyltransferase and alpha 1-3-galactosyltransferase	TRANS
OID30696	10	10-120968219-T-C	120968219	C	T	1054	0.228653	-0.269395	0.0528489	3.44e-07	rs12570961	chr10-120968219-T-C	WDR11(dist=58695),FGFR2(dist=510111)	ACE	ACE	17	63477060	63498373	angiotensin I converting enzyme	TRANS
OID31045	10	10-120970125-T-C	120970125	C	T	1054	0.0227704	0.67646	0.146272	3.75e-06	rs116848025	chr10-120970125-T-C	WDR11(dist=60601),FGFR2(dist=508205)	PCDH12	PCDH12	5	141943580	141958202	protocadherin 12	TRANS
OID31164	10	10-120988616-T-C	120988616	C	T	1054	0.0104364	0.982005	0.213263	4.13e-06	rs115683659	chr10-120988616-T-C	WDR11(dist=79092),FGFR2(dist=489714)	CDK1	CDK1	10	60778330	60794852	cyclin dependent kinase 1	TRANS
OID21221	10	10-120993649-G-A	120993649	A	G	1054	0.0180266	-0.755747	0.163561	3.83e-06		chr10-120993649-G-A	WDR11(dist=84125),FGFR2(dist=484681)	PSMA1	PSMA1	11	14504875	14643634	proteasome 20S subunit alpha 1	TRANS
OID30956	10	10-121035350-C-T	121035350	T	C	1054	0.00759013	-1.19782	0.248252	1.4e-06	rs141250590	chr10-121035350-C-T	WDR11(dist=125826),FGFR2(dist=442980)	AIDA	AIDA	1	222668012	222712491	axin interactor, dorsalization associated	TRANS
OID30186	10	10-121095332-G-A	121095332	A	G	1054	0.0085389	1.14425	0.235186	1.14e-06	rs148801644	chr10-121095332-G-A	WDR11(dist=185808),FGFR2(dist=382998)	PACS2	PACS2	14	105300773	105398147	phosphofurin acidic cluster sorting protein 2	TRANS
OID30946	10	10-121095332-G-A	121095332	A	G	1054	0.0085389	1.08571	0.235451	4e-06	rs148801644	chr10-121095332-G-A	WDR11(dist=185808),FGFR2(dist=382998)	GTPBP2	GTPBP2	6	43620480	43629264	GTP binding protein 2	TRANS
OID31015	10	10-121095846-C-T	121095846	T	C	1054	0.00237192	2.09893	0.442991	2.16e-06	rs182206469	chr10-121095846-C-T	WDR11(dist=186322),FGFR2(dist=382484)	TMEM25	TMEM25	11	118531191	118547286	transmembrane protein 25	TRANS
OID30919	10	10-121107724-C-T	121107724	T	C	1054	0.0336812	0.542409	0.117927	4.23e-06	rs115700533	chr10-121107724-C-T	WDR11(dist=198200),FGFR2(dist=370606)	HNF1A	HNF1A	12	120969837	121002511	HNF1 homeobox A	TRANS
OID21420	10	10-121126944-G-A	121126944	A	G	1054	0.127135	0.304913	0.0664747	4.5e-06	rs75921557	chr10-121126944-G-A	WDR11(dist=217420),FGFR2(dist=351386)	PVALB	PVALB	22	36800702	36819499	parvalbumin	TRANS
OID30234	10	10-121129137-T-C	121129137	C	T	1054	0.00332068	1.72999	0.375363	4.05e-06	rs78340423	chr10-121129137-T-C	WDR11(dist=219613),FGFR2(dist=349193)	RECK	RECK	9	36036912	36124455	reversion inducing cysteine rich protein with kazal motifs	TRANS
OID20586	10	10-121133174-G-A	121133174	A	G	1054	0.012334	0.968676	0.204422	2.15e-06	rs567367322	chr10-121133174-G-A	WDR11(dist=223650),FGFR2(dist=345156)	LTA	LTA	6	31572098	31574323	lymphotoxin alpha	TRANS
OID30484	10	10-121182232-T-G	121182232	G	T	1054	0.446869	-0.212663	0.043568	1.05e-06	rs7073229	chr10-121182232-T-G	WDR11(dist=272708),FGFR2(dist=296098)	PLCB1	PLCB1	20	8132265	8884900	phospholipase C beta 1	TRANS
OID20337	10	10-121196347-A-T	121196347	T	A	1054	0.00521822	-1.3742	0.300204	4.7e-06	rs189026013	chr10-121196347-A-T	WDR11(dist=286823),FGFR2(dist=281983)	PRCP	PRCP	11	82822935	82901740	prolylcarboxypeptidase	TRANS
OID20093	10	10-121206913-C-T	121206913	T	C	1054	0.0517078	0.471232	0.0959092	8.95e-07	rs2087629	chr10-121206913-C-T	WDR11(dist=297389),FGFR2(dist=271417)	DNAJB8	DNAJB8	3	128462436	128472317	DnaJ heat shock protein family (Hsp40) member B8	TRANS
OID21243	10	10-121240386-C-T	121240386	T	C	1054	0.341082	-0.224314	0.0469815	1.8e-06	rs12245393	chr10-121240386-C-T	WDR11(dist=330862),FGFR2(dist=237944)	AGR3	AGR3	7	16859411	16881983	anterior gradient 3, protein disulphide isomerase family member	TRANS
OID31059	10	10-12125266-C-T	12125266	T	C	1054	0.00996205	1.01787	0.21824	3.1e-06	rs112893939	chr10-12125266-C-T	DHTKD1(dist=2045),SEC61A2(dist=4375)	IGBP1	IGBP1
OID21269	10	10-121264667-C-T	121264667	T	C	1054	0.607211	0.199683	0.0426946	2.91e-06		chr10-121264667-C-T	WDR11(dist=355143),FGFR2(dist=213663)	ACAA1	ACAA1	3	38122709	38137242	acetyl-CoA acyltransferase 1	TRANS
OID31098	10	10-121264789-T-C	121264789	C	T	1054	0.72723	0.24418	0.050568	1.37e-06	rs4237530	chr10-121264789-T-C	WDR11(dist=355265),FGFR2(dist=213541)	HSD17B14	HSD17B14	19	48813017	48836491	hydroxysteroid 17-beta dehydrogenase 14	TRANS
OID20669	10	10-121264789-T-C	121264789	C	T	1054	0.72723	0.230717	0.0486827	2.15e-06	rs4237530	chr10-121264789-T-C	WDR11(dist=355265),FGFR2(dist=213541)	KYNU	KYNU	2	142877663	143055833	kynureninase	TRANS
OID20227	10	10-121269286-C-T	121269286	T	C	1054	0.0109108	-0.990603	0.208672	2.06e-06	rs189755976	chr10-121269286-C-T	WDR11(dist=359762),FGFR2(dist=209044)	FBP1	FBP1	9	94603138	94640263	fructose-bisphosphatase 1	TRANS
OID30142	10	10-121276200-C-T	121276200	T	C	1054	0.012334	0.957018	0.196409	1.1e-06	rs537748671	chr10-121276200-C-T	WDR11(dist=366676),FGFR2(dist=202130)	ECI2	ECI2	6	4115692	4157385	enoyl-CoA delta isomerase 2	TRANS
OID20373	10	10-121276200-C-T	121276200	T	C	1054	0.012334	0.939876	0.204477	4.3e-06	rs537748671	chr10-121276200-C-T	WDR11(dist=366676),FGFR2(dist=202130)	RARRES2	RARRES2	7	150338328	150341629	retinoic acid receptor responder 2	TRANS
OID30904	10	10-121299677-C-T	121299677	T	C	1054	0.00474383	-1.45222	0.314305	3.83e-06	rs190970970	chr10-121299677-C-T	WDR11(dist=390153),FGFR2(dist=178653)	PGM2	PGM2	4	37826685	37862937	phosphoglucomutase 2	TRANS
OID31246	10	10-121300251-A-G	121300251	G	A	1054	0.00711575	1.17332	0.256884	4.94e-06	rs138078235	chr10-121300251-A-G	WDR11(dist=390727),FGFR2(dist=178079)	TMOD4	TMOD4	1	151169986	151175981	tropomodulin 4	TRANS
OID30842	10	10-121310759-C-T	121310759	T	C	1054	0.0185009	0.765238	0.161251	2.08e-06	rs116675860	chr10-121310759-C-T	WDR11(dist=401235),FGFR2(dist=167571)	PNMA2	PNMA2	8	26504700	26513872	PNMA family member 2	TRANS
OID20158	10	10-121328685-C-T	121328685	T	C	1054	0.23482	0.253706	0.0492284	2.55e-07	rs4752534	chr10-121328685-C-T	WDR11(dist=419161),FGFR2(dist=149645)	IL19	IL19	1	206770772	206842981	interleukin 19	TRANS
OID20469	10	10-121328685-C-T	121328685	T	C	1054	0.23482	0.259524	0.0510375	3.68e-07	rs4752534	chr10-121328685-C-T	WDR11(dist=419161),FGFR2(dist=149645)	IL17A	IL17A	6	52186374	52190638	interleukin 17A	TRANS
OID30784	10	10-121337045-G-A	121337045	A	G	1054	0.53463	0.239429	0.0439394	5.06e-08	rs9421411	chr10-121337045-G-A	WDR11(dist=427521),FGFR2(dist=141285)	CFP	CFP
OID21225	10	10-121367307-G-A	121367307	A	G	1054	0.0241935	0.668976	0.142096	2.5e-06	rs76962587	chr10-121367307-G-A	WDR11(dist=457783),FGFR2(dist=111023)	PRKRA	PRKRA	2	178431413	178451175	protein activator of interferon induced protein kinase EIF2AK2	TRANS
OID21499	10	10-121367315-C-T	121367315	T	C	1054	0.0237192	-0.682166	0.149072	4.74e-06	rs79570327	chr10-121367315-C-T	WDR11(dist=457791),FGFR2(dist=111015)	KLK1	KLK1	19	50819145	50823787	kallikrein 1	TRANS
OID21434	10	10-121367714-A-G	121367714	G	A	1054	0.0028463	-1.97094	0.404998	1.14e-06	rs79816773	chr10-121367714-A-G	WDR11(dist=458190),FGFR2(dist=110616)	APEX1	APEX1	14	20455225	20457767	apurinic/apyrimidinic endodeoxyribonuclease 1	TRANS
OID20909	10	10-121378144-G-A	121378144	A	G	1054	0.0128083	-0.931738	0.200862	3.51e-06		chr10-121378144-G-A	WDR11(dist=468620),FGFR2(dist=100186)	GGT5	GGT5	22	24219653	24245142	gamma-glutamyltransferase 5	TRANS
OID20473	10	10-121378634-A-C	121378634	C	A	1054	0.00901328	1.08771	0.228789	1.99e-06	rs538222566	chr10-121378634-A-C	WDR11(dist=469110),FGFR2(dist=99696)	TNF	TNF	6	31575564	31578335	tumor necrosis factor	TRANS
OID21351	10	10-121395644-G-A	121395644	A	G	1054	0.0531309	0.464209	0.0951266	1.06e-06	rs114169183	chr10-121395644-G-A	WDR11(dist=486120),FGFR2(dist=82686)	ICOSLG	ICOSLG	21	5022553	44240943	inducible T cell costimulator ligand	TRANS
OID31263	10	10-121413420-T-G	121413420	G	T	1054	0.0379507	-0.511548	0.109262	2.84e-06	rs115517609	chr10-121413420-T-G	WDR11(dist=503896),FGFR2(dist=64910)	HRAS	HRAS	11	532241	535576	HRas proto-oncogene, GTPase	TRANS
OID21081	10	10-121417087-C-T	121417087	T	C	1054	0.00332068	-1.74132	0.375413	3.51e-06	rs543407280	chr10-121417087-C-T	WDR11(dist=507563),FGFR2(dist=61243)	NRP2	NRP2	2	205682499	205798131	neuropilin 2	TRANS
OID20649	10	10-121440609-G-A	121440609	A	G	1054	0.00474383	1.50619	0.327549	4.26e-06	rs569904389	chr10-121440609-G-A	WDR11(dist=531085),FGFR2(dist=37721)	CD6	CD6	11	60971679	61020376	CD6 molecule	TRANS
OID31046	10	10-121449287-C-A	121449287	A	C	1054	0.00664137	1.21608	0.266285	4.95e-06	rs544323707	chr10-121449287-C-A	WDR11(dist=539763),FGFR2(dist=29043)	SCRIB	SCRIB	8	143790924	143815773	scribble planar cell polarity protein	TRANS
OID21019	10	10-121454924-C-T	121454924	T	C	1054	0.407021	0.217673	0.0468182	3.33e-06	rs11199973	chr10-121454924-C-T	WDR11(dist=545400),FGFR2(dist=23406)	MMP8	MMP8	11	102711795	102724954	matrix metallopeptidase 8	TRANS
OID21068	10	10-121460892-G-T	121460892	T	G	1054	0.0455408	0.487004	0.106601	4.91e-06	rs115878625	chr10-121460892-G-T	WDR11(dist=551368),FGFR2(dist=17438)	CCN5	CCN5	20	44714843	44727812	cellular communication network factor 5	TRANS
OID20810	10	10-121483211-A-G	121483211	G	A	1054	0.0868121	-0.362731	0.0774632	2.83e-06	rs1649201	chr10-121483211-A-G	FGFR2	ANXA5	ANXA5	4	121667945	121696980	annexin A5	TRANS
OID30181	10	10-121485585-C-T	121485585	T	C	1054	0.00379507	1.79194	0.350561	3.19e-07	rs7099383	chr10-121485585-C-T	FGFR2	YOD1	YOD1	1	207043848	207052980	YOD1 deubiquitinase	TRANS
OID30267	10	10-121485585-C-T	121485585	T	C	1054	0.00379507	1.83035	0.362903	4.57e-07	rs7099383	chr10-121485585-C-T	FGFR2	BOLA2	BOLA2_BOLA2B	16	29442904	30194306	bolA family member 2	TRANS
OID30267	10	10-121485585-C-T	121485585	T	C	1054	0.00379507	1.83035	0.362903	4.57e-07	rs7099383	chr10-121485585-C-T	FGFR2	BOLA2B	BOLA2_BOLA2B	16	29453587	30193666	bolA family member 2B	TRANS
OID21411	10	10-121488758-T-C	121488758	C	T	1054	0.0113852	-0.972291	0.203517	1.78e-06	rs151262637	chr10-121488758-T-C	FGFR2	FGF23	FGF23	12	4368226	4379712	fibroblast growth factor 23	TRANS
OID30496	10	10-121509676-T-G	121509676	G	T	1054	0.00426945	-1.61328	0.331128	1.1e-06	rs551141442	chr10-121509676-T-G	FGFR2	REPS1	REPS1	6	138903494	138988261	RALBP1 associated Eps domain containing 1	TRANS
OID20913	10	10-121514613-A-C	121514613	C	A	1054	0.692125	-0.240714	0.046176	1.86e-07	rs2981454	chr10-121514613-A-C	FGFR2	NMNAT1	NMNAT1	1	9942922	9985498	nicotinamide nucleotide adenylyltransferase 1	TRANS
OID20059	10	10-121522086-G-A	121522086	A	G	1054	0.0351044	0.541106	0.117607	4.21e-06	rs116102874	chr10-121522086-G-A	FGFR2	DUOX2	DUOX2	15	45092649	45114172	dual oxidase 2	TRANS
OID30848	10	10-121564950-A-G	121564950	G	A	1054	0.00426945	1.51224	0.32961	4.48e-06	rs2912788	chr10-121564950-A-G	FGFR2	TFAP2A	TFAP2A	6	10396676	10420060	transcription factor AP-2 alpha	TRANS
OID30370	10	10-121571560-G-A	121571560	A	G	1054	0.00806452	-1.1694	0.25059	3.06e-06	rs193287801	chr10-121571560-G-A	FGFR2	ADAMTSL2	ADAMTSL2	9	133532163	133575519	ADAMTS like 2	TRANS
OID20939	10	10-121611595-G-A	121611595	A	G	1054	0.981499	0.763877	0.163879	3.14e-06	rs1219634	chr10-121611595-G-A	FGFR2(dist=13137),ATE1(dist=128826)	WFIKKN1	WFIKKN1	16	630984	634117	WAP, follistatin/kazal, immunoglobulin, kunitz and netrin domain containing 1	TRANS
OID31276	10	10-121615138-A-G	121615138	G	A	1054	0.0237192	0.672985	0.134969	6.16e-07	rs115832927	chr10-121615138-A-G	FGFR2(dist=16680),ATE1(dist=125283)	CASP4	CASP4	11	104942865	104968574	caspase 4	TRANS
OID20055	10	10-121693975-C-T	121693975	T	C	1054	0.0085389	-1.08419	0.235357	4.09e-06	rs189223089	chr10-121693975-C-T	FGFR2(dist=95517),ATE1(dist=46446)	CRHR1	CRHR1	17	45784279	45835828	corticotropin releasing hormone receptor 1	TRANS
OID20183	10	10-121701303-A-C	121701303	C	A	1054	0.0251423	-0.716801	0.139218	2.62e-07	rs150080664	chr10-121701303-A-C	FGFR2(dist=102845),ATE1(dist=39118)	OLR1	OLR1	12	10158299	10172191	oxidized low density lipoprotein receptor 1	TRANS
OID30820	10	10-121708329-G-A	121708329	A	G	1054	0.00948767	1.0734	0.229406	2.88e-06	rs139079500	chr10-121708329-G-A	FGFR2(dist=109871),ATE1(dist=32092)	CACNB1	CACNB1	17	39173452	39197669	calcium voltage-gated channel auxiliary subunit beta 1	TRANS
OID21211	10	10-121733475-C-T	121733475	T	C	1054	0.0645161	-0.406774	0.0887628	4.59e-06	rs75316296	chr10-121733475-C-T	FGFR2(dist=135017),ATE1(dist=6946)	RUVBL1	RUVBL1	3	128064784	128153914	RuvB like AAA ATPase 1	TRANS
OID21425	10	10-121734804-T-A	121734804	A	T	1054	0.00379507	-1.73168	0.365524	2.16e-06	rs145655304	chr10-121734804-T-A	FGFR2(dist=136346),ATE1(dist=5617)	SCLY	SCLY	2	238061000	238099413	selenocysteine lyase	TRANS
OID30428	10	10-121737968-A-G	121737968	G	A	1054	0.00474383	1.46349	0.31455	3.28e-06	rs188082020	chr10-121737968-A-G	FGFR2(dist=139510),ATE1(dist=2453)	TLR4	TLR4	9	117704402	117724735	toll like receptor 4	TRANS
OID21100	10	10-121783011-T-C	121783011	C	T	1054	0.00379507	-1.68629	0.364839	3.8e-06	rs142746171	chr10-121783011-T-C	ATE1	MPO	MPO	17	58269854	58280935	myeloperoxidase	TRANS
OID31129	10	10-121785665-G-C	121785665	C	G	1054	0.0185009	-0.762774	0.15961	1.76e-06	rs146587190	chr10-121785665-G-C	ATE1	INSL3	INSL3	19	17816511	17821519	insulin like 3	TRANS
OID21346	10	10-12182484-A-G	12182484	G	A	1054	0.00711575	1.27108	0.266923	1.92e-06	rs182162840	chr10-12182484-A-G	NUDT5	RET	RET	10	43077026	43130349	ret proto-oncogene	TRANS
OID21362	10	10-121829752-G-T	121829752	T	G	1054	0.732448	0.243017	0.0490264	7.16e-07	rs7078196	chr10-121829752-G-T	ATE1	OPTC	OPTC	1	203494152	203508949	opticin	TRANS
OID30219	10	10-121841439-T-C	121841439	C	T	1054	0.00426945	-1.56214	0.331379	2.43e-06	rs559594995	chr10-121841439-T-C	ATE1	LONP1	LONP1	19	5691833	5720452	lon peptidase 1, mitochondrial	TRANS
OID31224	10	10-121841439-T-C	121841439	C	T	1054	0.00426945	-1.52141	0.331474	4.44e-06	rs559594995	chr10-121841439-T-C	ATE1	GRSF1	GRSF1	4	70815782	70839890	G-rich RNA sequence binding factor 1	TRANS
OID20067	10	10-121921317-T-C	121921317	C	T	1054	0.227704	-0.238287	0.0512086	3.27e-06	rs11200262	chr10-121921317-T-C	ATE1	VSTM2L	VSTM2L	20	37903126	37945345	V-set and transmembrane domain containing 2 like	TRANS
OID20306	10	10-121923537-C-G	121923537	G	C	1054	0.00237192	-2.20216	0.458364	1.55e-06		chr10-121923537-C-G	ATE1	PTPRS	PTPRS	19	5205507	5340812	protein tyrosine phosphatase receptor type S	TRANS
OID20260	10	10-121923537-C-G	121923537	G	C	1054	0.00237192	-2.18126	0.460142	2.13e-06		chr10-121923537-C-G	ATE1	ADGRE5	ADGRE5	19	14381143	14408725	adhesion G protein-coupled receptor E5	TRANS
OID20385	10	10-121949356-T-A	121949356	A	T	1054	0.00426945	-1.83925	0.343913	8.89e-08	rs144468901	chr10-121949356-T-A	ATE1-AS1	IL6R	IL6R	1	154402322	154469450	interleukin 6 receptor	TRANS
OID20384	10	10-121949356-T-A	121949356	A	T	1054	0.00426945	-1.58632	0.331255	1.68e-06	rs144468901	chr10-121949356-T-A	ATE1-AS1	PCOLCE	PCOLCE	7	100589400	100608175	procollagen C-endopeptidase enhancer	TRANS
OID20390	10	10-121949356-T-A	121949356	A	T	1054	0.00426945	-1.58082	0.331277	1.82e-06	rs144468901	chr10-121949356-T-A	ATE1-AS1	NRP1	NRP1	10	33177490	33334905	neuropilin 1	TRANS
OID20257	10	10-121949356-T-A	121949356	A	T	1054	0.00426945	-1.58986	0.34201	3.34e-06	rs144468901	chr10-121949356-T-A	ATE1-AS1	PEAR1	PEAR1	1	156893717	156916428	platelet endothelial aggregation receptor 1	TRANS
OID20318	10	10-121949356-T-A	121949356	A	T	1054	0.00426945	-1.59661	0.344672	3.62e-06	rs144468901	chr10-121949356-T-A	ATE1-AS1	GAS6	GAS6	13	113815609	113866832	growth arrest specific 6	TRANS
OID21110	10	10-121949356-T-A	121949356	A	T	1054	0.00426945	-1.5796	0.343501	4.26e-06	rs144468901	chr10-121949356-T-A	ATE1-AS1	CD99	CD99
OID20391	10	10-121949356-T-A	121949356	A	T	1054	0.00426945	-1.58209	0.344873	4.49e-06	rs144468901	chr10-121949356-T-A	ATE1-AS1	FCGR2A	FCGR2A	1	161505456	161519829	Fc gamma receptor IIa	TRANS
OID20633	10	10-12198948-A-G	12198948	G	A	1054	0.00426945	-1.54437	0.331428	3.17e-06		chr10-12198948-A-G	CDC123	IL16	IL16	15	81196878	81314058	interleukin 16	TRANS
OID30050	10	10-122004590-C-A	122004590	A	C	1054	0.00996205	1.11417	0.216932	2.81e-07	rs147102410	chr10-122004590-C-A	TACC2	DENND2B	DENND2B	11	8693351	8910951	DENN domain containing 2B	TRANS
OID21134	10	10-122007605-G-A	122007605	A	G	1054	0.450664	0.213565	0.0454683	2.64e-06	rs11200319	chr10-122007605-G-A	TACC2	MFGE8	MFGE8	15	88898682	88913379	milk fat globule EGF and factor V/VIII domain containing	TRANS
OID30860	10	10-122071836-G-T	122071836	T	G	1054	0.00426945	1.6096	0.331065	1.16e-06	rs373045311	chr10-122071836-G-T	TACC2	ITPRIP	ITPRIP	10	104309695	104338465	inositol 1,4,5-trisphosphate receptor interacting protein	TRANS
OID20687	10	10-122082550-A-G	122082550	G	A	1054	0.916983	-0.374193	0.0813801	4.26e-06	rs2459103	chr10-122082550-A-G	TACC2	MMP10	MMP10	11	102770501	102780628	matrix metallopeptidase 10	TRANS
OID20496	10	10-122098606-A-G	122098606	G	A	1054	0.0056926	1.33021	0.287491	3.71e-06	rs146081953	chr10-122098606-A-G	TACC2	SLAMF1	SLAMF1	1	160608099	160647311	signaling lymphocytic activation molecule family member 1	TRANS
OID30794	10	10-122102255-G-A	122102255	A	G	1054	0.0180266	0.785343	0.163297	1.51e-06	rs74158495	chr10-122102255-G-A	TACC2	UPK3A	UPK3A	22	45284948	45295874	uroplakin 3A	TRANS
OID30741	10	10-122103336-G-T	122103336	T	G	1054	0.0891841	-0.355269	0.0766278	3.55e-06	rs79441656	chr10-122103336-G-T	TACC2	AFM	AFM	4	73481744	73504001	afamin	TRANS
OID20573	10	10-122113349-G-A	122113349	A	G	1054	0.00996205	1.11346	0.226058	8.41e-07	rs183558268	chr10-122113349-G-A	TACC2	CLEC4A	CLEC4A	12	8123631	8138607	C-type lectin domain family 4 member A	TRANS
OID30355	10	10-122140213-C-T	122140213	T	C	1054	0.0113852	-0.937813	0.204437	4.49e-06	rs192477482	chr10-122140213-C-T	TACC2	ADAMTSL5	ADAMTSL5	19	1505021	1513019	ADAMTS like 5	TRANS
OID31358	10	10-122146601-G-A	122146601	A	G	1054	0.00806452	1.23101	0.250718	9.11e-07	rs182555345	chr10-122146601-G-A	TACC2	GPD1	GPD1	12	50104007	50111312	glycerol-3-phosphate dehydrogenase 1	TRANS
OID21466	10	10-122156426-G-A	122156426	A	G	1054	0.00759013	-1.20653	0.259604	3.36e-06	rs150067672	chr10-122156426-G-A	TACC2	CCL8	CCL8	17	34319434	34321402	C-C motif chemokine ligand 8	TRANS
OID20716	10	10-122206644-T-C	122206644	C	T	1054	0.175522	-0.272175	0.0591786	4.24e-06	rs35061398	chr10-122206644-T-C	TACC2	CD58	CD58	1	116514533	116571093	CD58 molecule	TRANS
OID20657	10	10-122255408-A-G	122255408	G	A	1054	0.028463	0.619068	0.134264	4.01e-06	rs116156093	chr10-122255408-A-G	TACC2	MERTK	MERTK	2	111898606	112029558	MER proto-oncogene, tyrosine kinase	TRANS
OID31014	10	10-122258683-C-T	122258683	T	C	1054	0.0128083	-0.883667	0.192913	4.64e-06	rs114215105	chr10-122258683-C-T	TACC2(dist=4141),BTBD16(dist=12613)	LMOD1	LMOD1	1	201896455	201946548	leiomodin 1	TRANS
OID30447	10	10-122266846-T-G	122266846	G	T	1054	0.0203985	0.740628	0.150348	8.39e-07	rs114874776	chr10-122266846-T-G	TACC2(dist=12304),BTBD16(dist=4450)	UNC5D	UNC5D	8	35235474	35796550	unc-5 netrin receptor D	TRANS
OID20498	10	10-122270568-G-A	122270568	A	G	1054	0.0142315	-0.863235	0.183346	2.5e-06	rs138822001	chr10-122270568-G-A	BTBD16	IL15RA	IL15RA	10	5952370	5978741	interleukin 15 receptor subunit alpha	TRANS
OID20250	10	10-122303428-A-G	122303428	G	A	1054	0.0166034	-0.850552	0.176715	1.49e-06	rs114084462	chr10-122303428-A-G	BTBD16	IL1RL1	IL1RL1	2	102311501	102352037	interleukin 1 receptor like 1	TRANS
OID31032	10	10-122313822-G-A	122313822	A	G	1054	0.00521822	-1.49059	0.311788	1.75e-06	rs143368330	chr10-122313822-G-A	BTBD16	LCN15	LCN15	9	136759633	136764518	lipocalin 15	TRANS
OID31239	10	10-122314163-C-T	122314163	T	C	1054	0.00996205	1.02507	0.218213	2.63e-06	rs150871963	chr10-122314163-C-T	BTBD16	MRPL52	MRPL52	14	22829886	22835037	mitochondrial ribosomal protein L52	TRANS
OID30250	10	10-122362078-G-A	122362078	A	G	1054	0.00332068	-1.82284	0.389073	2.8e-06	rs183130076	chr10-122362078-G-A	BTBD16(dist=23908),PLEKHA1(dist=12630)	EPPK1	EPPK1	8	143857324	143878467	epiplakin 1	TRANS
OID21409	10	10-122362914-C-T	122362914	T	C	1054	0.36907	-0.225596	0.0458338	8.56e-07	rs7916855	chr10-122362914-C-T	BTBD16(dist=24744),PLEKHA1(dist=11794)	SLITRK2	SLITRK2
OID20677	10	10-122380354-G-T	122380354	T	G	1054	0.0996205	0.390744	0.0742341	1.41e-07	rs78030497	chr10-122380354-G-T	PLEKHA1	EPHA1	EPHA1	7	143391130	143523447	EPH receptor A1	TRANS
OID30250	10	10-12240462-A-G	12240462	G	A	1054	0.413188	0.223287	0.045465	9.05e-07	rs7075724	chr10-12240462-A-G	CDC123	EPPK1	EPPK1	8	143857324	143878467	epiplakin 1	TRANS
OID31351	10	10-122418915-C-T	122418915	T	C	1054	0.0132827	0.89342	0.189313	2.37e-06	rs188517623	chr10-122418915-C-T	PLEKHA1	AMOTL2	AMOTL2	3	134355344	134375417	angiomotin like 2	TRANS
OID31435	10	10-122438735-G-A	122438735	A	G	1054	0.00806452	-1.20505	0.249327	1.34e-06	rs76773975	chr10-122438735-G-A	PLEKHA1(NM_001001974:c.*8797G>A,NM_001330178:c.*8901G>A)	PBXIP1	PBXIP1	1	154944082	154956099	PBX homeobox interacting protein 1	TRANS
OID20816	10	10-122449810-A-G	122449810	G	A	1054	0.00806452	1.36652	0.251441	5.49e-08	rs17103549	chr10-122449810-A-G	PLEKHA1(dist=7210),ARMS2(dist=4843)	TDGF1	TDGF1	3	46574534	46582457	teratocarcinoma-derived growth factor 1	TRANS
OID21085	10	10-122462709-T-C	122462709	C	T	1054	0.00237192	2.26258	0.442846	3.24e-07	rs563694713	chr10-122462709-T-C	HTRA1	NID2	NID2	14	52004808	52069059	nidogen 2	TRANS
OID20741	10	10-122462709-T-C	122462709	C	T	1054	0.00237192	2.1232	0.443586	1.7e-06	rs563694713	chr10-122462709-T-C	HTRA1	PDGFB	PDGFB	22	39223358	39244982	platelet derived growth factor subunit B	TRANS
OID20523	10	10-122474416-T-G	122474416	G	T	1054	0.0640417	0.434781	0.0908479	1.7e-06	rs114306240	chr10-122474416-T-G	HTRA1	CCL7	CCL7	17	34270220	34272242	C-C motif chemokine ligand 7	TRANS
OID30161	10	10-122535403-G-A	122535403	A	G	1054	0.00711575	1.19889	0.257345	3.18e-06	rs148613081	chr10-122535403-G-A	HTRA1(dist=20496),DMBT1(dist=25262)	ANK2	ANK2	4	112706017	113383740	ankyrin 2	TRANS
OID21149	10	10-122536840-C-T	122536840	T	C	1054	0.0545541	-0.450147	0.0983339	4.7e-06	rs76266041	chr10-122536840-C-T	HTRA1(dist=21933),DMBT1(dist=23825)	CA2	CA2	8	85463901	85481493	carbonic anhydrase 2	TRANS
OID21105	10	10-122544398-G-A	122544398	A	G	1054	0.130455	0.325508	0.0676994	1.52e-06	rs3013218	chr10-122544398-G-A	HTRA1(dist=29491),DMBT1(dist=16267)	PLA2G7	PLA2G7	6	46704200	46735693	phospholipase A2 group VII	TRANS
OID31159	10	10-122564796-T-C	122564796	C	T	1054	0.00237192	-2.04884	0.443661	3.87e-06	rs1985362	chr10-122564796-T-C	DMBT1	IZUMO1	IZUMO1	19	48740851	48746909	izumo sperm-egg fusion 1	TRANS
OID30304	10	10-122569582-A-C	122569582	C	A	1054	0.00426945	-1.56972	0.331353	2.17e-06	rs113657390	chr10-122569582-A-C	DMBT1	GGCT	GGCT	7	30496620	30504841	gamma-glutamylcyclotransferase	TRANS
OID20671	10	10-122570017-C-T	122570017	T	C	1054	0.00426945	1.61898	0.342426	2.27e-06	rs41302733	chr10-122570017-C-T	DMBT1	CCL20	CCL20	2	227813841	227817556	C-C motif chemokine ligand 20	TRANS
OID30735	10	10-122574136-C-T	122574136	T	C	1054	0.0279886	-0.636674	0.137869	3.88e-06	rs116659445	chr10-122574136-C-T	DMBT1	ATRN	ATRN	20	3471017	3651115	attractin	TRANS
OID20561	10	10-122579430-G-T	122579430	T	G	1054	0.489089	0.204072	0.042529	1.6e-06	rs1969619	chr10-122579430-G-T	DMBT1	CXADR	CXADR	21	17512905	17593579	CXADR Ig-like cell adhesion molecule	TRANS
OID20478	10	10-122686612-T-C	122686612	C	T	1054	0.0336812	0.55234	0.119909	4.1e-06	rs112423930	chr10-122686612-T-C	LOC112577516(dist=7564),C10orf120(dist=11097)	YTHDF3	YTHDF3	8	63167724	63212788	YTH N6-methyladenosine RNA binding protein 3	TRANS
OID30103	10	10-122690607-C-T	122690607	T	C	1054	0.00759013	-1.14494	0.249112	4.31e-06	rs147475371	chr10-122690607-C-T	LOC112577516(dist=11559),C10orf120(dist=7102)	TEF	TEF	22	41367332	41399328	TEF transcription factor, PAR bZIP family member	TRANS
OID21101	10	10-122699812-G-C	122699812	C	G	1054	0.00332068	-1.84505	0.374651	8.45e-07		chr10-122699812-G-C	C10orf120(NM_001010912:c.-22C>G)	GUCA2A	GUCA2A	1	42162689	42164745	guanylate cyclase activator 2A	TRANS
OID30116	10	10-122716220-C-T	122716220	T	C	1054	0.0260911	-0.666305	0.136973	1.15e-06	rs75260997	chr10-122716220-C-T	C10orf120(dist=16374),DMBT1P1(dist=40474)	NPR1	NPR1	1	153678687	153693992	natriuretic peptide receptor 1	TRANS
OID21091	10	10-122753421-C-T	122753421	T	C	1054	0.06926	0.413455	0.0842586	9.25e-07	rs113454054	chr10-122753421-C-T	C10orf120(dist=53575),DMBT1P1(dist=3273)	GP6	GP6	19	55013706	55038264	glycoprotein VI platelet	TRANS
OID20171	10	10-122753421-C-T	122753421	T	C	1054	0.06926	0.391994	0.0843613	3.37e-06	rs113454054	chr10-122753421-C-T	C10orf120(dist=53575),DMBT1P1(dist=3273)	MCFD2	MCFD2	2	46901869	46941855	multiple coagulation factor deficiency 2, ER cargo receptor complex subunit	TRANS
OID21088	10	10-122753421-C-T	122753421	T	C	1054	0.06926	0.388612	0.0843755	4.11e-06	rs113454054	chr10-122753421-C-T	C10orf120(dist=53575),DMBT1P1(dist=3273)	SERPINB1	SERPINB1	6	2832331	2841863	serpin family B member 1	TRANS
OID31115	10	10-122753421-C-T	122753421	T	C	1054	0.06926	0.388473	0.0843609	4.13e-06	rs113454054	chr10-122753421-C-T	C10orf120(dist=53575),DMBT1P1(dist=3273)	NGRN	NGRN	15	90265662	90272211	neugrin, neurite outgrowth associated	TRANS
OID30313	10	10-122753421-C-T	122753421	T	C	1054	0.06926	0.40076	0.0871224	4.23e-06	rs113454054	chr10-122753421-C-T	C10orf120(dist=53575),DMBT1P1(dist=3273)	MYDGF	MYDGF	19	4657544	4670342	myeloid derived growth factor	TRANS
OID31523	10	10-122753421-C-T	122753421	T	C	1054	0.06926	0.386782	0.0843705	4.55e-06	rs113454054	chr10-122753421-C-T	C10orf120(dist=53575),DMBT1P1(dist=3273)	ARF6	ARF6	14	49893081	49897054	ADP ribosylation factor 6	TRANS
OID21084	10	10-122821404-T-C	122821404	C	T	1054	0.0156546	0.822634	0.169738	1.26e-06	rs114869876	chr10-122821404-T-C	DMBT1P1(dist=23759),FAM24B-CUZD1(dist=10751)	WARS	WARS
OID20770	10	10-122823820-G-A	122823820	A	G	1054	0.0170778	-0.792021	0.163067	1.19e-06	rs115033463	chr10-122823820-G-A	DMBT1P1(dist=26175),FAM24B-CUZD1(dist=8335)	FST	FST	5	53480628	53487134	follistatin	TRANS
OID30301	10	10-122914215-C-T	122914215	T	C	1054	0.00711575	-1.18765	0.257346	3.93e-06	rs144327680	chr10-122914215-C-T	FAM24A(dist=1104),C10orf88(dist=16686)	ELN	ELN	7	74027788	74069906	elastin	TRANS
OID30502	10	10-122940086-G-A	122940086	A	G	1054	0.0199241	-0.718106	0.155595	3.93e-06	rs7075274	chr10-122940086-G-A	C10orf88	TGFBR1	TGFBR1	9	99105112	99154191	transforming growth factor beta receptor 1	TRANS
OID30175	10	10-12300133-C-T	12300133	T	C	1054	0.218691	0.250292	0.053267	2.62e-06	rs2819211	chr10-12300133-C-T	CDC123(dist=49544),CAMK1D(dist=49414)	KIF22	KIF22	16	29790750	29805385	kinesin family member 22	TRANS
OID20494	10	10-123004206-G-A	123004206	A	G	1054	0.0298861	-0.615726	0.12849	1.65e-06	rs112618079	chr10-123004206-G-A	IKZF5	JCHAIN	JCHAIN	4	70655540	70666508	joining chain of multimeric IgA and IgM	TRANS
OID30878	10	10-123035652-G-T	123035652	T	G	1054	0.183112	0.253433	0.0554495	4.86e-06	rs7087995	chr10-123035652-G-T	ACADSB	NLGN2	NLGN2	17	7407844	7419860	neuroligin 2	TRANS
OID30356	10	10-123037972-A-C	123037972	C	A	1054	0.13425	0.324259	0.0613436	1.25e-07	rs4980246	chr10-123037972-A-C	ACADSB	ACADSB	ACADSB	10	123009005	123058315	acyl-CoA dehydrogenase short/branched chain	CIS
OID20896	10	10-12305642-G-A	12305642	A	G	1054	0.701613	0.238666	0.0461665	2.35e-07	rs1962249	chr10-12305642-G-A	CDC123(dist=55053),CAMK1D(dist=43905)	AGR2	AGR2	7	16791810	16804999	anterior gradient 2, protein disulphide isomerase family member	TRANS
OID30587	10	10-123057793-C-G	123057793	G	C	1054	0.0241935	0.726033	0.141782	3.04e-07	rs115261338	chr10-123057793-C-G	ACADSB(NM_001609:c.*4028C>G,NM_001330174:c.*4028C>G)	COL5A1	COL5A1	9	134641802	134844842	collagen type V alpha 1 chain	TRANS
OID20452	10	10-123062144-G-A	123062144	A	G	1054	0.0194497	0.750275	0.16292	4.12e-06	rs116805556	chr10-123062144-G-A	ACADSB(dist=3829),HMX3(dist=73826)	AOC1	AOC1	7	150852516	150861504	amine oxidase copper containing 1	TRANS
OID20579	10	10-12309091-T-C	12309091	C	T	1054	0.0754269	0.39139	0.0833691	2.67e-06	rs74118759	chr10-12309091-T-C	CDC123(dist=58502),CAMK1D(dist=40456)	DECR1	DECR1	8	90001351	90053633	2,4-dienoyl-CoA reductase 1	TRANS
OID30781	10	10-123107272-C-T	123107272	T	C	1054	0.00806452	-1.22454	0.250824	1.05e-06	rs191992388	chr10-123107272-C-T	ACADSB(dist=48957),HMX3(dist=28698)	F13B	F13B	1	197038740	197067260	coagulation factor XIII B chain	TRANS
OID30516	10	10-123116161-G-A	123116161	A	G	1054	0.00806452	-1.11981	0.241929	3.68e-06	rs145336060	chr10-123116161-G-A	ACADSB(dist=57846),HMX3(dist=19809)	SHH	SHH	7	155799979	155812463	sonic hedgehog signaling molecule	TRANS
OID20369	10	10-123123204-G-A	123123204	A	G	1054	0.056926	0.474547	0.0959868	7.66e-07	rs59783072	chr10-123123204-G-A	ACADSB(dist=64889),HMX3(dist=12766)	TFRC	TFRC	3	196049283	196082090	transferrin receptor	TRANS
OID30968	10	10-123147232-C-A	123147232	A	C	1054	0.00237192	-2.055	0.443715	3.63e-06	rs143772241	chr10-123147232-C-A	HMX2	SEZ6	SEZ6	17	28954928	29006440	seizure related 6 homolog	TRANS
OID30599	10	10-123163444-G-A	123163444	A	G	1054	0.00379507	1.74469	0.365461	1.81e-06	rs191395856	chr10-123163444-G-A	BUB3	SEMA3G	SEMA3G	3	52433034	52445103	semaphorin 3G	TRANS
OID30468	10	10-123170256-T-G	123170256	G	T	1054	0.0028463	1.85979	0.405247	4.45e-06	rs116902943	chr10-123170256-T-G	BUB3(NM_004725:c.*6421T>G)	SSBP1	SSBP1	7	141738320	141750488	single stranded DNA binding protein 1	TRANS
OID30246	10	10-123178559-A-G	123178559	G	A	1054	0.0313093	-0.614865	0.13091	2.64e-06	rs142748175	chr10-123178559-A-G	BUB3(dist=8092),GPR26(dist=487796)	APOBR	APOBR	16	28494642	28498964	apolipoprotein B receptor	TRANS
OID20845	10	10-123200515-G-A	123200515	A	G	1054	0.0208729	0.732833	0.148716	8.32e-07	rs34400950	chr10-123200515-G-A	BUB3(dist=30048),GPR26(dist=465840)	GBP4	GBP4	1	89181144	89198942	guanylate binding protein 4	TRANS
OID21378	10	10-123245445-G-T	123245445	T	G	1054	0.00759013	-1.23284	0.259557	2.04e-06	rs78451794	chr10-123245445-G-T	BUB3(dist=74978),GPR26(dist=420910)	MUC16	MUC16	19	8848843	8981342	mucin 16, cell surface associated	TRANS
OID31020	10	10-123346082-A-G	123346082	G	A	1054	0.00759013	-1.1658	0.23453	6.67e-07	rs147055593	chr10-123346082-A-G	BUB3(dist=175615),GPR26(dist=320273)	LRTM2	LRTM2	12	1820266	1836753	leucine rich repeats and transmembrane domains 2	TRANS
OID21267	10	10-123352676-C-T	123352676	T	C	1054	0.016129	0.826326	0.172428	1.65e-06	rs137977868	chr10-123352676-C-T	BUB3(dist=182209),GPR26(dist=313679)	BAMBI	BAMBI	10	28677520	28682932	BMP and activin membrane bound inhibitor	TRANS
OID30259	10	10-123419668-G-A	123419668	A	G	1054	0.056926	-0.470924	0.0974527	1.35e-06	rs845076	chr10-123419668-G-A	BUB3(dist=249201),GPR26(dist=246687)	INPP5D	INPP5D	2	233060341	233207903	inositol polyphosphate-5-phosphatase D	TRANS
OID30105	10	10-123456465-G-A	123456465	A	G	1054	0.0351044	0.528775	0.10847	1.09e-06	rs78582319	chr10-123456465-G-A	BUB3(dist=285998),GPR26(dist=209890)	NEB	NEB	2	151485338	151734487	nebulin	TRANS
OID20676	10	10-123459034-G-A	123459034	A	G	1054	0.0260911	0.643589	0.140039	4.31e-06	rs56345919	chr10-123459034-G-A	BUB3(dist=288567),GPR26(dist=207321)	SMPDL3A	SMPDL3A	6	122789048	122809719	sphingomyelin phosphodiesterase acid like 3A	TRANS
OID30651	10	10-123460305-A-G	123460305	G	A	1054	0.436433	-0.212943	0.045327	2.63e-06	rs11248538	chr10-123460305-A-G	BUB3(dist=289838),GPR26(dist=206050)	PINLYP	PINLYP	19	43576799	43582104	phospholipase A2 inhibitor and LY6/PLAUR domain containing	TRANS
OID30391	10	10-123460305-A-G	123460305	G	A	1054	0.436433	-0.209196	0.0455834	4.45e-06	rs11248538	chr10-123460305-A-G	BUB3(dist=289838),GPR26(dist=206050)	PRAP1	PRAP1	10	133347372	133352683	proline rich acidic protein 1	TRANS
OID21312	10	10-123461679-A-G	123461679	G	A	1054	0.00237192	-2.12676	0.460235	3.82e-06	rs144757978	chr10-123461679-A-G	BUB3(dist=291212),GPR26(dist=204676)	IGSF3	IGSF3	1	116574397	116667755	immunoglobulin superfamily member 3	TRANS
OID30551	10	10-12346284-C-G	12346284	G	C	1054	0.990038	1.09267	0.217653	5.16e-07	rs2997062	chr10-12346284-C-G	CDC123(dist=95695),CAMK1D(dist=3263)	IL36G	IL36G	2	112978005	112985657	interleukin 36 gamma	TRANS
OID30682	10	10-12347697-G-T	12347697	T	G	1054	0.00474383	-1.48604	0.314492	2.3e-06	rs149708320	chr10-12347697-G-T	CDC123(dist=97108),CAMK1D(dist=1850)	TREML1	TREML1	6	41149260	41154349	triggering receptor expressed on myeloid cells like 1	TRANS
OID31081	10	10-123501736-C-T	123501736	T	C	1054	0.0175522	0.725044	0.155146	2.96e-06	rs76223178	chr10-123501736-C-T	BUB3(dist=331269),GPR26(dist=164619)	CRYBB2	CRYBB2	22	25219638	25231869	crystallin beta B2	TRANS
OID31163	10	10-123517619-G-A	123517619	A	G	1054	0.0227704	0.696936	0.145642	1.71e-06	rs7078677	chr10-123517619-G-A	BUB3(dist=347152),GPR26(dist=148736)	NMRK2	NMRK2	19	3933102	3942416	nicotinamide riboside kinase 2	TRANS
OID20603	10	10-123524689-A-T	123524689	T	A	1054	0.203036	-0.249275	0.0528971	2.45e-06	rs946249	chr10-123524689-A-T	BUB3(dist=354222),GPR26(dist=141666)	CD200	CD200	3	112332572	112362811	CD200 molecule	TRANS
OID30346	10	10-123532272-G-A	123532272	A	G	1054	0.0906072	-0.407043	0.0761739	9.11e-08	rs73374146	chr10-123532272-G-A	BUB3(dist=361805),GPR26(dist=134083)	LILRA6	LILRA6	19	54236589	54242795	leukocyte immunoglobulin like receptor A6	TRANS
OID20933	10	10-123535055-C-G	123535055	G	C	1054	0.0844402	-0.374802	0.0816768	4.46e-06	rs10794621	chr10-123535055-C-G	BUB3(dist=364588),GPR26(dist=131300)	GFRA3	GFRA3	5	138252379	138274621	GDNF family receptor alpha 3	TRANS
OID30212	10	10-123544099-A-G	123544099	G	A	1054	0.00474383	-1.50817	0.313992	1.56e-06	rs180723683	chr10-123544099-A-G	BUB3(dist=373632),GPR26(dist=122256)	LMOD1	LMOD1	1	201896455	201946548	leiomodin 1	TRANS
OID21439	10	10-123571908-C-T	123571908	T	C	1054	0.0370019	0.606695	0.119383	3.74e-07	rs77440629	chr10-123571908-C-T	BUB3(dist=401441),GPR26(dist=94447)	MMP12	MMP12	11	102862742	102874982	matrix metallopeptidase 12	TRANS
OID20995	10	10-123575330-A-G	123575330	G	A	1054	0.444972	-0.212853	0.0447118	1.93e-06	rs1317739	chr10-123575330-A-G	BUB3(dist=404863),GPR26(dist=91025)	CST5	CST5	20	23875933	23879748	cystatin D	TRANS
OID30932	10	10-123610085-A-G	123610085	G	A	1054	0.0574004	-0.439243	0.0947902	3.59e-06	rs114031744	chr10-123610085-A-G	BUB3(dist=439618),GPR26(dist=56270)	DIPK1C	DIPK1C	18	74434774	74457308	divergent protein kinase domain 1C	TRANS
OID31429	10	10-123611457-A-G	123611457	G	A	1054	0.381404	-0.21113	0.0449655	2.66e-06	rs1011056	chr10-123611457-A-G	BUB3(dist=440990),GPR26(dist=54898)	TRIM58	TRIM58	1	247857186	247880136	tripartite motif containing 58	TRANS
OID20622	10	10-123632475-C-T	123632475	T	C	1054	0.137571	0.305198	0.0641119	1.93e-06	rs60017289	chr10-123632475-C-T	BUB3(dist=462008),GPR26(dist=33880)	CXCL17	CXCL17	19	42428285	42442946	C-X-C motif chemokine ligand 17	TRANS
OID21528	10	10-123645233-C-T	123645233	T	C	1054	0.00521822	1.54028	0.311144	7.41e-07	rs553247901	chr10-123645233-C-T	BUB3(dist=474766),GPR26(dist=21122)	CEACAM1	CEACAM1	19	42507305	42528481	CEA cell adhesion molecule 1	TRANS
OID20324	10	10-123649439-C-T	123649439	T	C	1054	0.00474383	-1.49175	0.326317	4.84e-06	rs146559045	chr10-123649439-C-T	BUB3(dist=478972),GPR26(dist=16916)	LILRB5	LILRB5	19	54249420	54257273	leukocyte immunoglobulin like receptor B5	TRANS
OID31374	10	10-123665040-G-C	123665040	C	G	1054	0.651803	-0.219862	0.0449194	9.85e-07	rs747361	chr10-123665040-G-C	BUB3(dist=494573),GPR26(dist=1315)	SNX2	SNX2	5	122774995	122834541	sorting nexin 2	TRANS
OID31378	10	10-123665040-G-C	123665040	C	G	1054	0.651803	-0.219242	0.0449197	1.06e-06	rs747361	chr10-123665040-G-C	BUB3(dist=494573),GPR26(dist=1315)	NMI	NMI	2	151270469	151289668	N-myc and STAT interactor	TRANS
OID21016	10	10-123665040-G-C	123665040	C	G	1054	0.651803	-0.217802	0.044928	1.25e-06	rs747361	chr10-123665040-G-C	BUB3(dist=494573),GPR26(dist=1315)	VTA1	VTA1	6	142147161	142224684	vesicle trafficking 1	TRANS
OID20305	10	10-123665040-G-C	123665040	C	G	1054	0.651803	-0.212532	0.0449494	2.26e-06	rs747361	chr10-123665040-G-C	BUB3(dist=494573),GPR26(dist=1315)	CASP3	CASP3	4	184627695	184649475	caspase 3	TRANS
OID31386	10	10-123665040-G-C	123665040	C	G	1054	0.651803	-0.211722	0.0449568	2.48e-06	rs747361	chr10-123665040-G-C	BUB3(dist=494573),GPR26(dist=1315)	VPS4B	VPS4B	18	63389191	63422476	vacuolar protein sorting 4 homolog B	TRANS
OID31121	10	10-123665040-G-C	123665040	C	G	1054	0.651803	-0.211514	0.0449491	2.53e-06	rs747361	chr10-123665040-G-C	BUB3(dist=494573),GPR26(dist=1315)	TXNDC9	TXNDC9	2	99318984	99336333	thioredoxin domain containing 9	TRANS
OID31494	10	10-123665040-G-C	123665040	C	G	1054	0.651803	-0.211451	0.0449527	2.55e-06	rs747361	chr10-123665040-G-C	BUB3(dist=494573),GPR26(dist=1315)	YARS1	YARS1	1	32775238	32818032	tyrosyl-tRNA synthetase 1	TRANS
OID30538	10	10-123665040-G-C	123665040	C	G	1054	0.651803	-0.210293	0.0449581	2.9e-06	rs747361	chr10-123665040-G-C	BUB3(dist=494573),GPR26(dist=1315)	MTDH	MTDH	8	97644183	97730260	metadherin	TRANS
OID21037	10	10-123665040-G-C	123665040	C	G	1054	0.651803	-0.208902	0.044969	3.39e-06	rs747361	chr10-123665040-G-C	BUB3(dist=494573),GPR26(dist=1315)	ENO1	ENO1	1	8860999	8879884	enolase 1	TRANS
OID20097	10	10-123665040-G-C	123665040	C	G	1054	0.651803	-0.208572	0.0449709	3.52e-06	rs747361	chr10-123665040-G-C	BUB3(dist=494573),GPR26(dist=1315)	GYS1	GYS1	19	48968129	48993309	glycogen synthase 1	TRANS
OID20379	10	10-123665040-G-C	123665040	C	G	1054	0.651803	-0.216723	0.0467381	3.54e-06	rs747361	chr10-123665040-G-C	BUB3(dist=494573),GPR26(dist=1315)	SELP	SELP	1	169588849	169630124	selectin P	TRANS
OID20616	10	10-123665040-G-C	123665040	C	G	1054	0.651803	-0.207234	0.0449767	4.07e-06	rs747361	chr10-123665040-G-C	BUB3(dist=494573),GPR26(dist=1315)	CD40LG	CD40LG
OID31322	10	10-123665040-G-C	123665040	C	G	1054	0.651803	-0.206799	0.0449685	4.25e-06	rs747361	chr10-123665040-G-C	BUB3(dist=494573),GPR26(dist=1315)	SERPINH1	SERPINH1	11	75562252	75572811	serpin family H member 1	TRANS
OID30946	10	10-123665040-G-C	123665040	C	G	1054	0.651803	-0.206385	0.0449818	4.47e-06	rs747361	chr10-123665040-G-C	BUB3(dist=494573),GPR26(dist=1315)	GTPBP2	GTPBP2	6	43620480	43629264	GTP binding protein 2	TRANS
OID30611	10	10-123665040-G-C	123665040	C	G	1054	0.651803	-0.212907	0.0464455	4.56e-06	rs747361	chr10-123665040-G-C	BUB3(dist=494573),GPR26(dist=1315)	GP5	GP5	3	194394820	194399266	glycoprotein V platelet	TRANS
OID21000	10	10-123665040-G-C	123665040	C	G	1054	0.651803	-0.205714	0.0449808	4.8e-06	rs747361	chr10-123665040-G-C	BUB3(dist=494573),GPR26(dist=1315)	EIF4B	EIF4B	12	53006455	53042215	eukaryotic translation initiation factor 4B	TRANS
OID21234	10	10-123700457-T-C	123700457	C	T	1054	0.00332068	1.89299	0.374506	4.31e-07	rs11248238	chr10-123700457-T-C	GPR26(dist=3060),CPXM2(dist=45182)	AIF1	AIF1	6	31615233	31617015	allograft inflammatory factor 1	TRANS
OID20810	10	10-123707399-C-T	123707399	T	C	1054	0.138994	-0.298171	0.0623724	1.75e-06	rs732712	chr10-123707399-C-T	GPR26(dist=10002),CPXM2(dist=38240)	ANXA5	ANXA5	4	121667945	121696980	annexin A5	TRANS
OID31130	10	10-123742032-G-T	123742032	T	G	1054	0.00474383	-1.479	0.31451	2.57e-06	rs193170680	chr10-123742032-G-T	GPR26(dist=44635),CPXM2(dist=3607)	DNAJA4	DNAJA4	15	78264144	78282196	DnaJ heat shock protein family (Hsp40) member A4	TRANS
OID20823	10	10-123750662-G-A	123750662	A	G	1054	0.212049	0.251344	0.0535717	2.71e-06	rs10794564	chr10-123750662-G-A	CPXM2	IDI2	IDI2	10	1018910	1044201	isopentenyl-diphosphate delta isomerase 2	TRANS
OID20514	10	10-123759305-G-C	123759305	C	G	1054	0.00426945	-1.57152	0.33083	2.03e-06	rs142850222	chr10-123759305-G-C	CPXM2	SH2D1A	SH2D1A
OID30488	10	10-123761231-G-A	123761231	A	G	1054	0.10389	-0.338592	0.0689631	9.12e-07	rs114578053	chr10-123761231-G-A	CPXM2	AKR7L	AKR7L	1	19265981	19274122	aldo-keto reductase family 7 like (gene/pseudogene)	TRANS
OID30600	10	10-123772381-G-C	123772381	C	G	1054	0.190702	0.257441	0.0563781	4.96e-06	rs60125559	chr10-123772381-G-C	CPXM2	GAPDH	GAPDH	12	6534516	6538371	glyceraldehyde-3-phosphate dehydrogenase	TRANS
OID30712	10	10-123787068-C-G	123787068	G	C	1054	0.14611	0.292594	0.0623372	2.68e-06	rs56975826	chr10-123787068-C-G	CPXM2	CAT	CAT	11	34438933	34472060	catalase	TRANS
OID21145	10	10-123801755-T-C	123801755	C	T	1054	0.0028463	-1.93835	0.404945	1.7e-06	rs75466788	chr10-123801755-T-C	CPXM2	TNFRSF1B	TNFRSF1B	1	12166990	12209220	TNF receptor superfamily member 1B	TRANS
OID30858	10	10-12381745-G-T	12381745	T	G	1054	0.245256	-0.225082	0.0484525	3.39e-06	rs11593217	chr10-12381745-G-T	CAMK1D	DEFB118	DEFB118	20	31368600	31373902	defensin beta 118	TRANS
OID20227	10	10-123827373-G-C	123827373	C	G	1054	0.0227704	0.692096	0.14624	2.22e-06	rs76402816	chr10-123827373-G-C	CPXM2	FBP1	FBP1	9	94603138	94640263	fructose-bisphosphatase 1	TRANS
OID20886	10	10-123876548-T-C	123876548	C	T	1054	0.00379507	-1.61442	0.351503	4.37e-06	rs144034260	chr10-123876548-T-C	CPXM2	ANXA10	ANXA10	4	168092536	168187736	annexin A10	TRANS
OID30322	10	10-123891193-G-C	123891193	C	G	1054	0.386622	-0.389174	0.0419254	1.65e-20	rs28741041	chr10-123891193-G-C	CPXM2	CPXM2	CPXM2	10	123745638	123891807	carboxypeptidase X, M14 family member 2	CIS
OID20788	10	10-123894483-G-A	123894483	A	G	1054	0.00616698	1.36916	0.275894	6.95e-07	rs112803914	chr10-123894483-G-A	CPXM2(dist=2676),CHST15(dist=113185)	CXCL3	CXCL3	4	74036590	74038689	C-X-C motif chemokine ligand 3	TRANS
OID30764	10	10-123894483-G-A	123894483	A	G	1054	0.00616698	1.30822	0.276227	2.18e-06	rs112803914	chr10-123894483-G-A	CPXM2(dist=2676),CHST15(dist=113185)	PF4	PF4	4	73980814	73982124	platelet factor 4	TRANS
OID20698	10	10-123894483-G-A	123894483	A	G	1054	0.00616698	1.27956	0.276318	3.64e-06	rs112803914	chr10-123894483-G-A	CPXM2(dist=2676),CHST15(dist=113185)	EGF	EGF	4	109912882	110013766	epidermal growth factor	TRANS
OID20322	10	10-123905931-C-T	123905931	T	C	1054	0.00664137	1.34541	0.275167	1.01e-06	rs115388630	chr10-123905931-C-T	CPXM2(dist=14124),CHST15(dist=101737)	SPP1	SPP1	4	87975649	87983411	secreted phosphoprotein 1	TRANS
OID30900	10	10-123907783-A-G	123907783	G	A	1054	0.0393738	-0.539804	0.110216	9.7e-07	rs72829714	chr10-123907783-A-G	CPXM2(dist=15976),CHST15(dist=99885)	NLGN1	NLGN1	3	173395951	174294372	neuroligin 1	TRANS
OID31229	10	10-123912822-G-A	123912822	A	G	1054	0.143738	0.287704	0.0606966	2.14e-06	rs74162974	chr10-123912822-G-A	CPXM2(dist=21015),CHST15(dist=94846)	IL3	IL3	5	132060654	132063204	interleukin 3	TRANS
OID31260	10	10-123929680-T-C	123929680	C	T	352	0.227273	0.462047	0.0910822	3.92e-07	rs73368774	chr10-123929680-T-C	CPXM2(dist=37873),CHST15(dist=77988)	ARAF	ARAF
OID31450	10	10-12393318-A-C	12393318	C	A	1054	0.00426945	-1.63523	0.343436	1.92e-06	rs143222043	chr10-12393318-A-C	CAMK1D	ZNRD2	ZNRD2	11	65569219	65571888	zinc ribbon domain containing 2	TRANS
OID20495	10	10-123960011-A-G	123960011	G	A	1054	0.00711575	-1.20762	0.257427	2.72e-06	rs575332714	chr10-123960011-A-G	CPXM2(dist=68204),CHST15(dist=47657)	IFNG	IFNG	12	67989444	68159740	interferon gamma	TRANS
OID21445	10	10-124025559-A-G	124025559	G	A	1054	0.00996205	-1.02437	0.218208	2.67e-06	rs75637231	chr10-124025559-A-G	CHST15	ARG1	ARG1	6	131573225	131584329	arginase 1	TRANS
OID21188	10	10-124025839-C-T	124025839	T	C	1054	0.00616698	-1.33331	0.275723	1.33e-06	rs181833376	chr10-124025839-C-T	CHST15	ADCYAP1R1	ADCYAP1R1	7	31052307	31111479	ADCYAP receptor type I	TRANS
OID20870	10	10-124028989-T-A	124028989	A	T	1054	0.0213472	-0.703247	0.150858	3.14e-06	rs76710382	chr10-124028989-T-A	CHST15	TARBP2	TARBP2	12	53500920	53506431	TARBP2 subunit of RISC loading complex	TRANS
OID20650	10	10-12403186-C-T	12403186	T	C	1054	0.00616698	1.5577	0.285875	5.07e-08	rs141534161	chr10-12403186-C-T	CAMK1D(NM_001351032:c.-263617C>T)	VEGFA	VEGFA	6	43770208	43786486	vascular endothelial growth factor A	TRANS
OID20938	10	10-12403186-C-T	12403186	T	C	1054	0.00616698	1.38173	0.275773	5.43e-07	rs141534161	chr10-12403186-C-T	CAMK1D(NM_001351032:c.-263617C>T)	RSPO1	RSPO1	1	37611349	37634892	R-spondin 1	TRANS
OID20167	10	10-12403186-C-T	12403186	T	C	1054	0.00616698	1.29796	0.276086	2.59e-06	rs141534161	chr10-12403186-C-T	CAMK1D(NM_001351032:c.-263617C>T)	IGSF8	IGSF8	1	160091338	160098828	immunoglobulin superfamily member 8	TRANS
OID21122	10	10-12403186-C-T	12403186	T	C	1054	0.00616698	1.32885	0.285315	3.2e-06	rs141534161	chr10-12403186-C-T	CAMK1D(NM_001351032:c.-263617C>T)	CD99L2	CD99L2
OID20783	10	10-12403186-C-T	12403186	T	C	1054	0.00616698	1.26513	0.275969	4.55e-06	rs141534161	chr10-12403186-C-T	CAMK1D(NM_001351032:c.-263617C>T)	TNFRSF14	TNFRSF14	1	2549919	2565622	TNF receptor superfamily member 14	TRANS
OID31384	10	10-124036039-G-A	124036039	A	G	1054	0.00332068	-1.96579	0.374428	1.52e-07	rs377174320	chr10-124036039-G-A	CHST15	CAPN3	CAPN3	15	42359499	42412317	calpain 3	TRANS
OID30329	10	10-124038711-T-G	124038711	G	T	1054	0.100569	0.339979	0.0693529	9.48e-07	rs78168808	chr10-124038711-T-G	CHST15	NPL	NPL	1	182789448	182830384	N-acetylneuraminate pyruvate lyase	TRANS
OID20591	10	10-124042998-A-C	124042998	C	A	1054	0.0759013	0.393738	0.0854922	4.11e-06		chr10-124042998-A-C	CHST15	NTF3	NTF3	12	5432107	5495299	neurotrophin 3	TRANS
OID20375	10	10-124064074-A-G	124064074	G	A	1054	0.30408	-0.230925	0.0489473	2.38e-06	rs4641398	chr10-124064074-A-G	CHST15	TIMD4	TIMD4	5	156919291	156963226	T cell immunoglobulin and mucin domain containing 4	TRANS
OID21227	10	10-124105455-C-T	124105455	T	C	1054	0.137571	-0.285799	0.0618571	3.83e-06	rs12767203	chr10-124105455-C-T	CHST15(dist=11857),OAT(dist=291848)	NAMPT	NAMPT	7	106248297	106284983	nicotinamide phosphoribosyltransferase	TRANS
OID20922	10	10-124126163-G-A	124126163	A	G	1054	0.0028463	1.92216	0.405163	2.09e-06		chr10-124126163-G-A	CHST15(dist=32565),OAT(dist=271140)	PHOSPHO1	PHOSPHO1	17	49223365	49230787	phosphoethanolamine/phosphocholine phosphatase 1	TRANS
OID30282	10	10-124134924-G-C	124134924	C	G	1054	0.235768	0.263684	0.0527642	5.81e-07		chr10-124134924-G-C	CHST15(dist=41326),OAT(dist=262379)	POMC	POMC	2	25160852	25168851	proopiomelanocortin	TRANS
OID30697	10	10-124134924-G-C	124134924	C	G	1054	0.235768	0.259324	0.0529125	9.53e-07		chr10-124134924-G-C	CHST15(dist=41326),OAT(dist=262379)	CR1	CR1	1	207496156	207641765	complement C3b/C4b receptor 1 (Knops blood group)	TRANS
OID21265	10	10-124134924-G-C	124134924	C	G	1054	0.235768	0.235901	0.051017	3.76e-06		chr10-124134924-G-C	CHST15(dist=41326),OAT(dist=262379)	CD28	CD28	2	203706474	203738912	CD28 molecule	TRANS
OID21273	10	10-124166578-A-G	124166578	G	A	1054	0.902277	-0.363011	0.0768796	2.34e-06		chr10-124166578-A-G	CHST15(dist=72980),OAT(dist=230725)	PDCD1LG2	PDCD1LG2	9	5510530	5571282	programmed cell death 1 ligand 2	TRANS
OID31501	10	10-124172664-C-G	124172664	G	C	1054	0.178842	-0.267834	0.0567246	2.34e-06		chr10-124172664-C-G	CHST15(dist=79066),OAT(dist=224639)	LMNB1	LMNB1	5	126751962	126837020	lamin B1	TRANS
OID20925	10	10-124180204-A-G	124180204	G	A	1054	0.976755	-0.69301	0.14994	3.8e-06		chr10-124180204-A-G	CHST15(dist=86606),OAT(dist=217099)	PAEP	PAEP	9	135561755	135566954	progestagen associated endometrial protein	TRANS
OID30513	10	10-124204248-G-A	124204248	A	G	1054	0.0175522	0.83299	0.165142	4.56e-07		chr10-124204248-G-A	CHST15(dist=110650),OAT(dist=193055)	ACRV1	ACRV1	11	125671521	125680847	acrosomal vesicle protein 1	TRANS
OID31292	10	10-124220227-G-A	124220227	A	G	1054	0.00426945	1.54595	0.330982	3e-06		chr10-124220227-G-A	CHST15(dist=126629),OAT(dist=177076)	SHPK	SHPK	17	3608239	3636250	sedoheptulokinase	TRANS
OID20278	10	10-124232331-A-G	124232331	G	A	1054	0.199241	-0.257087	0.0553576	3.42e-06	rs12359714	chr10-124232331-A-G	CHST15(dist=138733),OAT(dist=164972)	DPT	DPT	1	168695467	168729206	dermatopontin	TRANS
OID20242	10	10-124235784-C-T	124235784	T	C	1054	0.0721063	-0.422069	0.0834054	4.18e-07	rs79671641	chr10-124235784-C-T	CHST15(dist=142186),OAT(dist=161519)	EPHB4	EPHB4	7	100802564	100827523	EPH receptor B4	TRANS
OID21079	10	10-124235784-C-T	124235784	T	C	1054	0.0721063	-0.426825	0.0863005	7.58e-07	rs79671641	chr10-124235784-C-T	CHST15(dist=142186),OAT(dist=161519)	DSC2	DSC2	18	31058840	31102421	desmocollin 2	TRANS
OID31460	10	10-124235784-C-T	124235784	T	C	1054	0.0721063	-0.385961	0.083532	3.83e-06	rs79671641	chr10-124235784-C-T	CHST15(dist=142186),OAT(dist=161519)	EFCAB14	EFCAB14	1	46674035	46719114	EF-hand calcium binding domain 14	TRANS
OID20365	10	10-124236932-T-C	124236932	C	T	1054	0.06926	-0.513385	0.0886702	7.05e-09	rs4271345	chr10-124236932-T-C	CHST15(dist=143334),OAT(dist=160371)	CTSZ	CTSZ	20	58995184	59007254	cathepsin Z	TRANS
OID20383	10	10-124236932-T-C	124236932	C	T	1054	0.06926	-0.483883	0.0882558	4.19e-08	rs4271345	chr10-124236932-T-C	CHST15(dist=143334),OAT(dist=160371)	HSPG2	HSPG2	1	21822243	21937310	heparan sulfate proteoglycan 2	TRANS
OID20400	10	10-124236932-T-C	124236932	C	T	1054	0.06926	-0.466092	0.088431	1.36e-07	rs4271345	chr10-124236932-T-C	CHST15(dist=143334),OAT(dist=160371)	CST3	CST3	20	23626705	23637955	cystatin C	TRANS
OID20233	10	10-124236932-T-C	124236932	C	T	1054	0.06926	-0.459109	0.0887046	2.27e-07	rs4271345	chr10-124236932-T-C	CHST15(dist=143334),OAT(dist=160371)	FAM3C	FAM3C	7	121348850	121396368	FAM3 metabolism regulating signaling molecule C	TRANS
OID21144	10	10-124236932-T-C	124236932	C	T	1054	0.06926	-0.451787	0.0885628	3.37e-07	rs4271345	chr10-124236932-T-C	CHST15(dist=143334),OAT(dist=160371)	VSIG4	VSIG4
OID20320	10	10-124236932-T-C	124236932	C	T	1054	0.06926	-0.445709	0.0889978	5.5e-07	rs4271345	chr10-124236932-T-C	CHST15(dist=143334),OAT(dist=160371)	QPCT	QPCT	2	37344629	37373322	glutaminyl-peptide cyclotransferase	TRANS
OID20205	10	10-124236932-T-C	124236932	C	T	1054	0.06926	-0.441038	0.0882415	5.79e-07	rs4271345	chr10-124236932-T-C	CHST15(dist=143334),OAT(dist=160371)	NPDC1	NPDC1	9	137039462	137046177	neural proliferation, differentiation and control 1	TRANS
OID21446	10	10-124236932-T-C	124236932	C	T	1054	0.06926	-0.431829	0.0881778	9.72e-07	rs4271345	chr10-124236932-T-C	CHST15(dist=143334),OAT(dist=160371)	TNFRSF19	TNFRSF19	13	23570369	23676105	TNF receptor superfamily member 19	TRANS
OID20339	10	10-124236932-T-C	124236932	C	T	1054	0.06926	-0.416088	0.0853687	1.09e-06	rs4271345	chr10-124236932-T-C	CHST15(dist=143334),OAT(dist=160371)	CD59	CD59	11	33703009	33736479	CD59 molecule (CD59 blood group)	TRANS
OID20377	10	10-124236932-T-C	124236932	C	T	1054	0.06926	-0.428078	0.088447	1.3e-06	rs4271345	chr10-124236932-T-C	CHST15(dist=143334),OAT(dist=160371)	CD55	CD55	1	207321677	207360966	CD55 molecule (Cromer blood group)	TRANS
OID20647	10	10-124236932-T-C	124236932	C	T	1054	0.06926	-0.42791	0.0890412	1.54e-06	rs4271345	chr10-124236932-T-C	CHST15(dist=143334),OAT(dist=160371)	CD160	CD160	1	145719498	145739288	CD160 molecule	TRANS
OID20414	10	10-124236932-T-C	124236932	C	T	1054	0.06926	-0.403391	0.0855692	2.43e-06	rs4271345	chr10-124236932-T-C	CHST15(dist=143334),OAT(dist=160371)	EFEMP1	EFEMP1	2	55865966	55923782	EGF containing fibulin extracellular matrix protein 1	TRANS
OID20413	10	10-124236932-T-C	124236932	C	T	1054	0.06926	-0.413714	0.0886085	3.03e-06	rs4271345	chr10-124236932-T-C	CHST15(dist=143334),OAT(dist=160371)	IGFBP6	IGFBP6	12	53097666	53102340	insulin like growth factor binding protein 6	TRANS
OID21110	10	10-124237605-C-T	124237605	T	C	1054	0.274194	-0.234751	0.0504889	3.33e-06	rs10901834	chr10-124237605-C-T	CHST15(dist=144007),OAT(dist=159698)	CD99	CD99
OID20999	10	10-124242501-G-A	124242501	A	G	1054	0.127135	-0.304425	0.0640682	2.02e-06	rs73372361	chr10-124242501-G-A	CHST15(dist=148903),OAT(dist=154802)	ACVRL1	ACVRL1	12	51907503	51923361	activin A receptor like type 1	TRANS
OID20380	10	10-124244437-G-T	124244437	T	G	1054	0.132827	-0.287922	0.0628957	4.7e-06	rs7922291	chr10-124244437-G-T	CHST15(dist=150839),OAT(dist=152866)	CD46	CD46	1	207752037	207795516	CD46 molecule	TRANS
OID20284	10	10-124244698-C-T	124244698	T	C	1054	0.343928	-0.237736	0.0480296	7.43e-07	rs73372371	chr10-124244698-C-T	CHST15(dist=151100),OAT(dist=152605)	LGALS3	LGALS3	14	55129251	55145430	galectin 3	TRANS
OID30413	10	10-124244698-C-T	124244698	T	C	1054	0.343928	-0.218565	0.047575	4.35e-06	rs73372371	chr10-124244698-C-T	CHST15(dist=151100),OAT(dist=152605)	GM2A	GM2A	5	151253184	151270439	ganglioside GM2 activator	TRANS
OID30574	10	10-124244918-A-T	124244918	T	A	1054	0.143264	-0.306684	0.0637311	1.49e-06	rs73372375	chr10-124244918-A-T	CHST15(dist=151320),OAT(dist=152385)	GHR	GHR	5	42423438	42721878	growth hormone receptor	TRANS
OID30312	10	10-124246723-T-G	124246723	G	T	1054	0.543643	-0.196056	0.0429404	4.98e-06	rs10901445	chr10-124246723-T-G	CHST15(dist=153125),OAT(dist=150580)	BCAT1	BCAT1	12	24810023	24949101	branched chain amino acid transaminase 1	TRANS
OID20894	10	10-124249251-T-C	124249251	C	T	1054	0.279886	-0.224364	0.0481989	3.24e-06	rs11244794	chr10-124249251-T-C	CHST15(dist=155653),OAT(dist=148052)	TIGAR	TIGAR	12	4321212	4360024	TP53 induced glycolysis regulatory phosphatase	TRANS
OID30107	10	10-124250613-A-G	124250613	G	A	1054	0.0967742	-0.346476	0.0745066	3.32e-06	rs11812820	chr10-124250613-A-G	CHST15(dist=157015),OAT(dist=146690)	SLC51B	SLC51B	15	65045386	65053397	solute carrier family 51 subunit beta	TRANS
OID30367	10	10-124251217-A-C	124251217	C	A	1054	0.637571	-0.220816	0.0464029	1.95e-06	rs10794074	chr10-124251217-A-C	CHST15(dist=157619),OAT(dist=146086)	LCP1	LCP1	13	46125922	46182177	lymphocyte cytosolic protein 1	TRANS
OID21510	10	10-124259735-C-T	124259735	T	C	1054	0.0227704	0.728053	0.152287	1.75e-06	rs142127984	chr10-124259735-C-T	CHST15(dist=166137),OAT(dist=137568)	ERBB4	ERBB4	2	211375716	212538802	erb-b2 receptor tyrosine kinase 4	TRANS
OID31420	10	10-124265202-G-A	124265202	A	G	1054	0.00237192	-2.28997	0.458644	5.95e-07	rs144938235	chr10-124265202-G-A	CHST15(dist=171604),OAT(dist=132101)	MPRIP	MPRIP	17	17042456	17192643	myosin phosphatase Rho interacting protein	TRANS
OID20734	10	10-124265527-G-A	124265527	A	G	1054	0.0303605	0.649695	0.132898	1.02e-06	rs143039092	chr10-124265527-G-A	CHST15(dist=171929),OAT(dist=131776)	ROBO1	ROBO1	3	78597237	79767998	roundabout guidance receptor 1	TRANS
OID31221	10	10-124267272-C-T	124267272	T	C	1054	0.00711575	-1.20996	0.256627	2.42e-06	rs116499150	chr10-124267272-C-T	CHST15(dist=173674),OAT(dist=130031)	FOS	FOS	14	75278827	75282230	Fos proto-oncogene, AP-1 transcription factor subunit	TRANS
OID30149	10	10-124277184-C-A	124277184	A	C	1054	0.127135	-0.302243	0.0630947	1.67e-06	rs7082780	chr10-124277184-C-A	CHST15(dist=183586),OAT(dist=120119)	PROCR	PROCR	20	35172071	35177362	protein C receptor	TRANS
OID30428	10	10-124277398-C-T	124277398	T	C	1054	0.533207	0.21647	0.0439848	8.59e-07	rs4633414	chr10-124277398-C-T	CHST15(dist=183800),OAT(dist=119905)	TLR4	TLR4	9	117704402	117724735	toll like receptor 4	TRANS
OID21007	10	10-124278388-C-T	124278388	T	C	1054	0.0147059	0.876945	0.186391	2.54e-06	rs7087848	chr10-124278388-C-T	CHST15(dist=184790),OAT(dist=118915)	ROBO2	ROBO2	3	76310879	77649963	roundabout guidance receptor 2	TRANS
OID20665	10	10-124302369-C-T	124302369	T	C	1054	0.00948767	-1.0688	0.23259	4.32e-06	rs61861801	chr10-124302369-C-T	CHST15(dist=208771),OAT(dist=94934)	FASLG	FASLG	1	172659007	172666876	Fas ligand	TRANS
OID21116	10	10-124308814-C-T	124308814	T	C	1054	0.00616698	-1.31442	0.276123	1.93e-06	rs138631832	chr10-124308814-C-T	CHST15(dist=215216),OAT(dist=88489)	IL1R1	IL1R1	2	102070389	102179874	interleukin 1 receptor type 1	TRANS
OID31181	10	10-12432646-A-G	12432646	G	A	1054	0.974858	0.663315	0.139404	1.95e-06	rs2801462	chr10-12432646-A-G	CAMK1D	UNC79	UNC79	14	93333181	93707876	unc-79 homolog, NALCN channel complex subunit	TRANS
OID30602	10	10-124351428-A-C	124351428	C	A	1054	0.0355787	0.529182	0.11537	4.5e-06	rs56057715	chr10-124351428-A-C	CHST15(dist=257830),OAT(dist=45875)	DDI2	DDI2	1	15617457	15669044	DNA damage inducible 1 homolog 2	TRANS
OID31255	10	10-124353673-G-A	124353673	A	G	1054	0.00474383	1.43342	0.313165	4.71e-06	rs79773180	chr10-124353673-G-A	CHST15(dist=260075),OAT(dist=43630)	COL9A2	COL9A2	1	40300488	40317286	collagen type IX alpha 2 chain	TRANS
OID30185	10	10-124409012-G-A	124409012	A	G	1054	0.0142315	0.897849	0.183186	9.52e-07	rs57705290	chr10-124409012-G-A	OAT	TSNAX	TSNAX	1	231528652	232041273	translin associated factor X	TRANS
OID20710	10	10-124409012-G-A	124409012	A	G	1054	0.0142315	0.890904	0.183239	1.16e-06	rs57705290	chr10-124409012-G-A	OAT	GLOD4	GLOD4	17	759308	782331	glyoxalase domain containing 4	TRANS
OID21022	10	10-124409012-G-A	124409012	A	G	1054	0.0142315	0.875038	0.183311	1.81e-06	rs57705290	chr10-124409012-G-A	OAT	NSFL1C	NSFL1C	20	1442161	1467692	NSFL1 cofactor	TRANS
OID31129	10	10-124431477-A-G	124431477	G	A	1054	0.00332068	-1.79309	0.370847	1.33e-06	rs140353054	chr10-124431477-A-G	OAT(dist=12501),NKX1-2(dist=13767)	INSL3	INSL3	19	17816511	17821519	insulin like 3	TRANS
OID20943	10	10-124464115-G-T	124464115	T	G	1054	0.00474383	-1.54151	0.32431	2e-06	rs145748197	chr10-124464115-G-T	LHPP	SCARB2	SCARB2	4	76158738	76213824	scavenger receptor class B member 2	TRANS
OID20749	10	10-124464426-C-T	124464426	T	C	1054	0.264232	0.442061	0.0508415	3.47e-18	rs12261656	chr10-124464426-C-T	LHPP	LHPP	LHPP	10	124461822	124614141	phospholysine phosphohistidine inorganic pyrophosphate phosphatase	CIS
OID31053	10	10-124473728-G-C	124473728	C	G	1054	0.0275142	0.6259	0.133733	2.87e-06	rs149271150	chr10-124473728-G-C	LHPP	CSNK2A1	CSNK2A1	20	472497	543790	casein kinase 2 alpha 1	TRANS
OID20408	10	10-124474047-C-A	124474047	A	C	1054	0.00616698	-1.26737	0.276024	4.4e-06	rs146191677	chr10-124474047-C-A	LHPP	PTGDS	PTGDS	9	136977503	136981742	prostaglandin D2 synthase	TRANS
OID20080	10	10-12448011-C-T	12448011	T	C	1054	0.0270398	-0.620651	0.134794	4.14e-06	rs34191611	chr10-12448011-C-T	CAMK1D	MTPN	MTPN	7	135926759	135977359	myotrophin	TRANS
OID21038	10	10-124484894-G-T	124484894	T	G	1054	0.00379507	-1.79574	0.362462	7.26e-07	rs192658471	chr10-124484894-G-T	LHPP	CHGB	CHGB	20	5911509	5925353	chromogranin B	TRANS
OID31015	10	10-124500827-G-A	124500827	A	G	1054	0.00379507	1.60694	0.35096	4.68e-06	rs117530711	chr10-124500827-G-A	LHPP	TMEM25	TMEM25	11	118531191	118547286	transmembrane protein 25	TRANS
OID20523	10	10-124503856-A-G	124503856	G	A	1054	0.00379507	1.72872	0.364363	2.09e-06		chr10-124503856-A-G	LHPP	CCL7	CCL7	17	34270220	34272242	C-C motif chemokine ligand 7	TRANS
OID21508	10	10-12450460-T-C	12450460	C	T	1054	0.0332068	0.57604	0.125353	4.32e-06	rs116508466	chr10-12450460-T-C	CAMK1D	XPNPEP2	XPNPEP2
OID31252	10	10-124513106-T-G	124513106	G	T	1054	0.00332068	1.85278	0.372778	6.69e-07	rs139935497	chr10-124513106-T-G	LHPP	EPN1	EPN1	19	55675194	55709532	epsin 1	TRANS
OID21317	10	10-124525029-A-G	124525029	G	A	1054	0.701613	-0.213154	0.0465016	4.57e-06	rs2168213	chr10-124525029-A-G	LHPP	CNPY4	CNPY4	7	100119633	100125505	canopy FGF signaling regulator 4	TRANS
OID21276	10	10-124532078-C-T	124532078	T	C	1054	0.650379	-0.206024	0.0451212	4.97e-06	rs11245268	chr10-124532078-C-T	LHPP	IL6	IL6	7	22725394	22731998	interleukin 6	TRANS
OID31149	10	10-124536157-G-A	124536157	A	G	1054	0.168406	0.282171	0.0563735	5.57e-07		chr10-124536157-G-A	LHPP	ATXN3	ATXN3	14	92058551	92106621	ataxin 3	TRANS
OID30140	10	10-124546969-A-C	124546969	C	A	1054	0.66129	0.216579	0.0465862	3.34e-06	rs6597841	chr10-124546969-A-C	LHPP	PRKD2	PRKD2	19	46674315	46717127	protein kinase D2	TRANS
OID20931	10	10-124548898-G-A	124548898	A	G	1054	0.643738	-0.214059	0.0462234	3.64e-06	rs7093628	chr10-124548898-G-A	LHPP	NAAA	NAAA	4	75910654	75941013	N-acylethanolamine acid amidase	TRANS
OID30553	10	10-124567054-G-A	124567054	A	G	1054	0.00759013	-1.18426	0.259406	4.99e-06	rs565903693	chr10-124567054-G-A	LHPP	CSF2RB	CSF2RB	22	36913627	36940437	colony stimulating factor 2 receptor subunit beta	TRANS
OID30923	10	10-124572634-A-G	124572634	G	A	1054	0.00901328	-1.26735	0.228115	2.76e-08	rs868212750	chr10-124572634-A-G	LHPP	TBR1	TBR1	2	161416296	161425870	T-box brain transcription factor 1	TRANS
OID30211	10	10-124573497-G-A	124573497	A	G	1054	0.073055	0.392383	0.0852532	4.17e-06	rs10794155	chr10-124573497-G-A	LHPP	HRC	HRC	19	49151198	49155396	histidine rich calcium binding protein	TRANS
OID21123	10	10-124597368-C-T	124597368	T	C	1054	0.13425	0.316465	0.0657897	1.51e-06	rs1123987	chr10-124597368-C-T	LHPP	OGN	OGN	9	92383267	92404699	osteoglycin	TRANS
OID30527	10	10-124598536-G-A	124598536	A	G	1054	0.125712	0.324891	0.0677914	1.65e-06	rs731622	chr10-124598536-G-A	LHPP	CSF3R	CSF3R	1	36466042	36483314	colony stimulating factor 3 receptor	TRANS
OID31290	10	10-124601221-T-A	124601221	A	T	1054	0.0128083	-0.952051	0.19217	7.26e-07	rs146762762	chr10-124601221-T-A	LHPP	TLR2	TLR2	4	153684279	153706260	toll like receptor 2	TRANS
OID31200	10	10-124601469-G-A	124601469	A	G	1054	0.00332068	-1.76796	0.37492	2.41e-06	rs150420849	chr10-124601469-G-A	LHPP	PSMC3	PSMC3	11	47418774	47426439	proteasome 26S subunit, ATPase 3	TRANS
OID20391	10	10-124604169-T-C	124604169	C	T	1054	0.62666	-0.215938	0.046665	3.7e-06	rs12779515	chr10-124604169-T-C	LHPP	FCGR2A	FCGR2A	1	161505456	161519829	Fc gamma receptor IIa	TRANS
OID31241	10	10-124605790-G-A	124605790	A	G	1054	0.716319	-0.222261	0.0478938	3.47e-06	rs10901782	chr10-124605790-G-A	LHPP	FGF7	FGF7	15	49423241	49488774	fibroblast growth factor 7	TRANS
OID31330	10	10-124668783-T-C	124668783	C	T	352	0.196023	-0.429676	0.0909167	2.29e-06	rs11245326	chr10-124668783-T-C	FAM53B	TNPO1	TNPO1	5	72816590	72916740	transportin 1	TRANS
OID30788	10	10-12469575-A-G	12469575	G	A	1054	0.0218216	0.656308	0.139895	2.71e-06	rs114559270	chr10-12469575-A-G	CAMK1D	FGA	FGA	4	154583125	154590742	fibrinogen alpha chain	TRANS
OID30090	10	10-124799553-C-T	124799553	T	C	1054	0.0056926	-1.43033	0.286976	6.22e-07		chr10-124799553-C-T	EEF1AKMT2(dist=7666),ABRAXAS2(dist=2266)	RBM19	RBM19	12	113816739	113966325	RNA binding motif protein 19	TRANS
OID30312	10	10-12482808-A-G	12482808	G	A	1054	0.0180266	0.752196	0.163619	4.28e-06	rs12241924	chr10-12482808-A-G	CAMK1D	BCAT1	BCAT1	12	24810023	24949101	branched chain amino acid transaminase 1	TRANS
OID21363	10	10-124850541-G-A	124850541	A	G	1054	0.00901328	-1.16683	0.228774	3.39e-07	rs558173132	chr10-124850541-G-A	ABRAXAS2(dist=13874),ZRANB1(dist=91582)	DNAJB1	DNAJB1	19	14514763	14529322	DnaJ heat shock protein family (Hsp40) member B1	TRANS
OID21388	10	10-124850541-G-A	124850541	A	G	1054	0.00901328	-1.10332	0.23644	3.07e-06	rs558173132	chr10-124850541-G-A	ABRAXAS2(dist=13874),ZRANB1(dist=91582)	NPY	NPY	7	24284189	24291860	neuropeptide Y	TRANS
OID31028	10	10-124850904-T-G	124850904	G	T	1054	0.0227704	-0.642586	0.140319	4.66e-06	rs139641689	chr10-124850904-T-G	ABRAXAS2(dist=14237),ZRANB1(dist=91219)	REEP4	REEP4	8	22138019	22141907	receptor accessory protein 4	TRANS
OID21313	10	10-124859692-C-T	124859692	T	C	1054	0.177419	0.267538	0.0584839	4.77e-06	rs146297808	chr10-124859692-C-T	ABRAXAS2(dist=23025),ZRANB1(dist=82431)	DKKL1	DKKL1	19	49363876	49375116	dickkopf like acrosomal protein 1	TRANS
OID30997	10	10-124889210-T-C	124889210	C	T	1054	0.0241935	-0.725796	0.141813	3.09e-07	rs188859759	chr10-124889210-T-C	ABRAXAS2(dist=52543),ZRANB1(dist=52913)	PPP1R14D	PPP1R14D	15	40815450	40828708	protein phosphatase 1 regulatory inhibitor subunit 14D	TRANS
OID21499	10	10-124892207-G-C	124892207	C	G	1054	0.0028463	-1.93367	0.421204	4.42e-06	rs542516646	chr10-124892207-G-C	ABRAXAS2(dist=55540),ZRANB1(dist=49916)	KLK1	KLK1	19	50819145	50823787	kallikrein 1	TRANS
OID21380	10	10-12491033-A-G	12491033	G	A	1054	0.00379507	-1.77389	0.365548	1.22e-06	rs74399499	chr10-12491033-A-G	CAMK1D	MSLN	MSLN	16	760733	768865	mesothelin	TRANS
OID30937	10	10-125005327-A-G	125005327	G	A	1054	0.972011	-0.676447	0.132016	2.99e-07	rs893850	chr10-125005327-A-G	CTBP2	TARM1	TARM1	19	54069894	54081365	T cell-interacting, activating receptor on myeloid cells 1	TRANS
OID21106	10	10-125008261-T-C	125008261	C	T	1054	0.333966	-0.222919	0.0472455	2.38e-06	rs7901528	chr10-125008261-T-C	CTBP2	NOMO1	NOMO1	16	14833720	14896157	NODAL modulator 1	TRANS
OID20300	10	10-125019053-T-C	125019053	C	T	1054	0.0464896	0.474435	0.101629	3.04e-06	rs11245468	chr10-125019053-T-C	CTBP2	HYOU1	HYOU1	11	119044187	119057205	hypoxia up-regulated 1	TRANS
OID31159	10	10-125025013-G-A	125025013	A	G	1054	0.0028463	-1.91794	0.404991	2.18e-06	rs116866529	chr10-125025013-G-A	CTBP2	IZUMO1	IZUMO1	19	48740851	48746909	izumo sperm-egg fusion 1	TRANS
OID21081	10	10-125032068-A-G	125032068	G	A	1054	0.00379507	1.64446	0.351269	2.85e-06	rs573557453	chr10-125032068-A-G	CTBP2	NRP2	NRP2	2	205682499	205798131	neuropilin 2	TRANS
OID20939	10	10-125055438-G-A	125055438	A	G	1054	0.0474383	-0.502794	0.106021	2.11e-06	rs116401725	chr10-125055438-G-A	CTBP2	WFIKKN1	WFIKKN1	16	630984	634117	WAP, follistatin/kazal, immunoglobulin, kunitz and netrin domain containing 1	TRANS
OID31117	10	10-125056930-C-A	125056930	A	C	1054	0.00521822	1.52682	0.299464	3.42e-07	rs142260880	chr10-125056930-C-A	CTBP2	AP3S2	AP3S2	15	89830598	89893994	adaptor related protein complex 3 subunit sigma 2	TRANS
OID20210	10	10-125063976-G-A	125063976	A	G	1054	0.0574004	-0.455543	0.0969162	2.6e-06	rs115979624	chr10-125063976-G-A	CTBP2	MARCO	MARCO	2	118942193	118994660	macrophage receptor with collagenous structure	TRANS
OID30534	10	10-125064775-A-T	125064775	T	A	1054	0.0137571	0.851632	0.186379	4.89e-06	rs116603040	chr10-125064775-A-T	CTBP2	DEFB103A	DEFB103A_DEFB103B	8	7428893	7882658	defensin beta 103A	TRANS
OID30534	10	10-125064775-A-T	125064775	T	A	1054	0.0137571	0.851632	0.186379	4.89e-06	rs116603040	chr10-125064775-A-T	CTBP2	DEFB103B	DEFB103A_DEFB103B	8	7428893	7882658	defensin beta 103B	TRANS
OID20260	10	10-125073615-T-C	125073615	C	T	1054	0.073055	-0.427976	0.0862914	7.06e-07	rs76204228	chr10-125073615-T-C	CTBP2	ADGRE5	ADGRE5	19	14381143	14408725	adhesion G protein-coupled receptor E5	TRANS
OID20113	10	10-125085819-A-G	125085819	G	A	1054	0.00379507	1.83382	0.36556	5.26e-07	rs576987160	chr10-125085819-A-G	CTBP2	CTSH	CTSH	15	78921059	78945098	cathepsin H	TRANS
OID21118	10	10-125097976-C-A	125097976	A	C	1054	0.00426945	-1.62099	0.331094	9.79e-07	rs555305350	chr10-125097976-C-A	CTBP2	TMSB10	TMSB10	2	84905655	84906671	thymosin beta 10	TRANS
OID21125	10	10-125097976-C-A	125097976	A	C	352	0.00568182	-2.28179	0.487655	2.88e-06	rs555305350	chr10-125097976-C-A	CTBP2	EFNA1	EFNA1	1	155127875	155134899	ephrin A1	TRANS
OID20268	10	10-12516688-G-A	12516688	A	G	1054	0.00616698	1.34481	0.287659	2.94e-06	rs188319926	chr10-12516688-G-A	CAMK1D	PDGFRB	PDGFRB	5	150113838	150155845	platelet derived growth factor receptor beta	TRANS
OID20374	10	10-125171892-G-A	125171892	A	G	1054	0.0479127	0.505851	0.105725	1.71e-06	rs12255103	chr10-125171892-G-A	CTBP2(dist=10862),TEX36-AS1(dist=402479)	APOM	APOM	6	31652403	31658210	apolipoprotein M	TRANS
OID20145	10	10-125185620-A-G	125185620	G	A	1054	0.0592979	0.449749	0.0972624	3.76e-06	rs76098543	chr10-125185620-A-G	CTBP2(dist=24590),TEX36-AS1(dist=388751)	ICAM5	ICAM5	19	10289951	10296778	intercellular adhesion molecule 5	TRANS
OID31447	10	10-125190128-C-T	125190128	T	C	1054	0.00806452	-1.16389	0.251728	3.77e-06	rs116153643	chr10-125190128-C-T	CTBP2(dist=29098),TEX36-AS1(dist=384243)	HDDC2	HDDC2	6	125275349	125301967	HD domain containing 2	TRANS
OID30943	10	10-125210134-G-A	125210134	A	G	1054	0.0559772	0.443164	0.0928961	1.84e-06	rs57742495	chr10-125210134-G-A	CTBP2(dist=49104),TEX36-AS1(dist=364237)	PMS1	PMS1	2	189784084	189877629	PMS1 homolog 1, mismatch repair system component	TRANS
OID20947	10	10-125217922-C-T	125217922	T	C	1054	0.00664137	1.29774	0.277186	2.84e-06	rs182275430	chr10-125217922-C-T	CTBP2(dist=56892),TEX36-AS1(dist=356449)	TMPRSS5	TMPRSS5	11	113687545	113706373	transmembrane serine protease 5	TRANS
OID20538	10	10-125243240-A-G	125243240	G	A	1054	0.00237192	-2.20461	0.459247	1.58e-06	rs146931801	chr10-125243240-A-G	CTBP2(dist=82210),TEX36-AS1(dist=331131)	ISM1	ISM1	20	13221273	13300651	isthmin 1	TRANS
OID20223	10	10-125243240-A-G	125243240	G	A	1054	0.00237192	-2.08293	0.443669	2.67e-06	rs146931801	chr10-125243240-A-G	CTBP2(dist=82210),TEX36-AS1(dist=331131)	CHRDL2	CHRDL2	11	74696427	74731426	chordin like 2	TRANS
OID20187	10	10-125256213-T-A	125256213	A	T	1054	0.03463	-0.553618	0.118282	2.86e-06	rs115538136	chr10-125256213-T-A	CTBP2(dist=95183),TEX36-AS1(dist=318158)	LEP	LEP	7	128241277	128257629	leptin	TRANS
OID20964	10	10-12528476-G-A	12528476	A	G	1054	0.0227704	0.707148	0.14903	2.09e-06	rs74606806	chr10-12528476-G-A	CAMK1D	TNFRSF6B	TNFRSF6B	20	63696651	63698682	TNF receptor superfamily member 6b	TRANS
OID30376	10	10-125289002-G-A	125289002	A	G	1054	0.00474383	-1.50279	0.325831	3.98e-06	rs11244411	chr10-125289002-G-A	CTBP2(dist=127972),TEX36-AS1(dist=285369)	LILRA3	LILRA3
OID20594	10	10-125318035-C-T	125318035	T	C	1054	0.00664137	1.242	0.266387	3.13e-06	rs186693975	chr10-125318035-C-T	CTBP2(dist=157005),TEX36-AS1(dist=256336)	BANK1	BANK1	4	101790606	102074812	B cell scaffold protein with ankyrin repeats 1	TRANS
OID20209	10	10-125325909-G-A	125325909	A	G	1054	0.0388994	-0.5386	0.111347	1.32e-06	rs7069321	chr10-125325909-G-A	CTBP2(dist=164879),TEX36-AS1(dist=248462)	LILRA5	LILRA5	19	54307069	54313166	leukocyte immunoglobulin like receptor A5	TRANS
OID20390	10	10-125374537-G-T	125374537	T	G	1054	0.0289374	-0.624108	0.130531	1.74e-06	rs111870019	chr10-125374537-G-T	CTBP2(dist=213507),TEX36-AS1(dist=199834)	NRP1	NRP1	10	33177490	33334905	neuropilin 1	TRANS
OID20255	10	10-12538516-A-G	12538516	G	A	1054	0.0877609	-0.366752	0.0789439	3.39e-06	rs10906164	chr10-12538516-A-G	CAMK1D	TGFBR3	TGFBR3	1	91680342	91906002	transforming growth factor beta receptor 3	TRANS
OID30989	10	10-125415502-T-C	125415502	C	T	1054	0.0607211	0.437921	0.0925069	2.2e-06	rs73368455	chr10-125415502-T-C	CTBP2(dist=254472),TEX36-AS1(dist=158869)	MYO6	MYO6	6	75749238	75919537	myosin VI	TRANS
OID30055	10	10-125440521-A-T	125440521	T	A	1054	0.387571	-0.204038	0.0442519	4.01e-06	rs9422883	chr10-125440521-A-T	CTBP2(dist=279491),TEX36-AS1(dist=133850)	NOP56	NOP56	20	2652631	2658393	NOP56 ribonucleoprotein	TRANS
OID21119	10	10-125475571-G-A	125475571	A	G	1054	0.0028463	-2.03246	0.421259	1.4e-06	rs71488671	chr10-125475571-G-A	CTBP2(dist=314541),TEX36-AS1(dist=98800)	CD177	CD177	19	43353685	43363172	CD177 molecule	TRANS
OID30071	10	10-12548557-C-T	12548557	T	C	1054	0.0360531	0.547015	0.117554	3.27e-06	rs141856599	chr10-12548557-C-T	CAMK1D	HIP1	HIP1	7	75533297	75738941	huntingtin interacting protein 1	TRANS
OID21531	10	10-12549218-C-T	12549218	T	C	1054	0.0564516	-0.430458	0.0942607	4.96e-06	rs34533532	chr10-12549218-C-T	CAMK1D	MIA	MIA	19	40775159	40796944	MIA SH3 domain containing	TRANS
OID30116	10	10-125511240-G-A	125511240	A	G	1054	0.0241935	-0.67161	0.139145	1.39e-06	rs147085742	chr10-125511240-G-A	CTBP2(dist=350210),TEX36-AS1(dist=63131)	NPR1	NPR1	1	153678687	153693992	natriuretic peptide receptor 1	TRANS
OID20457	10	10-125544817-C-T	125544817	T	C	1054	0.00332068	1.77757	0.387369	4.46e-06	rs376073163	chr10-125544817-C-T	CTBP2(dist=383787),TEX36-AS1(dist=29554)	SCGN	SCGN	6	25652214	25701780	secretagogin, EF-hand calcium binding protein	TRANS
OID31435	10	10-125545728-C-T	125545728	T	C	1054	0.00379507	-1.84641	0.361886	3.36e-07	rs150575719	chr10-125545728-C-T	CTBP2(dist=384698),TEX36-AS1(dist=28643)	PBXIP1	PBXIP1	1	154944082	154956099	PBX homeobox interacting protein 1	TRANS
OID20131	10	10-125555058-T-C	125555058	C	T	1054	0.77277	0.251137	0.0535611	2.75e-06	rs4962473	chr10-125555058-T-C	CTBP2(dist=394028),TEX36-AS1(dist=19313)	VSIR	VSIR	10	71747555	71773520	V-set immunoregulatory receptor	TRANS
OID30919	10	10-125578085-T-C	125578085	C	T	1054	0.00426945	-1.55363	0.330666	2.62e-06	rs184197682	chr10-125578085-T-C	TEX36-AS1	HNF1A	HNF1A	12	120969837	121002511	HNF1 homeobox A	TRANS
OID30839	10	10-125591143-T-C	125591143	C	T	1054	0.0175522	-0.85916	0.164043	1.63e-07	rs139329611	chr10-125591143-T-C	TEX36	FH	FH	1	241497602	241519755	fumarate hydratase	TRANS
OID20901	10	10-125613100-G-A	125613100	A	G	1054	0.00664137	-1.2183	0.266501	4.84e-06	rs559105441	chr10-125613100-G-A	TEX36	CRIP2	CRIP2	14	105472944	105480170	cysteine rich protein 2	TRANS
OID20496	10	10-125619532-G-A	125619532	A	G	1054	0.0592979	0.410373	0.0881428	3.23e-06	rs78282717	chr10-125619532-G-A	TEX36	SLAMF1	SLAMF1	1	160608099	160647311	signaling lymphocytic activation molecule family member 1	TRANS
OID20258	10	10-125694877-C-T	125694877	T	C	1054	0.00664137	1.33619	0.277107	1.42e-06	rs150046017	chr10-125694877-C-T	LOC283038	REG3A	REG3A	2	79157005	79159753	regenerating family member 3 alpha	TRANS
OID31186	10	10-12572892-A-C	12572892	C	A	352	0.198864	0.458416	0.0929769	8.2e-07	rs7081248	chr10-12572892-A-C	CAMK1D	CPLX2	CPLX2	5	175796532	175884021	complexin 2	TRANS
OID20909	10	10-125869780-A-G	125869780	G	A	1054	0.00332068	-1.84866	0.390699	2.23e-06	rs138950990	chr10-125869780-A-G	DHX32	GGT5	GGT5	22	24219653	24245142	gamma-glutamyltransferase 5	TRANS
OID20752	10	10-125936077-A-G	125936077	G	A	1054	0.0185009	-0.792665	0.167261	2.15e-06	rs114488185	chr10-125936077-A-G	FANK1	CTRC	CTRC	1	15438442	15449242	chymotrypsin C	TRANS
OID20125	10	10-125945656-C-T	125945656	T	C	1054	0.00426945	1.76159	0.341924	2.58e-07	rs536380616	chr10-125945656-C-T	FANK1	NTproBNP	NTproBNP
OID20049	10	10-125945656-C-T	125945656	T	C	1054	0.00426945	1.66368	0.330907	4.97e-07	rs536380616	chr10-125945656-C-T	FANK1	NPPB	NPPB	1	11857463	11858945	natriuretic peptide B	TRANS
OID31191	10	10-12596694-A-T	12596694	T	A	1054	0.00237192	2.16072	0.442562	1.05e-06	rs556723166	chr10-12596694-A-T	CAMK1D	KIR3DL2	KIR3DL2	19	54850442	54867207	killer cell immunoglobulin like receptor, three Ig domains and long cytoplasmic tail 2	TRANS
OID20566	10	10-125991981-C-G	125991981	G	C	1054	0.703985	-0.223355	0.0480358	3.32e-06	rs6597730	chr10-125991981-C-G	FANK1	NCR1	NCR1	19	54906147	54913073	natural cytotoxicity triggering receptor 1	TRANS
OID30981	10	10-125998054-C-T	125998054	T	C	1054	0.0521822	-0.468944	0.0996618	2.53e-06		chr10-125998054-C-T	FANK1	SOX2	SOX2	3	181056679	181742225	SRY-box transcription factor 2	TRANS
OID21145	10	10-12600786-A-G	12600786	G	A	1054	0.115275	-0.328749	0.0680822	1.37e-06	rs74585886	chr10-12600786-A-G	CAMK1D	TNFRSF1B	TNFRSF1B	1	12166990	12209220	TNF receptor superfamily member 1B	TRANS
OID30306	10	10-126042533-A-G	126042533	G	A	1054	0.832068	0.292078	0.0606131	1.44e-06	rs1278259	chr10-126042533-A-G	ADAM12	MAN2B2	MAN2B2	4	6575188	6623348	mannosidase alpha class 2B member 2	TRANS
OID20473	10	10-126045295-G-A	126045295	A	G	1054	0.0199241	0.757334	0.155541	1.12e-06	rs58179117	chr10-126045295-G-A	ADAM12	TNF	TNF	6	31575564	31578335	tumor necrosis factor	TRANS
OID31363	10	10-126085039-G-T	126085039	T	G	1054	0.0332068	0.573063	0.118385	1.29e-06	rs114015113	chr10-126085039-G-T	ADAM12	BTN1A1	BTN1A1	6	26500302	26510424	butyrophilin subfamily 1 member A1	TRANS
OID30941	10	10-126122236-T-C	126122236	C	T	1054	0.00521822	1.39516	0.29859	2.98e-06	rs182635713	chr10-126122236-T-C	ADAM12	PRKAG3	PRKAG3	2	218822380	218831803	protein kinase AMP-activated non-catalytic subunit gamma 3	TRANS
OID31031	10	10-126128180-G-A	126128180	A	G	1054	0.0341556	-0.543034	0.115767	2.72e-06	rs111584907	chr10-126128180-G-A	ADAM12	SUOX	SUOX	12	55997275	56005525	sulfite oxidase	TRANS
OID30588	10	10-126191413-G-T	126191413	T	G	1054	0.0028463	2.02233	0.421573	1.61e-06	rs111987018	chr10-126191413-G-T	ADAM12	ADGRD1	ADGRD1	12	130953906	131141468	adhesion G protein-coupled receptor D1	TRANS
OID30842	10	10-126202689-C-T	126202689	T	C	1054	0.00521822	-1.43228	0.299474	1.73e-06	rs567439929	chr10-126202689-C-T	ADAM12	PNMA2	PNMA2	8	26504700	26513872	PNMA family member 2	TRANS
OID31443	10	10-126257644-C-T	126257644	T	C	1054	0.217268	-0.251586	0.0518737	1.23e-06	rs11598454	chr10-126257644-C-T	ADAM12	CEACAM19	CEACAM19	19	44671451	44684355	CEA cell adhesion molecule 19	TRANS
OID20118	10	10-126278723-T-C	126278723	C	T	1054	0.00759013	1.15058	0.249489	3.99e-06	rs74158204	chr10-126278723-T-C	ADAM12	CLTA	CLTA	9	36190855	36212062	clathrin light chain A	TRANS
OID21345	10	10-126278723-T-C	126278723	C	T	1054	0.00759013	1.14529	0.249488	4.42e-06	rs74158204	chr10-126278723-T-C	ADAM12	INPP1	INPP1	2	190343588	190371665	inositol polyphosphate-1-phosphatase	TRANS
OID21260	10	10-126287038-C-T	126287038	T	C	1054	0.00616698	-1.40992	0.286236	8.41e-07	rs144125597	chr10-126287038-C-T	ADAM12	ENTPD2	ENTPD2	9	137048106	137054061	ectonucleoside triphosphate diphosphohydrolase 2	TRANS
OID20611	10	10-126290837-G-A	126290837	A	G	1054	0.00474383	1.50641	0.314427	1.66e-06		chr10-126290837-G-A	ADAM12	TNFSF10	TNFSF10	3	172505507	172523430	TNF superfamily member 10	TRANS
OID30551	10	10-126310408-A-G	126310408	G	A	1054	0.0199241	0.721045	0.155766	3.67e-06	rs115768854	chr10-126310408-A-G	ADAM12	IL36G	IL36G	2	112978005	112985657	interleukin 36 gamma	TRANS
OID30425	10	10-126387767-T-C	126387767	C	T	1054	0.0607211	0.438323	0.092099	1.94e-06	rs72830728	chr10-126387767-T-C	ADAM12	HIF1A	HIF1A	14	61681040	61751097	hypoxia inducible factor 1 subunit alpha	TRANS
OID30541	10	10-126392449-A-T	126392449	T	A	1054	0.0887097	0.344709	0.0742357	3.43e-06	rs74158264	chr10-126392449-A-T	ADAM12(dist=3972),LINC00601(dist=21420)	BLNK	BLNK	10	96189170	96271576	B cell linker	TRANS
OID31061	10	10-126397220-C-T	126397220	T	C	1054	0.0189753	0.737492	0.159635	3.84e-06	rs77639787	chr10-126397220-C-T	ADAM12(dist=8743),LINC00601(dist=16649)	PIBF1	PIBF1	13	72782132	73016459	progesterone immunomodulatory binding factor 1	TRANS
OID20987	10	10-126431443-G-A	126431443	A	G	1054	0.00664137	-1.32939	0.277314	1.64e-06	rs76057579	chr10-126431443-G-A	LOC728158	TCL1A	TCL1A	14	95709946	95714125	TCL1 family AKT coactivator A	TRANS
OID30958	10	10-126463321-C-T	126463321	T	C	1054	0.0194497	0.725376	0.15767	4.21e-06	rs115498527	chr10-126463321-C-T	C10orf90	RAC3	RAC3	17	82031677	82034204	Rac family small GTPase 3	TRANS
OID21482	10	10-126465909-T-C	126465909	C	T	1054	0.00379507	1.9041	0.363118	1.57e-07	rs185688560	chr10-126465909-T-C	C10orf90	TNFRSF12A	TNFRSF12A	16	3020367	3022382	TNF receptor superfamily member 12A	TRANS
OID20781	10	10-126465909-T-C	126465909	C	T	1054	0.00379507	1.68827	0.363473	3.4e-06	rs185688560	chr10-126465909-T-C	C10orf90	LGALS9	LGALS9	17	27631187	27649560	galectin 9	TRANS
OID20550	10	10-126465909-T-C	126465909	C	T	1054	0.00379507	1.60523	0.351338	4.9e-06	rs185688560	chr10-126465909-T-C	C10orf90	COL9A1	COL9A1	6	70215060	70303084	collagen type IX alpha 1 chain	TRANS
OID31099	10	10-126465909-T-C	126465909	C	T	1054	0.00379507	1.6043	0.351274	4.95e-06	rs185688560	chr10-126465909-T-C	C10orf90	PTPRR	PTPRR	12	70638072	70920738	protein tyrosine phosphatase receptor type R	TRANS
OID30666	10	10-12648335-C-T	12648335	T	C	1054	0.232448	-0.245583	0.0527603	3.24e-06	rs78375658	chr10-12648335-C-T	CAMK1D	PENK	PENK	8	56440956	56446641	proenkephalin	TRANS
OID30372	10	10-126493300-G-A	126493300	A	G	1054	0.491461	0.210799	0.0433025	1.13e-06	rs61863941	chr10-126493300-G-A	C10orf90	DDT	DDT	22	23961500	23979828	D-dopachrome tautomerase	TRANS
OID21528	10	10-126493576-C-T	126493576	T	C	1054	0.0109108	-0.999665	0.216425	3.86e-06	rs11245002	chr10-126493576-C-T	C10orf90	CEACAM1	CEACAM1	19	42507305	42528481	CEA cell adhesion molecule 1	TRANS
OID20130	10	10-126498445-C-T	126498445	T	C	1054	0.207306	0.297369	0.0534816	2.69e-08	rs4962561	chr10-126498445-C-T	C10orf90	S100A11	S100A11	1	152032505	152037004	S100 calcium binding protein A11	TRANS
OID20171	10	10-126498445-C-T	126498445	T	C	1054	0.207306	0.249687	0.0537163	3.35e-06	rs4962561	chr10-126498445-C-T	C10orf90	MCFD2	MCFD2	2	46901869	46941855	multiple coagulation factor deficiency 2, ER cargo receptor complex subunit	TRANS
OID21206	10	10-126498445-C-T	126498445	T	C	1054	0.207306	0.247461	0.0537152	4.09e-06	rs4962561	chr10-126498445-C-T	C10orf90	MAEA	MAEA	4	1289890	1340148	macrophage erythroblast attacher, E3 ubiquitin ligase	TRANS
OID31467	10	10-126498445-C-T	126498445	T	C	1054	0.207306	0.245855	0.0536999	4.69e-06	rs4962561	chr10-126498445-C-T	C10orf90	PHLDB1	PHLDB1	11	118606435	118658028	pleckstrin homology like domain family B member 1	TRANS
OID20167	10	10-126501038-A-T	126501038	T	A	1054	0.363378	0.219844	0.0455436	1.39e-06	rs10510160	chr10-126501038-A-T	C10orf90	IGSF8	IGSF8	1	160091338	160098828	immunoglobulin superfamily member 8	TRANS
OID21476	10	10-126501038-A-T	126501038	T	A	1054	0.363378	0.212601	0.0456074	3.14e-06	rs10510160	chr10-126501038-A-T	C10orf90	ATOX1	ATOX1	5	151742821	151758631	antioxidant 1 copper chaperone	TRANS
OID20333	10	10-126511734-G-A	126511734	A	G	1054	0.00948767	-1.38259	0.232695	2.82e-09	rs147140310	chr10-126511734-G-A	C10orf90	AMY2A	AMY2A	1	103617331	103625780	amylase alpha 2A	TRANS
OID20340	10	10-126511734-G-A	126511734	A	G	1054	0.00948767	-1.31583	0.232703	1.56e-08	rs147140310	chr10-126511734-G-A	C10orf90	AMY2B	AMY2B	1	103554643	103579534	amylase alpha 2B	TRANS
OID30707	10	10-126511734-G-A	126511734	A	G	1054	0.00948767	-1.18346	0.231834	3.31e-07	rs147140310	chr10-126511734-G-A	C10orf90	AMY1A	AMY1A_AMY1B_AMY1C	1	103655518	103758689	amylase alpha 1A	TRANS
OID30707	10	10-126511734-G-A	126511734	A	G	1054	0.00948767	-1.18346	0.231834	3.31e-07	rs147140310	chr10-126511734-G-A	C10orf90	AMY1B	AMY1A_AMY1B_AMY1C	1	103655702	103758688	amylase alpha 1B	TRANS
OID30707	10	10-126511734-G-A	126511734	A	G	1054	0.00948767	-1.18346	0.231834	3.31e-07	rs147140310	chr10-126511734-G-A	C10orf90	AMY1C	AMY1A_AMY1B_AMY1C	1	103655515	103758692	amylase alpha 1C	TRANS
OID30207	10	10-126526821-G-A	126526821	A	G	1054	0.0251423	0.652689	0.141593	4.03e-06	rs115455248	chr10-126526821-G-A	C10orf90	SIL1	SIL1	5	138946723	139198368	SIL1 nucleotide exchange factor	TRANS
OID20296	10	10-12653317-G-T	12653317	T	G	1054	0.0256167	-0.665934	0.144021	3.77e-06		chr10-12653317-G-T	CAMK1D	GUSB	GUSB	7	65960685	65982213	glucuronidase beta	TRANS
OID21496	10	10-126540620-C-T	126540620	T	C	1054	0.00616698	1.45384	0.287645	4.32e-07	rs73376958	chr10-126540620-C-T	C10orf90	TEK	TEK	9	27109140	27230178	TEK receptor tyrosine kinase	TRANS
OID20522	10	10-126552782-A-G	126552782	G	A	1054	0.0237192	-0.66826	0.144814	3.94e-06	rs73378934	chr10-126552782-A-G	C10orf90	EPO	EPO	7	100720467	100723700	erythropoietin	TRANS
OID31105	10	10-126554859-A-G	126554859	G	A	1054	0.0256167	0.649908	0.140656	3.83e-06	rs148292453	chr10-126554859-A-G	C10orf90	VSNL1	VSNL1	2	17539971	17657018	visinin like 1	TRANS
OID31298	10	10-126556463-A-C	126556463	C	A	1054	0.00237192	-2.08864	0.442475	2.35e-06	rs191025604	chr10-126556463-A-C	C10orf90	IL9	IL9	5	135892245	135895841	interleukin 9	TRANS
OID20137	10	10-126558451-G-A	126558451	A	G	1054	0.0303605	-0.718288	0.126749	1.45e-08	rs140878917	chr10-126558451-G-A	C10orf90	ACY1	ACY1	3	51983534	51989197	aminoacylase 1	TRANS
OID31503	10	10-126561680-A-G	126561680	G	A	1054	0.0336812	0.580189	0.121612	1.83e-06	rs111839982	chr10-126561680-A-G	C10orf90	CIRBP	CIRBP	19	1267470	1274880	cold inducible RNA binding protein	TRANS
OID31082	10	10-126593167-C-T	126593167	T	C	1054	0.012334	-0.934412	0.203442	4.37e-06	rs72839059	chr10-126593167-C-T	C10orf90	KLRK1	KLRK1	12	10363768	10398506	killer cell lectin like receptor K1	TRANS
OID30907	10	10-126604022-G-A	126604022	A	G	1054	0.0322581	0.57829	0.120212	1.5e-06	rs112094233	chr10-126604022-G-A	C10orf90	LRP2BP	LRP2BP	4	185363872	185397287	LRP2 binding protein	TRANS
OID20651	10	10-126635878-G-A	126635878	A	G	1054	0.00521822	1.5498	0.299344	2.25e-07	rs149264157	chr10-126635878-G-A	C10orf90	ADAM23	ADAM23	2	206443531	206621127	ADAM metallopeptidase domain 23	TRANS
OID30495	10	10-126642144-T-C	126642144	C	T	1054	0.0740038	0.421041	0.0862816	1.06e-06	rs2842169	chr10-126642144-T-C	C10orf90	CPOX	CPOX	3	98579445	98593611	coproporphyrinogen oxidase	TRANS
OID20695	10	10-126649526-A-G	126649526	G	A	1054	0.125712	-0.298802	0.0648155	4.03e-06	rs7069588	chr10-126649526-A-G	C10orf90	CCL4	CCL4	17	36103826	36105614	C-C motif chemokine ligand 4	TRANS
OID30241	10	10-126650886-C-T	126650886	T	C	1054	0.204459	-0.271227	0.0556418	1.09e-06	rs12773348	chr10-126650886-C-T	C10orf90	KHK	KHK	2	27086771	27100762	ketohexokinase	TRANS
OID21085	10	10-126664088-C-T	126664088	T	C	1054	0.00521822	1.4672	0.299722	9.82e-07	rs572072596	chr10-126664088-C-T	C10orf90	NID2	NID2	14	52004808	52069059	nidogen 2	TRANS
OID20923	10	10-126664245-T-G	126664245	G	T	1054	0.00474383	1.4711	0.314578	2.92e-06	rs146871076	chr10-126664245-T-G	C10orf90	CRADD	CRADD	12	93677370	93894840	CASP2 and RIPK1 domain containing adaptor with death domain	TRANS
OID31525	10	10-126664245-T-G	126664245	G	T	1054	0.00474383	1.52504	0.327035	3.11e-06	rs146871076	chr10-126664245-T-G	C10orf90	CETN3	CETN3	5	90392256	90409786	centrin 3	TRANS
OID20075	10	10-126772262-T-C	126772262	C	T	1054	0.0355787	-0.570841	0.120816	2.3e-06	rs150704703	chr10-126772262-T-C	C10orf90(dist=101752),DOCK1(dist=133147)	CA5A	CA5A	16	87881548	87936529	carbonic anhydrase 5A	TRANS
OID21142	10	10-126781134-T-C	126781134	C	T	1054	0.140892	0.313618	0.064499	1.16e-06	rs4403722	chr10-126781134-T-C	C10orf90(dist=110624),DOCK1(dist=124275)	RELT	RELT	11	73376398	73397474	RELT TNF receptor	TRANS
OID20912	10	10-126789979-G-A	126789979	A	G	1054	0.00332068	-1.77918	0.374984	2.09e-06		chr10-126789979-G-A	C10orf90(dist=119469),DOCK1(dist=115430)	PTPRN2	PTPRN2	7	157539051	158587823	protein tyrosine phosphatase receptor type N2	TRANS
OID31309	10	10-126816590-G-C	126816590	C	G	352	0.0113636	-1.63554	0.346784	2.4e-06	rs188844188	chr10-126816590-G-C	C10orf90(dist=146080),DOCK1(dist=88819)	EVPL	EVPL	17	76006844	76027306	envoplakin	TRANS
OID30882	10	10-126818665-T-C	126818665	C	T	1054	0.677419	0.206236	0.0451394	4.9e-06	rs4492724	chr10-126818665-T-C	C10orf90(dist=148155),DOCK1(dist=86744)	DTX2	DTX2	7	76461654	76505995	deltex E3 ubiquitin ligase 2	TRANS
OID31437	10	10-126819013-C-T	126819013	T	C	1054	0.028463	0.62043	0.133704	3.48e-06	rs79546567	chr10-126819013-C-T	C10orf90(dist=148503),DOCK1(dist=86396)	GPHA2	GPHA2	11	64934470	64935893	glycoprotein hormone subunit alpha 2	TRANS
OID31085	10	10-126840952-G-A	126840952	A	G	1054	0.0056926	-1.33113	0.286341	3.34e-06	rs147614674	chr10-126840952-G-A	C10orf90(dist=170442),DOCK1(dist=64457)	OSBPL2	OSBPL2	20	62238520	62296213	oxysterol binding protein like 2	TRANS
OID30694	10	10-126870557-G-A	126870557	A	G	1054	0.0749526	0.394889	0.086244	4.68e-06	rs115970589	chr10-126870557-G-A	C10orf90(dist=200047),DOCK1(dist=34852)	MRC1	MRC1	10	17809347	17911164	mannose receptor C-type 1	TRANS
OID20665	10	10-126891784-G-T	126891784	T	G	1054	0.00379507	-1.87664	0.365641	2.86e-07	rs73382516	chr10-126891784-G-T	C10orf90(dist=221274),DOCK1(dist=13625)	FASLG	FASLG	1	172659007	172666876	Fas ligand	TRANS
OID30379	10	10-126900061-A-G	126900061	G	A	1054	0.0460152	-0.484854	0.105104	3.97e-06	rs12784027	chr10-126900061-A-G	C10orf90(dist=229551),DOCK1(dist=5348)	COL3A1	COL3A1	2	188974372	189012746	collagen type III alpha 1 chain	TRANS
OID20629	10	10-126906479-G-A	126906479	A	G	1054	0.0189753	0.751945	0.161617	3.28e-06	rs12359147	chr10-126906479-G-A	DOCK1	KLRB1	KLRB1	12	9594550	9607916	killer cell lectin like receptor B1	TRANS
OID30760	10	10-126916044-C-T	126916044	T	C	1054	0.20019	-0.254007	0.0539349	2.48e-06	rs7913911	chr10-126916044-C-T	DOCK1	KLKB1	KLKB1	4	186227506	186258471	kallikrein B1	TRANS
OID30594	10	10-126919727-A-G	126919727	G	A	1054	0.0868121	0.382738	0.0810998	2.37e-06	rs67601813	chr10-126919727-A-G	DOCK1	GLA	GLA
OID20133	10	10-126919959-G-A	126919959	A	G	1054	0.0028463	1.92252	0.417324	4.09e-06	rs148672269	chr10-126919959-G-A	DOCK1	PDGFRA	PDGFRA	4	54229292	54298247	platelet derived growth factor receptor alpha	TRANS
OID21039	10	10-126920263-G-A	126920263	A	G	1054	0.0237192	0.675124	0.14626	3.91e-06	rs150790143	chr10-126920263-G-A	DOCK1	ADAM8	ADAM8	10	133262422	133276868	ADAM metallopeptidase domain 8	TRANS
OID30731	10	10-126932447-A-G	126932447	G	A	1054	0.0981973	0.420653	0.0774507	5.6e-08		chr10-126932447-A-G	DOCK1	C1S	C1S	12	7060717	7071031	complement C1s	TRANS
OID30735	10	10-126932447-A-G	126932447	G	A	1054	0.0981973	0.382337	0.0779252	9.27e-07		chr10-126932447-A-G	DOCK1	ATRN	ATRN	20	3471017	3651115	attractin	TRANS
OID30957	10	10-126933208-T-C	126933208	C	T	1054	0.00901328	1.12282	0.238293	2.45e-06		chr10-126933208-T-C	DOCK1	CLGN	CLGN	4	140388452	140427661	calmegin	TRANS
OID21327	10	10-126941455-G-A	126941455	A	G	1054	0.811195	-0.259498	0.0563959	4.2e-06		chr10-126941455-G-A	DOCK1	IL12A	IL12A_IL12B	3	159913400	160207092	interleukin 12A	TRANS
OID21327	10	10-126941455-G-A	126941455	A	G	1054	0.811195	-0.259498	0.0563959	4.2e-06		chr10-126941455-G-A	DOCK1	IL12B	IL12A_IL12B	5	159314779	159330487	interleukin 12B	TRANS
OID20666	10	10-126941455-G-A	126941455	A	G	1054	0.811195	-0.258746	0.0565134	4.68e-06		chr10-126941455-G-A	DOCK1	IL12B	IL12B	5	159314779	159330487	interleukin 12B	TRANS
OID30995	10	10-126943464-G-A	126943464	A	G	1054	0.0189753	0.744068	0.15338	1.23e-06		chr10-126943464-G-A	DOCK1	RLN1	RLN1	9	5334929	5339876	relaxin 1	TRANS
OID30113	10	10-126956080-G-A	126956080	A	G	1054	0.0156546	0.802748	0.175021	4.51e-06		chr10-126956080-G-A	DOCK1	SART1	SART1	11	65961733	65980137	spliceosome associated factor 1, recruiter of U4/U6.U5 tri-snRNP	TRANS
OID20152	10	10-126958428-A-C	126958428	C	A	1054	0.0863378	-0.381777	0.0818144	3.07e-06		chr10-126958428-A-C	DOCK1	CGREF1	CGREF1	2	27099352	27119128	cell growth regulator with EF-hand domain 1	TRANS
OID31199	10	10-126960184-A-G	126960184	G	A	1054	0.0028463	1.96916	0.40396	1.09e-06		chr10-126960184-A-G	DOCK1	GAGE2A	GAGE2A
OID20782	10	10-126960184-A-G	126960184	G	A	1054	0.0028463	-1.8656	0.405197	4.14e-06		chr10-126960184-A-G	DOCK1	FSTL3	FSTL3	19	676391	683385	follistatin like 3	TRANS
OID21092	10	10-126978194-G-A	126978194	A	G	1054	0.0464896	0.502331	0.10932	4.33e-06	rs116285549	chr10-126978194-G-A	DOCK1	CNTN3	CNTN3	3	74262568	74521140	contactin 3	TRANS
OID21053	10	10-126984331-T-C	126984331	C	T	1054	0.0085389	1.14294	0.244464	2.94e-06	rs139090249	chr10-126984331-T-C	DOCK1	CPPED1	CPPED1	16	12659798	12803887	calcineurin like phosphoesterase domain containing 1	TRANS
OID30289	10	10-126984331-T-C	126984331	C	T	1054	0.0085389	1.11599	0.244278	4.91e-06	rs139090249	chr10-126984331-T-C	DOCK1	GRHPR	GRHPR	9	37422695	37436990	glyoxylate and hydroxypyruvate reductase	TRANS
OID21116	10	10-126990010-C-A	126990010	A	C	1054	0.0289374	0.63675	0.130444	1.05e-06	rs116665846	chr10-126990010-C-A	DOCK1	IL1R1	IL1R1	2	102070389	102179874	interleukin 1 receptor type 1	TRANS
OID30192	10	10-127008832-G-C	127008832	C	G	1054	0.0431689	0.514107	0.10592	1.21e-06	rs9418679	chr10-127008832-G-C	DOCK1	ACTN2	ACTN2	1	236686453	236764627	actinin alpha 2	TRANS
OID21380	10	10-127098916-T-G	127098916	G	T	1054	0.00711575	-1.22784	0.267856	4.56e-06	rs191888540	chr10-127098916-T-G	DOCK1	MSLN	MSLN	16	760733	768865	mesothelin	TRANS
OID20598	10	10-127138662-G-A	127138662	A	G	1054	0.00332068	-1.79389	0.390984	4.47e-06	rs530020768	chr10-127138662-G-A	DOCK1,INSYN2A	PTPRM	PTPRM	18	7567315	8406856	protein tyrosine phosphatase receptor type M	TRANS
OID31329	10	10-127200558-C-A	127200558	A	C	1054	0.167457	-0.268734	0.0563119	1.82e-06	rs76224341	chr10-127200558-C-A	DOCK1	CENPF	CENPF	1	214603194	214664571	centromere protein F	TRANS
OID30935	10	10-12720602-A-T	12720602	T	A	1054	0.0796964	0.381745	0.079895	1.77e-06	rs9943344	chr10-12720602-A-T	CAMK1D	DUSP29	DUSP29	10	75037472	75073642	dual specificity phosphatase 29	TRANS
OID20295	10	10-127247094-C-A	127247094	A	C	1054	0.00759013	-1.22032	0.249172	9.71e-07	rs547913729	chr10-127247094-C-A	DOCK1	DLK1	DLK1	14	100726891	100738224	delta like non-canonical Notch ligand 1	TRANS
OID30969	10	10-127247344-G-A	127247344	A	G	1054	0.0944023	-0.368097	0.076313	1.41e-06	rs11016914	chr10-127247344-G-A	DOCK1	COL28A1	COL28A1	7	7357874	7535873	collagen type XXVIII alpha 1 chain	TRANS
OID31350	10	10-127252038-C-T	127252038	T	C	1054	0.0241935	0.636497	0.138834	4.55e-06	rs373269763	chr10-127252038-C-T	DOCK1	ZNF830	ZNF830	17	34961539	34963777	zinc finger protein 830	TRANS
OID31516	10	10-127298156-A-G	127298156	G	A	1054	0.137571	0.307431	0.0670049	4.47e-06	rs2148375	chr10-127298156-A-G	DOCK1	PCDH9	PCDH9	13	66302833	67230336	protocadherin 9	TRANS
OID20454	10	10-127333310-C-T	127333310	T	C	1054	0.00379507	1.62686	0.350464	3.45e-06	rs7080925	chr10-127333310-C-T	DOCK1	RGS8	RGS8	1	182641813	182684587	regulator of G protein signaling 8	TRANS
OID30464	10	10-127336814-C-T	127336814	T	C	1054	0.00379507	1.7987	0.363344	7.41e-07	rs564587673	chr10-127336814-C-T	DOCK1	KLRF1	KLRF1	12	9800051	9845004	killer cell lectin like receptor F1	TRANS
OID20062	10	10-127369799-G-A	127369799	A	G	1054	0.172676	-0.272385	0.0565298	1.45e-06	rs79585145	chr10-127369799-G-A	DOCK1	AKR1C4	AKR1C4	10	5196836	5218949	aldo-keto reductase family 1 member C4	TRANS
OID21435	10	10-127370213-A-G	127370213	G	A	1054	0.00379507	-1.81186	0.365873	7.34e-07	rs149381151	chr10-127370213-A-G	DOCK1	CPVL	CPVL	7	28994635	29195451	carboxypeptidase vitellogenic like	TRANS
OID30740	10	10-127371506-A-G	127371506	G	A	1054	0.0028463	-1.91049	0.418288	4.94e-06	rs117204734	chr10-127371506-A-G	DOCK1	IGLC2	IGLC2
OID30381	10	10-127378465-G-A	127378465	A	G	1054	0.00426945	-1.80189	0.3449	1.75e-07	rs74513484	chr10-127378465-G-A	DOCK1	PRG2	PRG2	11	57386779	57390650	proteoglycan 2, pro eosinophil major basic protein	TRANS
OID31288	10	10-127385296-T-C	127385296	C	T	352	0.5625	0.346011	0.0743637	3.27e-06	rs6482836	chr10-127385296-T-C	DOCK1	SEPTIN7	SEPTIN7	7	35754963	35907110	septin 7	TRANS
OID31367	10	10-127392675-T-C	127392675	C	T	1054	0.0265655	-0.735466	0.136158	6.61e-08	rs114019608	chr10-127392675-T-C	DOCK1	LACRT	LACRT	12	54630810	54634895	lacritin	TRANS
OID30476	10	10-127394287-T-G	127394287	G	T	1054	0.00474383	1.44775	0.314501	4.16e-06	rs143206673	chr10-127394287-T-G	DOCK1	THSD1	THSD1	13	52377167	52406172	thrombospondin type 1 domain containing 1	TRANS
OID20241	10	10-12740032-G-T	12740032	T	G	1054	0.0611954	-0.449285	0.0962108	3.01e-06	rs78124887	chr10-12740032-G-T	CAMK1D	CA4	CA4	17	60149972	60179021	carbonic anhydrase 4	TRANS
OID30733	10	10-127434708-A-G	127434708	G	A	1054	0.0147059	-0.90126	0.186258	1.31e-06	rs113325487	chr10-127434708-A-G	DOCK1	APOA4	APOA4	11	116820699	116823304	apolipoprotein A4	TRANS
OID20654	10	10-12744306-G-A	12744306	A	G	1054	0.00426945	1.63116	0.343144	2e-06	rs114122429	chr10-12744306-G-A	CAMK1D	C1QA	C1QA	1	22636627	22639682	complement C1q A chain	TRANS
OID20732	10	10-127444603-C-T	127444603	T	C	1054	0.102467	-0.394214	0.0736474	8.66e-08	rs73373836	chr10-127444603-C-T	DOCK1	MZB1	MZB1	5	139387466	139389913	marginal zone B and B1 cell specific protein	TRANS
OID20302	10	10-127444603-C-T	127444603	T	C	1054	0.102467	-0.338315	0.0731545	3.75e-06	rs73373836	chr10-127444603-C-T	DOCK1	ST6GAL1	ST6GAL1	3	186930525	187078553	ST6 beta-galactoside alpha-2,6-sialyltransferase 1	TRANS
OID20493	10	10-127458411-G-T	127458411	T	G	1054	0.00426945	1.60688	0.343202	2.84e-06	rs72843773	chr10-127458411-G-T	DOCK1(dist=5894),NPS(dist=90938)	ITGB6	ITGB6	2	160099665	160200313	integrin subunit beta 6	TRANS
OID30565	10	10-127458411-G-T	127458411	T	G	1054	0.00426945	1.54758	0.330805	2.89e-06	rs72843773	chr10-127458411-G-T	DOCK1(dist=5894),NPS(dist=90938)	NXPH3	NXPH3	17	49575870	49583827	neurexophilin 3	TRANS
OID20649	10	10-127462423-C-T	127462423	T	C	1054	0.00237192	2.17199	0.462119	2.6e-06		chr10-127462423-C-T	DOCK1(dist=9906),NPS(dist=86926)	CD6	CD6	11	60971679	61020376	CD6 molecule	TRANS
OID30169	10	10-127466809-T-C	127466809	C	T	1054	0.0635674	-0.412158	0.0885304	3.23e-06	rs883185	chr10-127466809-T-C	DOCK1(dist=14292),NPS(dist=82540)	KRT6C	KRT6C	12	52468515	52473805	keratin 6C	TRANS
OID20363	10	10-127466928-T-G	127466928	G	T	1054	0.0536053	-0.441557	0.0957815	4.03e-06	rs57807948	chr10-127466928-T-G	DOCK1(dist=14411),NPS(dist=82421)	AXL	AXL	19	41219222	41261767	AXL receptor tyrosine kinase	TRANS
OID20433	10	10-127468555-G-A	127468555	A	G	1054	0.00996205	-1.00044	0.218284	4.58e-06	rs116646679	chr10-127468555-G-A	DOCK1(dist=16038),NPS(dist=80794)	TNFAIP8	TNFAIP8	5	119268758	119399688	TNF alpha induced protein 8	TRANS
OID31421	10	10-127468943-A-G	127468943	G	A	1054	0.629981	-0.227857	0.0455487	5.66e-07	rs10741272	chr10-127468943-A-G	DOCK1(dist=16426),NPS(dist=80406)	BCL7B	BCL7B	7	73536355	73557690	BAF chromatin remodeling complex subunit BCL7B	TRANS
OID30978	10	10-127509886-T-C	127509886	C	T	1054	0.0412713	-0.490981	0.106901	4.37e-06	rs73377362	chr10-127509886-T-C	DOCK1(dist=57369),NPS(dist=39463)	SORBS1	SORBS1	10	95311772	95561371	sorbin and SH3 domain containing 1	TRANS
OID21044	10	10-127514427-T-C	127514427	C	T	1054	0.773245	-0.245158	0.0535435	4.68e-06	rs1572237	chr10-127514427-T-C	DOCK1(dist=61910),NPS(dist=34922)	GOLM2	GOLM2	15	44288718	44415758	golgi membrane protein 2	TRANS
OID30296	10	10-127521901-C-G	127521901	G	C	1054	0.0322581	0.699243	0.126389	3.16e-08	rs68114793	chr10-127521901-C-G	DOCK1(dist=69384),NPS(dist=27448)	MYBPC1	MYBPC1	12	101594930	101686028	myosin binding protein C1	TRANS
OID30251	10	10-127521901-C-G	127521901	G	C	1054	0.0322581	0.652059	0.126903	2.77e-07	rs68114793	chr10-127521901-C-G	DOCK1(dist=69384),NPS(dist=27448)	MYL3	MYL3	3	46857871	46863444	myosin light chain 3	TRANS
OID20263	10	10-127521901-C-G	127521901	G	C	1054	0.0322581	0.572487	0.122176	2.79e-06	rs68114793	chr10-127521901-C-G	DOCK1(dist=69384),NPS(dist=27448)	MB	MB	22	35606763	35623354	myoglobin	TRANS
OID20863	10	10-127521901-C-G	127521901	G	C	1054	0.0322581	0.571372	0.122165	2.91e-06	rs68114793	chr10-127521901-C-G	DOCK1(dist=69384),NPS(dist=27448)	NOS1	NOS1	12	117208141	117361802	nitric oxide synthase 1	TRANS
OID30351	10	10-127521901-C-G	127521901	G	C	1054	0.0322581	0.570573	0.122075	2.95e-06	rs68114793	chr10-127521901-C-G	DOCK1(dist=69384),NPS(dist=27448)	FABP3	FABP3	1	31365252	31373288	fatty acid binding protein 3	TRANS
OID30986	10	10-127524892-C-T	127524892	T	C	1054	0.00901328	-1.07029	0.229164	3.01e-06	rs115168760	chr10-127524892-C-T	DOCK1(dist=72375),NPS(dist=24457)	KLHL41	KLHL41	2	169509701	169526257	kelch like family member 41	TRANS
OID20071	10	10-12758875-A-G	12758875	G	A	1054	0.900379	-0.334939	0.0729238	4.37e-06	rs2482061	chr10-12758875-A-G	CAMK1D	VAMP5	VAMP5	2	85584430	85593406	vesicle associated membrane protein 5	TRANS
OID20541	10	10-127598294-C-T	127598294	T	C	1054	0.00806452	-1.17531	0.238176	8.03e-07	rs117641829	chr10-127598294-C-T	NPS(dist=45623),FOXI2(dist=138891)	MLN	MLN	6	33794672	33804003	motilin	TRANS
OID30067	10	10-127621717-C-T	127621717	T	C	1054	0.00379507	1.64591	0.350397	2.64e-06	rs141165265	chr10-127621717-C-T	NPS(dist=69046),FOXI2(dist=115468)	ADRA2A	ADRA2A	10	111077028	111080904	adrenoceptor alpha 2A	TRANS
OID31230	10	10-127621717-C-T	127621717	T	C	1054	0.00379507	1.62606	0.351305	3.68e-06	rs141165265	chr10-127621717-C-T	NPS(dist=69046),FOXI2(dist=115468)	ATP1B4	ATP1B4
OID20053	10	10-127623038-T-A	127623038	A	T	1054	0.406072	0.20572	0.0445089	3.8e-06	rs11018232	chr10-127623038-T-A	NPS(dist=70367),FOXI2(dist=114147)	VIM	VIM	10	17214238	17237593	vimentin	TRANS
OID30550	10	10-127631451-C-T	127631451	T	C	1054	0.0341556	0.62901	0.12186	2.45e-07	rs60665409	chr10-127631451-C-T	NPS(dist=78780),FOXI2(dist=105734)	PDZK1	PDZK1	1	145670852	145707400	PDZ domain containing 1	TRANS
OID30579	10	10-127631451-C-T	127631451	T	C	1054	0.0341556	0.601098	0.12216	8.63e-07	rs60665409	chr10-127631451-C-T	NPS(dist=78780),FOXI2(dist=105734)	HEG1	HEG1	3	124965709	125055997	heart development protein with EGF like domains 1	TRANS
OID31340	10	10-127631451-C-T	127631451	T	C	1054	0.0341556	0.562938	0.121525	3.62e-06	rs60665409	chr10-127631451-C-T	NPS(dist=78780),FOXI2(dist=105734)	GPRC5C	GPRC5C	17	74432087	74451658	G protein-coupled receptor class C group 5 member C	TRANS
OID30635	10	10-127631451-C-T	127631451	T	C	1054	0.0341556	0.554908	0.120961	4.49e-06	rs60665409	chr10-127631451-C-T	NPS(dist=78780),FOXI2(dist=105734)	RIDA	RIDA	8	98102343	98117171	reactive intermediate imine deaminase A homolog	TRANS
OID21250	10	10-127636703-G-C	127636703	C	G	1054	0.0313093	0.65264	0.126425	2.44e-07	rs151267894	chr10-127636703-G-C	NPS(dist=84032),FOXI2(dist=100482)	BAIAP2	BAIAP2	17	81029132	81117434	BAR/IMD domain containing adaptor protein 2	TRANS
OID30689	10	10-127646902-G-A	127646902	A	G	1054	0.0929791	0.355481	0.0770955	4.01e-06		chr10-127646902-G-A	NPS(dist=94231),FOXI2(dist=90283)	RNASE6	RNASE6	14	20781267	20782467	ribonuclease A family member k6	TRANS
OID31304	10	10-127652392-G-A	127652392	A	G	1054	0.0896584	0.345632	0.0741428	3.14e-06	rs76966579	chr10-127652392-G-A	NPS(dist=99721),FOXI2(dist=84793)	PPP1R12B	PPP1R12B	1	202348698	202592702	protein phosphatase 1 regulatory subunit 12B	TRANS
OID30638	10	10-127655618-A-G	127655618	G	A	1054	0.00521822	-1.44214	0.310441	3.39e-06	rs143384797	chr10-127655618-A-G	NPS(dist=102947),FOXI2(dist=81567)	MOCS2	MOCS2	5	53095678	53109757	molybdenum cofactor synthesis 2	TRANS
OID31264	10	10-127670711-G-A	127670711	A	G	1054	0.00379507	1.66715	0.350091	1.92e-06	rs542401284	chr10-127670711-G-A	NPS(dist=118040),FOXI2(dist=66474)	GTF2IRD1	GTF2IRD1	7	74453905	74602593	GTF2I repeat domain containing 1	TRANS
OID30662	10	10-127684221-A-G	127684221	G	A	1054	0.0132827	-0.908265	0.195796	3.5e-06	rs7896924	chr10-127684221-A-G	NPS(dist=131550),FOXI2(dist=52964)	SDK2	SDK2	17	73334383	73644445	sidekick cell adhesion molecule 2	TRANS
OID20408	10	10-127697591-G-A	127697591	A	G	1054	0.0166034	-0.797627	0.169954	2.69e-06	rs184621196	chr10-127697591-G-A	NPS(dist=144920),FOXI2(dist=39594)	PTGDS	PTGDS	9	136977503	136981742	prostaglandin D2 synthase	TRANS
OID20848	10	10-127698528-A-G	127698528	G	A	1054	0.0151803	0.821667	0.177758	3.79e-06	rs76223505	chr10-127698528-A-G	NPS(dist=145857),FOXI2(dist=38657)	TNF	TNF	6	31575564	31578335	tumor necrosis factor	TRANS
OID31261	10	10-127746925-T-G	127746925	G	T	1054	0.00521822	1.37326	0.298265	4.14e-06	rs150526763	chr10-127746925-T-G	FOXI2(dist=5742),CLRN3(dist=130916)	GADD45B	GADD45B	19	2476126	2478257	growth arrest and DNA damage inducible beta	TRANS
OID20966	10	10-127777644-G-T	127777644	T	G	1054	0.00474383	1.46393	0.314284	3.19e-06	rs146260616	chr10-127777644-G-T	FOXI2(dist=36461),CLRN3(dist=100197)	CD274	CD274	9	5450502	5470567	CD274 molecule	TRANS
OID30749	10	10-127786414-T-C	127786414	C	T	1054	0.00521822	-1.43756	0.31205	4.09e-06	rs574287370	chr10-127786414-T-C	FOXI2(dist=45231),CLRN3(dist=91427)	APOC1	APOC1	19	44914324	44919344	apolipoprotein C1	TRANS
OID20139	10	10-12780271-G-C	12780271	C	G	1054	0.0199241	-0.802585	0.157627	3.55e-07	rs140719208	chr10-12780271-G-C	CAMK1D	AGXT	AGXT	2	240868823	240880500	alanine--glyoxylate and serine--pyruvate aminotransferase	TRANS
OID30352	10	10-12780271-G-C	12780271	C	G	1054	0.0199241	-0.755828	0.157579	1.61e-06	rs140719208	chr10-12780271-G-C	CAMK1D	UPB1	UPB1	22	24495331	24528390	beta-ureidopropionase 1	TRANS
OID21111	10	10-127833104-C-T	127833104	T	C	1054	0.720114	-0.232657	0.0489372	1.99e-06	rs683577	chr10-127833104-C-T	FOXI2(dist=91921),CLRN3(dist=44737)	FCRL5	FCRL5	1	157513376	157552515	Fc receptor like 5	TRANS
OID30516	10	10-127842052-C-T	127842052	T	C	1054	0.00759013	-1.15459	0.249251	3.62e-06	rs57429287	chr10-127842052-C-T	FOXI2(dist=100869),CLRN3(dist=35789)	SHH	SHH	7	155799979	155812463	sonic hedgehog signaling molecule	TRANS
OID31103	10	10-127863611-G-A	127863611	A	G	1054	0.00664137	1.34443	0.277164	1.23e-06	rs148007507	chr10-127863611-G-A	FOXI2(dist=122428),CLRN3(dist=14230)	TMPRSS11D	TMPRSS11D	4	67820875	67884002	transmembrane serine protease 11D	TRANS
OID20349	10	10-12787381-T-C	12787381	C	T	1054	0.00426945	-1.66828	0.342997	1.15e-06	rs550460336	chr10-12787381-T-C	CAMK1D	F9	F9
OID31254	10	10-127873985-T-A	127873985	A	T	1054	0.0028463	1.94464	0.402591	1.36e-06	rs566801985	chr10-127873985-T-A	FOXI2(dist=132802),CLRN3(dist=3856)	RAD51	RAD51	15	40693754	40732340	RAD51 recombinase	TRANS
OID30751	10	10-127885296-T-C	127885296	C	T	1054	0.0109108	1.06819	0.216649	8.2e-07	rs75509782	chr10-127885296-T-C	CLRN3	LRG1	LRG1	19	4536401	4540036	leucine rich alpha-2-glycoprotein 1	TRANS
OID20789	10	10-127920414-C-T	127920414	T	C	1054	0.332543	0.229602	0.0465161	7.97e-07	rs913287	chr10-127920414-C-T	PTPRE	NME3	NME3	16	1770319	1771709	NME/NM23 nucleoside diphosphate kinase 3	TRANS
OID20486	10	10-127923933-A-G	127923933	G	A	1054	0.180266	-0.285522	0.056033	3.48e-07	rs71474233	chr10-127923933-A-G	PTPRE	IL12RB1	IL12RB1	19	18058994	18098816	interleukin 12 receptor subunit beta 1	TRANS
OID20271	10	10-127934885-G-A	127934885	A	G	1054	0.798387	-0.256823	0.0551569	3.22e-06	rs2275805	chr10-127934885-G-A	PTPRE	CA3	CA3	8	85438858	85464915	carbonic anhydrase 3	TRANS
OID20678	10	10-127970016-G-A	127970016	A	G	1054	0.544592	-0.209466	0.0431316	1.2e-06	rs11015983	chr10-127970016-G-A	PTPRE	IFNGR1	IFNGR1	6	137197483	137219385	interferon gamma receptor 1	TRANS
OID30585	10	10-127985732-G-T	127985732	T	G	1054	0.0355787	-0.56558	0.119966	2.42e-06	rs61873717	chr10-127985732-G-T	PTPRE	ACHE	ACHE	7	100889993	100896994	acetylcholinesterase (Cartwright blood group)	TRANS
OID30899	10	10-128006880-C-T	128006880	T	C	352	0.0113636	1.60326	0.344991	3.36e-06	rs146642931	chr10-128006880-C-T	PTPRE	KCNH2	KCNH2	7	150944955	150978321	potassium voltage-gated channel subfamily H member 2	TRANS
OID21450	10	10-128011028-T-C	128011028	C	T	1054	0.00711575	-1.1863	0.257554	4.1e-06	rs11814975	chr10-128011028-T-C	PTPRE	SPINK6	SPINK6	5	148202793	148215137	serine peptidase inhibitor Kazal type 6	TRANS
OID30170	10	10-128051261-C-A	128051261	A	C	1054	0.0550285	-0.452396	0.0974549	3.45e-06	rs114805563	chr10-128051261-C-A	PTPRE	ASS1	ASS1	9	130444706	130501274	argininosuccinate synthase 1	TRANS
OID21264	10	10-128061348-T-C	128061348	C	T	1054	0.00521822	-1.40463	0.299832	2.8e-06	rs187830210	chr10-128061348-T-C	AS-PTPRE	LYAR	LYAR	4	4267700	4290154	Ly1 antibody reactive	TRANS
OID20108	10	10-128090504-G-A	128090504	A	G	1054	0.0441176	0.493622	0.105058	2.62e-06	rs61737560	chr10-128090504-G-A	PTPRE(dist=4649),MKI67(dist=6157)	PAG1	PAG1	8	80967810	81112068	phosphoprotein membrane anchor with glycosphingolipid microdomains 1	TRANS
OID30794	10	10-128095583-C-T	128095583	T	C	1054	0.0189753	-0.866794	0.154741	2.12e-08	rs114377957	chr10-128095583-C-T	PTPRE(dist=9728),MKI67(dist=1078)	UPK3A	UPK3A	22	45284948	45295874	uroplakin 3A	TRANS
OID20259	10	10-128095770-G-A	128095770	A	G	1054	0.573055	0.219574	0.0450699	1.11e-06	rs10732438	chr10-128095770-G-A	MKI67	XG	XG
OID20982	10	10-128097097-C-G	128097097	G	C	1054	0.40797	-0.215818	0.0441096	9.94e-07	rs1050793	chr10-128097097-C-G	MKI67(NM_002417:c.*2093G>C,NM_001145966:c.*2093G>C)	EPHB6	EPHB6	7	142855013	142871093	EPH receptor B6	TRANS
OID20565	10	10-128105277-G-C	128105277	C	G	1054	0.00996205	-1.01578	0.218177	3.23e-06	rs147363182	chr10-128105277-G-C	MKI67	CD83	CD83	6	14117255	14136917	CD83 molecule	TRANS
OID21511	10	10-128156509-A-G	128156509	G	A	1054	0.421727	-0.209552	0.044667	2.71e-06	rs7912288	chr10-128156509-A-G	MKI67(dist=30086),LINC01163(dist=129441)	SPARC	SPARC	5	151661095	151686915	secreted protein acidic and cysteine rich	TRANS
OID31313	10	10-128189207-C-T	128189207	T	C	1054	0.0113852	-1.13969	0.203543	2.15e-08	rs34487364	chr10-128189207-C-T	MKI67(dist=62784),LINC01163(dist=96743)	EFCAB2	EFCAB2	1	244969868	245125228	EF-hand calcium binding domain 2	TRANS
OID31237	10	10-12820808-G-A	12820808	A	G	1054	0.00379507	-1.61058	0.351224	4.53e-06	rs568263705	chr10-12820808-G-A	CAMK1D	BTLA	BTLA	3	112463965	112499472	B and T lymphocyte associated	TRANS
OID20148	10	10-128213231-G-A	128213231	A	G	1054	0.00426945	1.79744	0.342491	1.54e-07	rs117883832	chr10-128213231-G-A	MKI67(dist=86808),LINC01163(dist=72719)	DCTPP1	DCTPP1	16	30423614	30430030	dCTP pyrophosphatase 1	TRANS
OID21411	10	10-128213861-C-G	128213861	G	C	1054	0.00379507	-1.6282	0.349988	3.28e-06	rs559929780	chr10-128213861-C-G	MKI67(dist=87438),LINC01163(dist=72089)	FGF23	FGF23	12	4368226	4379712	fibroblast growth factor 23	TRANS
OID21425	10	10-128222482-C-T	128222482	T	C	1054	0.022296	0.78784	0.153696	2.96e-07	rs112675322	chr10-128222482-C-T	MKI67(dist=96059),LINC01163(dist=63468)	SCLY	SCLY	2	238061000	238099413	selenocysteine lyase	TRANS
OID21309	10	10-128222482-C-T	128222482	T	C	1054	0.022296	0.702011	0.147635	1.98e-06	rs112675322	chr10-128222482-C-T	MKI67(dist=96059),LINC01163(dist=63468)	GRPEL1	GRPEL1	4	7058894	7068064	GrpE like 1, mitochondrial	TRANS
OID20459	10	10-128243267-C-T	128243267	T	C	1054	0.0194497	0.798722	0.157379	3.87e-07	rs113620438	chr10-128243267-C-T	MKI67(dist=116844),LINC01163(dist=42683)	MVK	MVK	12	109573793	109598125	mevalonate kinase	TRANS
OID31275	10	10-12828335-C-T	12828335	T	C	352	0.410511	-0.367582	0.0756945	1.2e-06	rs2431626	chr10-12828335-C-T	CAMK1D	ALMS1	ALMS1	2	73385757	73609919	ALMS1 centrosome and basal body associated protein	TRANS
OID31180	10	10-12831353-G-A	12831353	A	G	1054	0.327799	-0.220201	0.0466498	2.36e-06	rs1757063	chr10-12831353-G-A	CAMK1D(NM_153498:c.*2466G>A)	LYZL2	LYZL2	10	30611778	30629753	lysozyme like 2	TRANS
OID20786	10	10-128356549-T-C	128356549	C	T	1054	0.191651	-0.255332	0.0559243	4.98e-06	rs4415667	chr10-128356549-T-C	LINC01163(dist=38823),LINC02667(dist=556284)	AGRN	AGRN	1	1020119	1056114	agrin	TRANS
OID31303	10	10-128362678-C-A	128362678	A	C	352	0.0113636	-1.59783	0.346771	4.07e-06	rs182089534	chr10-128362678-C-A	LINC01163(dist=44952),LINC02667(dist=550155)	ZNF75D	ZNF75D
OID20393	10	10-128364581-A-G	128364581	G	A	1054	0.16129	-0.284275	0.0584599	1.16e-06	rs73381961	chr10-128364581-A-G	LINC01163(dist=46855),LINC02667(dist=548252)	CR2	CR2	1	207454327	207489892	complement C3d receptor 2	TRANS
OID20383	10	10-128364581-A-G	128364581	G	A	1054	0.16129	-0.292689	0.060326	1.22e-06	rs73381961	chr10-128364581-A-G	LINC01163(dist=46855),LINC02667(dist=548252)	HSPG2	HSPG2	1	21822243	21937310	heparan sulfate proteoglycan 2	TRANS
OID30587	10	10-128380074-G-A	128380074	A	G	1054	0.00806452	-1.21816	0.241604	4.61e-07	rs114819476	chr10-128380074-G-A	LINC01163(dist=62348),LINC02667(dist=532759)	COL5A1	COL5A1	9	134641802	134844842	collagen type V alpha 1 chain	TRANS
OID30849	10	10-128386144-G-A	128386144	A	G	1054	0.0142315	0.906056	0.183028	7.41e-07	rs75394041	chr10-128386144-G-A	LINC01163(dist=68418),LINC02667(dist=526689)	DEFB104A	DEFB104A_DEFB104B	8	7470307	7841242	defensin beta 104A	TRANS
OID30849	10	10-128386144-G-A	128386144	A	G	1054	0.0142315	0.906056	0.183028	7.41e-07	rs75394041	chr10-128386144-G-A	LINC01163(dist=68418),LINC02667(dist=526689)	DEFB104B	DEFB104A_DEFB104B	8	7470307	7841242	defensin beta 104B	TRANS
OID30320	10	10-128408005-A-T	128408005	T	A	1054	0.0426945	-0.585002	0.112164	1.83e-07	rs115274042	chr10-128408005-A-T	LINC01163(dist=90279),LINC02667(dist=504828)	LECT2	LECT2	5	135946903	135954983	leukocyte cell derived chemotaxin 2	TRANS
OID30811	10	10-128409490-G-A	128409490	A	G	1054	0.0479127	0.490703	0.104857	2.87e-06	rs114772511	chr10-128409490-G-A	LINC01163(dist=91764),LINC02667(dist=503343)	SNAP25	SNAP25	20	10023811	10307418	synaptosome associated protein 25	TRANS
OID30890	10	10-128460529-G-T	128460529	T	G	1054	0.00237192	-2.14308	0.443496	1.35e-06	rs558216175	chr10-128460529-G-T	LINC01163(dist=142803),LINC02667(dist=452304)	CLIC5	CLIC5	6	45898452	46129819	chloride intracellular channel 5	TRANS
OID21401	10	10-128464066-C-T	128464066	T	C	1054	0.0056926	-1.34577	0.287389	2.83e-06	rs556428917	chr10-128464066-C-T	LINC01163(dist=146340),LINC02667(dist=448767)	CA14	CA14	1	150257773	150265078	carbonic anhydrase 14	TRANS
OID20142	10	10-128478711-A-C	128478711	C	A	1054	0.00237192	-2.11465	0.461629	4.63e-06	rs112712883	chr10-128478711-A-C	LINC01163(dist=160985),LINC02667(dist=434122)	DPP7	DPP7	9	137110545	137114733	dipeptidyl peptidase 7	TRANS
OID30770	10	10-128482901-C-T	128482901	T	C	1054	0.00379507	1.70345	0.363854	2.85e-06	rs191370960	chr10-128482901-C-T	LINC01163(dist=165175),LINC02667(dist=429932)	HRG	HRG	3	186666013	186678234	histidine rich glycoprotein	TRANS
OID30539	10	10-128488246-G-A	128488246	A	G	1054	0.225806	0.236088	0.0511246	3.88e-06	rs2050765	chr10-128488246-G-A	LINC01163(dist=170520),LINC02667(dist=424587)	ERMAP	ERMAP	1	42817121	42844991	erythroblast membrane associated protein (Scianna blood group)	TRANS
OID21418	10	10-128502507-G-A	128502507	A	G	1054	0.0351044	-0.595084	0.122302	1.14e-06	rs112127720	chr10-128502507-G-A	LINC01163(dist=184781),LINC02667(dist=410326)	CD300E	CD300E	17	74609884	74623738	CD300e molecule	TRANS
OID20935	10	10-128502507-G-A	128502507	A	G	1054	0.0351044	-0.561705	0.121687	3.91e-06	rs112127720	chr10-128502507-G-A	LINC01163(dist=184781),LINC02667(dist=410326)	EFNA4	EFNA4	1	155063739	155069553	ephrin A4	TRANS
OID30708	10	10-128507634-T-C	128507634	C	T	1054	0.091556	0.372458	0.0767976	1.24e-06	rs12356741	chr10-128507634-T-C	LINC01163(dist=189908),LINC02667(dist=405199)	APOL1	APOL1	22	36253070	36267531	apolipoprotein L1	TRANS
OID30097	10	10-128522468-T-A	128522468	A	T	1054	0.00759013	1.17222	0.249288	2.57e-06	rs147587870	chr10-128522468-T-A	LINC01163(dist=204742),LINC02667(dist=390365)	CD2	CD2	1	116754429	116769229	CD2 molecule	TRANS
OID31498	10	10-128561744-T-A	128561744	A	T	1054	0.00426945	1.61382	0.344262	2.76e-06	rs114080374	chr10-128561744-T-A	LINC01163(dist=244018),LINC02667(dist=351089)	ENDOU	ENDOU	12	47709734	47725490	endonuclease, poly(U) specific	TRANS
OID21012	10	10-128562093-A-C	128562093	C	A	1054	0.481973	0.198026	0.0431589	4.47e-06	rs7906114	chr10-128562093-A-C	LINC01163(dist=244367),LINC02667(dist=350740)	TXNDC5	TXNDC5	6	7881513	7910788	thioredoxin domain containing 5	TRANS
OID30259	10	10-128564677-T-G	128564677	G	T	1054	0.063093	0.430237	0.0933625	4.06e-06	rs75432636	chr10-128564677-T-G	LINC01163(dist=246951),LINC02667(dist=348156)	INPP5D	INPP5D	2	233060341	233207903	inositol polyphosphate-5-phosphatase D	TRANS
OID20432	10	10-128589390-C-T	128589390	T	C	1054	0.0104364	1.06256	0.22021	1.4e-06	rs75948233	chr10-128589390-C-T	LINC01163(dist=271664),LINC02667(dist=323443)	ARNT	ARNT	1	150809713	150876599	aryl hydrocarbon receptor nuclear translocator	TRANS
OID30722	10	10-128642412-C-G	128642412	G	C	1054	0.00711575	1.1951	0.257389	3.43e-06	rs368634995	chr10-128642412-C-G	LINC01163(dist=324686),LINC02667(dist=270421)	ITIH1	ITIH1	3	52777598	52792068	inter-alpha-trypsin inhibitor heavy chain 1	TRANS
OID20772	10	10-128652311-A-G	128652311	G	A	1054	0.0104364	1.04049	0.221221	2.56e-06	rs61863394	chr10-128652311-A-G	LINC01163(dist=334585),LINC02667(dist=260522)	CCL24	CCL24	7	75810824	75823372	C-C motif chemokine ligand 24	TRANS
OID30723	10	10-128673038-G-A	128673038	A	G	1054	0.0232448	0.670548	0.144828	3.66e-06	rs114384353	chr10-128673038-G-A	LINC01163(dist=355312),LINC02667(dist=239795)	F2	F2	11	46719212	46739506	coagulation factor II, thrombin	TRANS
OID21391	10	10-128682182-C-G	128682182	G	C	1054	0.0166034	0.871849	0.176346	7.65e-07	rs114927396	chr10-128682182-C-G	LINC01163(dist=364456),LINC02667(dist=230651)	KLK4	KLK4	19	50906351	50910738	kallikrein related peptidase 4	TRANS
OID20783	10	10-128684572-C-T	128684572	T	C	1054	0.00664137	-1.26824	0.265842	1.84e-06	rs148807310	chr10-128684572-C-T	LINC01163(dist=366846),LINC02667(dist=228261)	TNFRSF14	TNFRSF14	1	2549919	2565622	TNF receptor superfamily member 14	TRANS
OID20777	10	10-128728059-C-T	128728059	T	C	1054	0.00237192	-2.69676	0.456631	3.51e-09		chr10-128728059-C-T	LINC01163(dist=410333),LINC02667(dist=184774)	PON3	PON3	7	95359871	95396375	paraoxonase 3	TRANS
OID20482	10	10-128751248-A-C	128751248	C	A	1054	0.572106	-0.195238	0.042212	3.74e-06	rs7088913	chr10-128751248-A-C	LINC01163(dist=433522),LINC02667(dist=161585)	MILR1	MILR1	17	64449114	64474006	mast cell immunoglobulin like receptor 1	TRANS
OID20106	10	10-128754576-T-A	128754576	A	T	1054	0.0327324	-0.555392	0.121441	4.8e-06	rs186362748	chr10-128754576-T-A	LINC01163(dist=436850),LINC02667(dist=158257)	DCN	DCN	12	91140483	91182817	decorin	TRANS
OID20913	10	10-128758384-C-T	128758384	T	C	1054	0.0555028	0.431019	0.0935669	4.09e-06	rs112829504	chr10-128758384-C-T	LINC01163(dist=440658),LINC02667(dist=154449)	NMNAT1	NMNAT1	1	9942922	9985498	nicotinamide nucleotide adenylyltransferase 1	TRANS
OID30704	10	10-128763853-G-A	128763853	A	G	1054	0.0028463	-2.20089	0.415543	1.18e-07		chr10-128763853-G-A	LINC01163(dist=446127),LINC02667(dist=148980)	PON1	PON1	7	95297675	95324532	paraoxonase 1	TRANS
OID31079	10	10-128779664-T-C	128779664	C	T	1054	0.00616698	-1.63488	0.274346	2.54e-09	rs185477118	chr10-128779664-T-C	LINC01163(dist=461938),LINC02667(dist=133169)	SEPTIN8	SEPTIN8	5	132750818	132777869	septin 8	TRANS
OID30224	10	10-128779664-T-C	128779664	C	T	1054	0.00616698	-1.53164	0.275074	2.58e-08	rs185477118	chr10-128779664-T-C	LINC01163(dist=461938),LINC02667(dist=133169)	EDN1	EDN1	6	12290360	12297194	endothelin 1	TRANS
OID20656	10	10-128779664-T-C	128779664	C	T	1054	0.00616698	-1.53085	0.286668	9.29e-08	rs185477118	chr10-128779664-T-C	LINC01163(dist=461938),LINC02667(dist=133169)	HGF	HGF	7	81699011	81770047	hepatocyte growth factor	TRANS
OID30455	10	10-128779664-T-C	128779664	C	T	1054	0.00616698	-1.44133	0.27554	1.69e-07	rs185477118	chr10-128779664-T-C	LINC01163(dist=461938),LINC02667(dist=133169)	MKI67	MKI67	10	128096660	128126423	marker of proliferation Ki-67	CIS
OID20534	10	10-128779664-T-C	128779664	C	T	1054	0.00616698	-1.43294	0.27536	1.95e-07	rs185477118	chr10-128779664-T-C	LINC01163(dist=461938),LINC02667(dist=133169)	PSIP1	PSIP1	9	15464065	15511019	PC4 and SFRS1 interacting protein 1	TRANS
OID31109	10	10-128779664-T-C	128779664	C	T	1054	0.00616698	-1.3592	0.275928	8.4e-07	rs185477118	chr10-128779664-T-C	LINC01163(dist=461938),LINC02667(dist=133169)	LMNB2	LMNB2	19	2428165	2456959	lamin B2	TRANS
OID21014	10	10-128779664-T-C	128779664	C	T	1054	0.00616698	-1.40793	0.286837	9.18e-07	rs185477118	chr10-128779664-T-C	LINC01163(dist=461938),LINC02667(dist=133169)	STC1	STC1	8	23841928	23854806	stanniocalcin 1	TRANS
OID21415	10	10-128779664-T-C	128779664	C	T	1054	0.00616698	-1.39212	0.286228	1.15e-06	rs185477118	chr10-128779664-T-C	LINC01163(dist=461938),LINC02667(dist=133169)	RSPO3	RSPO3	6	127118670	127199481	R-spondin 3	TRANS
OID20834	10	10-128779664-T-C	128779664	C	T	1054	0.00616698	-1.33836	0.275846	1.22e-06	rs185477118	chr10-128779664-T-C	LINC01163(dist=461938),LINC02667(dist=133169)	NOS3	NOS3	7	150991016	151014588	nitric oxide synthase 3	TRANS
OID21183	10	10-128779664-T-C	128779664	C	T	1054	0.00616698	-1.37433	0.286439	1.6e-06	rs185477118	chr10-128779664-T-C	LINC01163(dist=461938),LINC02667(dist=133169)	PDGFC	PDGFC	4	156760453	156971799	platelet derived growth factor C	TRANS
OID20162	10	10-128779664-T-C	128779664	C	T	1054	0.00616698	-1.32363	0.276112	1.64e-06	rs185477118	chr10-128779664-T-C	LINC01163(dist=461938),LINC02667(dist=133169)	EIF4EBP1	EIF4EBP1	8	38030533	38060365	eukaryotic translation initiation factor 4E binding protein 1	TRANS
OID31479	10	10-128779664-T-C	128779664	C	T	1054	0.00616698	-1.30769	0.276092	2.18e-06	rs185477118	chr10-128779664-T-C	LINC01163(dist=461938),LINC02667(dist=133169)	CWC15	CWC15	11	94962619	94973612	CWC15 spliceosome associated protein homolog	TRANS
OID20572	10	10-128779664-T-C	128779664	C	T	1054	0.00616698	-1.29561	0.276206	2.72e-06	rs185477118	chr10-128779664-T-C	LINC01163(dist=461938),LINC02667(dist=133169)	EGLN1	EGLN1	1	231363756	231422287	egl-9 family hypoxia inducible factor 1	TRANS
OID20828	10	10-128779664-T-C	128779664	C	T	1054	0.00616698	-1.28453	0.276303	3.34e-06	rs185477118	chr10-128779664-T-C	LINC01163(dist=461938),LINC02667(dist=133169)	FGR	FGR	1	27612063	27635185	FGR proto-oncogene, Src family tyrosine kinase	TRANS
OID20170	10	10-128779664-T-C	128779664	C	T	1054	0.00616698	-1.33269	0.287677	3.61e-06	rs185477118	chr10-128779664-T-C	LINC01163(dist=461938),LINC02667(dist=133169)	CDH2	CDH2	18	27950965	28177130	cadherin 2	TRANS
OID31132	10	10-128779664-T-C	128779664	C	T	1054	0.00616698	-1.27353	0.275703	3.85e-06	rs185477118	chr10-128779664-T-C	LINC01163(dist=461938),LINC02667(dist=133169)	SNRPB2	SNRPB2	20	16730025	16742564	small nuclear ribonucleoprotein polypeptide B2	TRANS
OID21043	10	10-128779664-T-C	128779664	C	T	1054	0.00616698	-1.27184	0.276379	4.19e-06	rs185477118	chr10-128779664-T-C	LINC01163(dist=461938),LINC02667(dist=133169)	FABP5	FABP5	8	81280535	81284775	fatty acid binding protein 5	TRANS
OID21467	10	10-128779664-T-C	128779664	C	T	1054	0.00616698	-1.31462	0.287005	4.64e-06	rs185477118	chr10-128779664-T-C	LINC01163(dist=461938),LINC02667(dist=133169)	ADM	ADM	11	10305072	10307397	adrenomedullin	TRANS
OID21072	10	10-128782531-G-A	128782531	A	G	1054	0.0550285	0.429179	0.0939087	4.87e-06	rs577047	chr10-128782531-G-A	LINC01163(dist=464805),LINC02667(dist=130302)	APOH	APOH	17	66212032	66229415	apolipoprotein H	TRANS
OID20887	10	10-128785222-C-G	128785222	G	C	1054	0.0113852	-0.969025	0.204311	2.11e-06	rs115116710	chr10-128785222-C-G	LINC01163(dist=467496),LINC02667(dist=127611)	HMOX2	HMOX2	16	4474702	4510347	heme oxygenase 2	TRANS
OID20236	10	10-128785222-C-G	128785222	G	C	1054	0.0113852	-0.956236	0.204257	2.85e-06	rs115116710	chr10-128785222-C-G	LINC01163(dist=467496),LINC02667(dist=127611)	IGFBP7	IGFBP7	4	57030772	57205299	insulin like growth factor binding protein 7	TRANS
OID20294	10	10-128785222-C-G	128785222	G	C	1054	0.0113852	-0.987221	0.212098	3.25e-06	rs115116710	chr10-128785222-C-G	LINC01163(dist=467496),LINC02667(dist=127611)	CSTB	CSTB	21	43773949	43776308	cystatin B	TRANS
OID20403	10	10-128785222-C-G	128785222	G	C	1054	0.0113852	-0.977259	0.212102	4.08e-06	rs115116710	chr10-128785222-C-G	LINC01163(dist=467496),LINC02667(dist=127611)	ANG	ANG	14	20684176	20694186	angiogenin	TRANS
OID20852	10	10-128785313-C-T	128785313	T	C	1054	0.0882353	0.355912	0.076543	3.32e-06	rs7100556	chr10-128785313-C-T	LINC01163(dist=467587),LINC02667(dist=127520)	SLC39A14	SLC39A14	8	22367277	22434127	solute carrier family 39 member 14	TRANS
OID30574	10	10-128790410-G-A	128790410	A	G	1054	0.00237192	-2.31216	0.461965	5.58e-07	rs188464550	chr10-128790410-G-A	LINC01163(dist=472684),LINC02667(dist=122423)	GHR	GHR	5	42423438	42721878	growth hormone receptor	TRANS
OID21261	10	10-128811418-C-A	128811418	A	C	1054	0.252846	-0.234243	0.0492695	1.99e-06	rs12573414	chr10-128811418-C-A	LINC01163(dist=493692),LINC02667(dist=101415)	CFC1	CFC1	2	130592164	130599575	cripto, FRL-1, cryptic family 1	TRANS
OID31020	10	10-128826190-G-A	128826190	A	G	1054	0.0839658	0.366123	0.0799659	4.68e-06	rs73391477	chr10-128826190-G-A	LINC01163(dist=508464),LINC02667(dist=86643)	LRTM2	LRTM2	12	1820266	1836753	leucine rich repeats and transmembrane domains 2	TRANS
OID30469	10	10-128827477-A-G	128827477	G	A	1054	0.0113852	-0.942931	0.204419	3.97e-06	rs149142878	chr10-128827477-A-G	LINC01163(dist=509751),LINC02667(dist=85356)	PTP4A3	PTP4A3	8	141392020	141432454	protein tyrosine phosphatase 4A3	TRANS
OID20166	10	10-128827477-A-G	128827477	G	A	1054	0.0113852	-0.975821	0.212751	4.5e-06	rs149142878	chr10-128827477-A-G	LINC01163(dist=509751),LINC02667(dist=85356)	GSTA1	GSTA1	6	52791370	52803816	glutathione S-transferase alpha 1	TRANS
OID30503	10	10-128841794-A-G	128841794	G	A	1054	0.0531309	-0.48071	0.0978768	9.04e-07	rs12244955	chr10-128841794-A-G	LINC01163(dist=524068),LINC02667(dist=71039)	NEDD9	NEDD9	6	11183297	11382348	neural precursor cell expressed, developmentally down-regulated 9	TRANS
OID31099	10	10-128849794-C-T	128849794	T	C	1054	0.00521822	-1.37545	0.299975	4.54e-06	rs183241360	chr10-128849794-C-T	LINC01163(dist=532068),LINC02667(dist=63039)	PTPRR	PTPRR	12	70638072	70920738	protein tyrosine phosphatase receptor type R	TRANS
OID31033	10	10-128850252-C-T	128850252	T	C	1054	0.136622	0.288168	0.0614714	2.76e-06	rs73393317	chr10-128850252-C-T	LINC01163(dist=532526),LINC02667(dist=62581)	MCEE	MCEE	2	71109686	71130229	methylmalonyl-CoA epimerase	TRANS
OID30281	10	10-128869309-T-C	128869309	C	T	1054	0.0028463	2.04877	0.421099	1.14e-06	rs150831307	chr10-128869309-T-C	LINC01163(dist=551583),LINC02667(dist=43524)	B3GNT7	B3GNT7	2	231395709	231401164	UDP-GlcNAc:betaGal beta-1,3-N-acetylglucosaminyltransferase 7	TRANS
OID21081	10	10-128878618-G-A	128878618	A	G	1054	0.00379507	-1.6318	0.351325	3.41e-06	rs545234032	chr10-128878618-G-A	LINC01163(dist=560892),LINC02667(dist=34215)	NRP2	NRP2	2	205682499	205798131	neuropilin 2	TRANS
OID30717	10	10-128880180-G-C	128880180	C	G	1054	0.329222	0.225148	0.0479257	2.63e-06	rs12248652	chr10-128880180-G-C	LINC01163(dist=562454),LINC02667(dist=32653)	BCHE	BCHE	3	165772903	165837423	butyrylcholinesterase	TRANS
OID30922	10	10-128884463-A-G	128884463	G	A	1054	0.0028463	-1.94889	0.417763	3.09e-06	rs117516472	chr10-128884463-A-G	LINC01163(dist=566737),LINC02667(dist=28370)	CD164L2	CD164L2	1	27379175	27383333	CD164 molecule like 2	TRANS
OID30948	10	10-128920984-C-T	128920984	T	C	1054	0.0028463	-1.86534	0.405297	4.18e-06	rs181547675	chr10-128920984-C-T	LINC02667(dist=4714),MGMT(dist=546257)	SCN2B	SCN2B	11	118162805	118176639	sodium voltage-gated channel beta subunit 2	TRANS
OID21001	10	10-128931886-T-G	128931886	G	T	1054	0.00237192	-2.1137	0.460302	4.39e-06	rs181501583	chr10-128931886-T-G	LINC02667(dist=15616),MGMT(dist=535355)	ADAM22	ADAM22	7	87934142	88202889	ADAM metallopeptidase domain 22	TRANS
OID20216	10	10-1289760-G-A	1289760	A	G	1054	0.543643	-0.197106	0.0431069	4.82e-06	rs2387638	chr10-1289760-G-A	ADARB2	SDC4	SDC4	20	45325288	45348424	syndecan 4	TRANS
OID31256	10	10-129025072-T-A	129025072	A	T	352	0.295455	0.376854	0.0804869	2.84e-06	rs61177972	chr10-129025072-T-A	LINC02667(dist=108802),MGMT(dist=442169)	CD82	CD82	11	44565662	44620358	CD82 molecule	TRANS
OID21267	10	10-129030154-T-C	129030154	C	T	1054	0.0512334	-0.446292	0.0975805	4.79e-06	rs116584636	chr10-129030154-T-C	LINC02667(dist=113884),MGMT(dist=437087)	BAMBI	BAMBI	10	28677520	28682932	BMP and activin membrane bound inhibitor	TRANS
OID20831	10	10-129044576-G-C	129044576	C	G	1054	0.0104364	1.31809	0.211306	4.44e-10	rs368053405	chr10-129044576-G-C	LINC02667(dist=128306),MGMT(dist=422665)	CLSPN	CLSPN	1	35720212	35769978	claspin	TRANS
OID30385	10	10-129075531-G-A	129075531	A	G	1054	0.00379507	1.80957	0.350561	2.44e-07	rs145798609	chr10-129075531-G-A	LINC02667(dist=159261),MGMT(dist=391710)	PPIF	PPIF	10	79347468	79355333	peptidylprolyl isomerase F	TRANS
OID30319	10	10-129075531-G-A	129075531	A	G	1054	0.00379507	1.66118	0.35128	2.26e-06	rs145798609	chr10-129075531-G-A	LINC02667(dist=159261),MGMT(dist=391710)	CRYBB1	CRYBB1	22	26599277	26618027	crystallin beta B1	TRANS
OID30445	10	10-129075531-G-A	129075531	A	G	1054	0.00379507	1.65874	0.351265	2.33e-06	rs145798609	chr10-129075531-G-A	LINC02667(dist=159261),MGMT(dist=391710)	FOXJ3	FOXJ3	1	42176538	42335880	forkhead box J3	TRANS
OID20589	10	10-129075531-G-A	129075531	A	G	1054	0.00379507	1.65392	0.351335	2.51e-06	rs145798609	chr10-129075531-G-A	LINC02667(dist=159261),MGMT(dist=391710)	HEXIM1	HEXIM1	17	45148474	45152098	HEXIM P-TEFb complex subunit 1	TRANS
OID20905	10	10-129075531-G-A	129075531	A	G	1054	0.00379507	1.65155	0.35127	2.58e-06	rs145798609	chr10-129075531-G-A	LINC02667(dist=159261),MGMT(dist=391710)	EREG	EREG	4	74365144	74388747	epiregulin	TRANS
OID30253	10	10-129075531-G-A	129075531	A	G	1054	0.00379507	1.64095	0.35138	3.01e-06	rs145798609	chr10-129075531-G-A	LINC02667(dist=159261),MGMT(dist=391710)	GATD3	GATD3
OID31502	10	10-129075531-G-A	129075531	A	G	1054	0.00379507	1.63132	0.351427	3.45e-06	rs145798609	chr10-129075531-G-A	LINC02667(dist=159261),MGMT(dist=391710)	PPP2R5A	PPP2R5A	1	212285409	212361853	protein phosphatase 2 regulatory subunit B'alpha	TRANS
OID21011	10	10-129076355-T-A	129076355	A	T	1054	0.00237192	2.15158	0.461964	3.2e-06	rs536326589	chr10-129076355-T-A	LINC02667(dist=160085),MGMT(dist=390886)	PVR	PVR	19	44643797	44666160	PVR cell adhesion molecule	TRANS
OID31308	10	10-12908193-G-A	12908193	A	G	352	0.0170455	-1.35623	0.284754	1.91e-06	rs74120714	chr10-12908193-G-A	CCDC3	CEACAM20	CEACAM20	19	44506158	44529675	CEA cell adhesion molecule 20	TRANS
OID21126	10	10-129127598-T-C	129127598	C	T	1054	0.00332068	1.91766	0.39087	9.29e-07	rs147636554	chr10-129127598-T-C	LINC02667(dist=211328),MGMT(dist=339643)	IL1RAP	IL1RAP	3	190514084	190659750	interleukin 1 receptor accessory protein	TRANS
OID30266	10	10-129147350-G-A	129147350	A	G	1054	0.0279886	-0.644603	0.137007	2.54e-06	rs35089956	chr10-129147350-G-A	LINC02667(dist=231080),MGMT(dist=319891)	LIPF	LIPF	10	88664441	88678813	lipase F, gastric type	TRANS
OID31274	10	10-129160973-T-C	129160973	C	T	352	0.170455	-0.497277	0.102504	1.23e-06	rs73388457	chr10-129160973-T-C	LINC02667(dist=244703),MGMT(dist=306268)	TPPP2	TPPP2	14	21030216	21032815	tubulin polymerization promoting protein family member 2	TRANS
OID20984	10	10-129197961-C-T	129197961	T	C	1054	0.00664137	1.21707	0.266454	4.93e-06	rs137904797	chr10-129197961-C-T	LINC02667(dist=281691),MGMT(dist=269280)	SFRP1	SFRP1	8	41261961	41309473	secreted frizzled related protein 1	TRANS
OID20642	10	10-129238164-G-A	129238164	A	G	1054	0.00332068	1.83545	0.38796	2.23e-06	rs144211898	chr10-129238164-G-A	LINC02667(dist=321894),MGMT(dist=229077)	TPSAB1	TPSAB1	16	1240704	1242554	tryptase alpha/beta 1	TRANS
OID20275	10	10-129279093-G-A	129279093	A	G	1054	0.0834915	0.385052	0.0823497	2.93e-06	rs61209506	chr10-129279093-G-A	LINC02667(dist=362823),MGMT(dist=188148)	MSMB	MSMB	10	46033304	46046269	microseminoprotein beta	TRANS
OID21393	10	10-129287532-C-T	129287532	T	C	1054	0.00711575	-1.40685	0.268016	1.53e-07	rs138560711	chr10-129287532-C-T	LINC02667(dist=371262),MGMT(dist=179709)	ITGB7	ITGB7	12	53191322	53207251	integrin subunit beta 7	TRANS
OID30180	10	10-129299595-G-A	129299595	A	G	1054	0.0517078	0.513592	0.0999062	2.74e-07	rs116812799	chr10-129299595-G-A	LINC02667(dist=383325),MGMT(dist=167646)	C1GALT1C1	C1GALT1C1
OID21146	10	10-129312928-G-A	129312928	A	G	1054	0.726281	-0.228246	0.0499042	4.79e-06	rs3128276	chr10-129312928-G-A	LINC02667(dist=396658),MGMT(dist=154313)	IGF2R	IGF2R	6	159969081	160111502	insulin like growth factor 2 receptor	TRANS
OID31470	10	10-129318975-T-G	129318975	G	T	1054	0.0498102	0.468531	0.101431	3.85e-06	rs10764875	chr10-129318975-T-G	LINC02667(dist=402705),MGMT(dist=148266)	TSPAN8	TSPAN8	12	71125095	71157999	tetraspanin 8	TRANS
OID20512	10	10-129331479-C-T	129331479	T	C	1054	0.00379507	-1.68094	0.351039	1.68e-06	rs181696209	chr10-129331479-C-T	LINC02667(dist=415209),MGMT(dist=135762)	ALDH3A1	ALDH3A1	17	19737984	19748298	aldehyde dehydrogenase 3 family member A1	TRANS
OID20623	10	10-129363634-G-A	129363634	A	G	1054	0.0056926	-1.3202	0.287538	4.4e-06		chr10-129363634-G-A	LINC02667(dist=447364),MGMT(dist=103607)	NUDC	NUDC	1	26921742	26946871	nuclear distribution C, dynein complex regulator	TRANS
OID21528	10	10-129372629-C-T	129372629	T	C	1054	0.0028463	-2.20537	0.420285	1.54e-07	rs563893542	chr10-129372629-C-T	LINC02667(dist=456359),MGMT(dist=94612)	CEACAM1	CEACAM1	19	42507305	42528481	CEA cell adhesion molecule 1	TRANS
OID20880	10	10-129377061-C-G	129377061	G	C	1054	0.0132827	-0.873834	0.189476	3.99e-06	rs147492335	chr10-129377061-C-G	LINC02667(dist=460791),MGMT(dist=90180)	PTK7	PTK7	6	43076313	43161720	protein tyrosine kinase 7 (inactive)	TRANS
OID30209	10	10-129408385-A-G	129408385	G	A	1054	0.00616698	-1.40067	0.284881	8.8e-07	rs139229650	chr10-129408385-A-G	LINC02667(dist=492115),MGMT(dist=58856)	ENO3	ENO3	17	4950551	4957129	enolase 3	TRANS
OID31435	10	10-129408385-A-G	129408385	G	A	1054	0.00616698	-1.31263	0.284568	3.97e-06	rs139229650	chr10-129408385-A-G	LINC02667(dist=492115),MGMT(dist=58856)	PBXIP1	PBXIP1	1	154944082	154956099	PBX homeobox interacting protein 1	TRANS
OID30383	10	10-12940973-T-G	12940973	G	T	1054	0.0137571	0.905835	0.193913	2.99e-06	rs375118032	chr10-12940973-T-G	CCDC3	PRG3	PRG3	11	57376768	57381150	proteoglycan 3, pro eosinophil major basic protein 2	TRANS
OID20329	10	10-129418854-G-A	129418854	A	G	1054	0.00237192	2.15816	0.458103	2.46e-06	rs551101010	chr10-129418854-G-A	LINC02667(dist=502584),MGMT(dist=48387)	PRTN3	PRTN3	19	840998	848175	proteinase 3	TRANS
OID31471	10	10-129429779-G-T	129429779	T	G	1054	0.41888	0.228763	0.0425292	7.49e-08	rs1400433	chr10-129429779-G-T	LINC02667(dist=513509),MGMT(dist=37462)	SMNDC1	SMNDC1	10	110290730	110304920	survival motor neuron domain containing 1	TRANS
OID20773	10	10-129429779-G-T	129429779	T	G	1054	0.41888	0.209464	0.0444612	2.46e-06	rs1400433	chr10-129429779-G-T	LINC02667(dist=513509),MGMT(dist=37462)	LGMN	LGMN	14	92703809	92748627	legumain	TRANS
OID21101	10	10-129440758-C-G	129440758	G	C	1054	0.00332068	-1.74021	0.375127	3.5e-06	rs139258832	chr10-129440758-C-G	LINC02667(dist=524488),MGMT(dist=26483)	GUCA2A	GUCA2A	1	42162689	42164745	guanylate cyclase activator 2A	TRANS
OID30512	10	10-129447410-A-C	129447410	C	A	1054	0.0028463	2.1157	0.404066	1.64e-07	rs142649010	chr10-129447410-A-C	LINC02667(dist=531140),MGMT(dist=19831)	TSPYL1	TSPYL1	6	116274857	116279930	TSPY like 1	TRANS
OID30566	10	10-1294532-G-T	1294532	T	G	1054	0.0896584	-0.340135	0.0739994	4.3e-06	rs75423379	chr10-1294532-G-T	ADARB2	INSR	INSR	19	7112264	7294414	insulin receptor	TRANS
OID30812	10	10-129470695-C-T	129470695	T	C	1054	0.151328	-0.277718	0.0592688	2.79e-06	rs76306638	chr10-129470695-C-T	MGMT	RANBP2	RANBP2	2	108719481	108785809	RAN binding protein 2	TRANS
OID30187	10	10-12947891-C-G	12947891	G	C	1054	0.0483871	-0.503373	0.100682	5.74e-07	rs114118876	chr10-12947891-C-G	CCDC3	FHIP2A	FHIP2A
OID21049	10	10-129485801-C-G	129485801	G	C	1054	0.0308349	0.614206	0.122593	5.44e-07	rs4751088	chr10-129485801-C-G	MGMT	TNFRSF8	TNFRSF8	1	12063302	12144207	TNF receptor superfamily member 8	TRANS
OID20267	10	10-129485801-C-G	129485801	G	C	1054	0.0308349	0.604603	0.127173	1.99e-06	rs4751088	chr10-129485801-C-G	MGMT	IL2RA	IL2RA	10	6010691	6062367	interleukin 2 receptor subunit alpha	TRANS
OID30679	10	10-129502012-T-C	129502012	C	T	1054	0.398008	-0.208689	0.0440953	2.22e-06	rs12762266	chr10-129502012-T-C	MGMT	ASGR2	ASGR2	17	7101321	7114811	asialoglycoprotein receptor 2	TRANS
OID31178	10	10-129506237-C-T	129506237	T	C	1054	0.236717	0.240116	0.0507712	2.25e-06	rs12247341	chr10-129506237-C-T	MGMT	MYH7B	MYH7B	20	34955867	35002437	myosin heavy chain 7B	TRANS
OID20606	10	10-129531560-G-A	129531560	A	G	1054	0.00426945	-1.64635	0.342601	1.54e-06	rs183155029	chr10-129531560-G-A	MGMT	LIFR	LIFR	5	38474667	38671216	LIF receptor subunit alpha	TRANS
OID30391	10	10-129551430-G-A	129551430	A	G	1054	0.0469639	0.495181	0.106446	3.29e-06	rs79307979	chr10-129551430-G-A	MGMT	PRAP1	PRAP1	10	133347372	133352683	proline rich acidic protein 1	TRANS
OID30868	10	10-129556353-G-A	129556353	A	G	1054	0.0858634	0.353983	0.0764052	3.6e-06	rs76591789	chr10-129556353-G-A	MGMT	MAP1LC3A	MAP1LC3A	20	34546843	34560345	microtubule associated protein 1 light chain 3 alpha	TRANS
OID31248	10	10-129559668-T-C	129559668	C	T	1054	0.141841	-0.295772	0.0604751	1e-06	rs35346722	chr10-129559668-T-C	MGMT	REST	REST	4	56907899	56935844	RE1 silencing transcription factor	TRANS
OID21029	10	10-129564855-G-A	129564855	A	G	1054	0.00711575	-1.31388	0.267409	8.95e-07	rs373990968	chr10-129564855-G-A	MGMT	BST2	BST2	19	17402938	17405630	bone marrow stromal cell antigen 2	TRANS
OID30277	10	10-129650185-G-A	129650185	A	G	1054	0.00237192	-2.24681	0.461825	1.14e-06	rs537714062	chr10-129650185-G-A	MGMT	SCN4B	SCN4B	11	118133376	118152823	sodium voltage-gated channel beta subunit 4	TRANS
OID20201	10	10-129667224-T-C	129667224	C	T	1054	0.0597723	-0.425189	0.0923609	4.15e-06	rs74160260	chr10-129667224-T-C	MGMT	REN	REN	1	204154818	204166337	renin	TRANS
OID30348	10	10-129679104-A-G	129679104	G	A	1054	0.727704	0.24962	0.0499351	5.77e-07	rs12248703	chr10-129679104-A-G	MGMT	FAM20A	FAM20A	17	68535115	68601367	FAM20A golgi associated secretory pathway pseudokinase	TRANS
OID30913	10	10-129692632-G-A	129692632	A	G	1054	0.00759013	1.0647	0.222603	1.73e-06	rs186640988	chr10-129692632-G-A	MGMT	RBP1	RBP1	3	139517439	139539742	retinol binding protein 1	TRANS
OID20353	10	10-129707139-T-C	129707139	C	T	1054	0.189279	0.278233	0.0571961	1.15e-06	rs57758055	chr10-129707139-T-C	MGMT	CDH1	CDH1	16	68737291	68835536	cadherin 1	TRANS
OID31410	10	10-129746013-A-G	129746013	G	A	1054	0.00759013	1.17184	0.249346	2.61e-06	rs566823059	chr10-129746013-A-G	MGMT	PCSK7	PCSK7	11	117204336	117232073	proprotein convertase subtilisin/kexin type 7	TRANS
OID31216	10	10-129764480-G-A	129764480	A	G	1054	0.439753	0.206184	0.0430557	1.68e-06	rs3793908	chr10-129764480-G-A	MGMT	SSH3	SSH3	11	67303529	67312592	slingshot protein phosphatase 3	TRANS
OID20790	10	10-129774801-C-T	129774801	T	C	1054	0.31167	0.214667	0.0463957	3.71e-06	rs11016920	chr10-129774801-C-T	MGMT(dist=3818),EBF3(dist=60432)	SESTD1	SESTD1	2	179101677	179264832	SEC14 and spectrin domain containing 1	TRANS
OID21276	10	10-129792882-A-C	129792882	C	A	1054	0.0056926	1.3127	0.287506	4.98e-06	rs529680524	chr10-129792882-A-C	MGMT(dist=21899),EBF3(dist=42351)	IL6	IL6	7	22725394	22731998	interleukin 6	TRANS
OID20493	10	10-129817417-T-C	129817417	C	T	1054	0.0104364	1.0436	0.220891	2.31e-06	rs185804013	chr10-129817417-T-C	MGMT(dist=46434),EBF3(dist=17816)	ITGB6	ITGB6	2	160099665	160200313	integrin subunit beta 6	TRANS
OID21484	10	10-129831440-C-T	129831440	T	C	1054	0.0502846	0.518618	0.103267	5.11e-07		chr10-129831440-C-T	MGMT(dist=60457),EBF3(dist=3793)	L1CAM	L1CAM
OID21025	10	10-129831440-C-T	129831440	T	C	1054	0.0502846	0.490227	0.0992114	7.76e-07		chr10-129831440-C-T	MGMT(dist=60457),EBF3(dist=3793)	CD34	CD34	1	207880971	207911125	CD34 molecule	TRANS
OID30570	10	10-129831440-C-T	129831440	T	C	1054	0.0502846	0.489703	0.103392	2.18e-06		chr10-129831440-C-T	MGMT(dist=60457),EBF3(dist=3793)	ITGA2	ITGA2	5	52989351	53094779	integrin subunit alpha 2	TRANS
OID20716	10	10-129831440-C-T	129831440	T	C	1054	0.0502846	0.474137	0.103202	4.34e-06		chr10-129831440-C-T	MGMT(dist=60457),EBF3(dist=3793)	CD58	CD58	1	116514533	116571093	CD58 molecule	TRANS
OID21037	10	10-129838027-C-T	129838027	T	C	1054	0.00759013	-1.17137	0.24939	2.64e-06	rs372467959	chr10-129838027-C-T	EBF3	ENO1	ENO1	1	8860999	8879884	enolase 1	TRANS
OID30940	10	10-129841191-C-T	129841191	T	C	1054	0.00521822	1.39786	0.299803	3.12e-06	rs186633703	chr10-129841191-C-T	EBF3	TMCO5A	TMCO5A	15	37934606	37995036	transmembrane and coiled-coil domains 5A	TRANS
OID20084	10	10-129854886-G-A	129854886	A	G	1054	0.0654649	-0.396026	0.0862278	4.37e-06	rs114697314	chr10-129854886-G-A	EBF3	CEP43	CEP43	6	166999316	167052718	centrosomal protein 43	TRANS
OID20279	10	10-129859333-C-T	129859333	T	C	1054	0.0517078	0.448052	0.0963481	3.31e-06	rs147615228	chr10-129859333-C-T	EBF3	CRTAC1	CRTAC1	10	97864999	98030828	cartilage acidic protein 1	TRANS
OID31400	10	10-129888349-C-T	129888349	T	C	1054	0.00806452	1.15463	0.251628	4.46e-06	rs76240958	chr10-129888349-C-T	EBF3	VSIG10	VSIG10	12	118063592	118104011	V-set and immunoglobulin domain containing 10	TRANS
OID20754	10	10-12989187-A-T	12989187	T	A	1054	0.00379507	1.69253	0.364934	3.52e-06	rs139524155	chr10-12989187-A-T	CCDC3	CDON	CDON	11	125956820	126063292	cell adhesion associated, oncogene regulated	TRANS
OID21290	10	10-129910995-T-C	129910995	C	T	1054	0.9037	-0.346793	0.0725573	1.76e-06	rs7905162	chr10-129910995-T-C	EBF3	LPCAT2	LPCAT2	16	55509071	55586666	lysophosphatidylcholine acyltransferase 2	TRANS
OID20630	10	10-129910995-T-C	129910995	C	T	1054	0.9037	-0.352863	0.0755854	3.04e-06	rs7905162	chr10-129910995-T-C	EBF3	SERPINB8	SERPINB8	18	63970028	64019779	serpin family B member 8	TRANS
OID20651	10	10-129934728-C-T	129934728	T	C	1054	0.00901328	1.0794	0.229136	2.47e-06	rs111986538	chr10-129934728-C-T	EBF3	ADAM23	ADAM23	2	206443531	206621127	ADAM metallopeptidase domain 23	TRANS
OID21313	10	10-129935333-T-C	129935333	C	T	1054	0.257116	-0.244828	0.0512674	1.79e-06	rs72837182	chr10-129935333-T-C	EBF3	DKKL1	DKKL1	19	49363876	49375116	dickkopf like acrosomal protein 1	TRANS
OID20129	10	10-130037311-T-C	130037311	C	T	1054	0.00237192	-2.27958	0.461887	8e-07		chr10-130037311-T-C	EBF3(dist=73037),C10orf143(dist=26587)	TSHB	TSHB	1	115029825	115034309	thyroid stimulating hormone subunit beta	TRANS
OID21408	10	10-130074913-T-C	130074913	C	T	1054	0.127609	-0.324889	0.0682509	1.93e-06	rs78741765	chr10-130074913-T-C	C10orf143	HSPB6	HSPB6	19	35754565	35757029	heat shock protein family B (small) member 6	TRANS
OID31092	10	10-130079049-A-T	130079049	T	A	1054	0.00332068	-1.79971	0.388953	3.71e-06	rs117309653	chr10-130079049-A-T	C10orf143	CLSTN3	CLSTN3	12	7130370	7158934	calsyntenin 3	TRANS
OID21238	10	10-130098770-T-C	130098770	C	T	1054	0.0132827	-0.864284	0.182944	2.31e-06	rs148747114	chr10-130098770-T-C	C10orf143	CDC27	CDC27	17	47117702	47189295	cell division cycle 27	TRANS
OID21047	10	10-130108279-C-T	130108279	T	C	1054	0.0028463	-1.93952	0.417896	3.46e-06	rs11017081	chr10-130108279-C-T	CTAGE7P	OXT	OXT	20	3071619	3072517	oxytocin/neurophysin I prepropeptide	TRANS
OID20987	10	10-130158759-C-T	130158759	T	C	1054	0.0028463	-1.93778	0.421985	4.39e-06	rs141712559	chr10-130158759-C-T	GLRX3	TCL1A	TCL1A	14	95709946	95714125	TCL1 family AKT coactivator A	TRANS
OID31097	10	10-130204672-G-A	130204672	A	G	1054	0.00616698	1.60001	0.286036	2.22e-08	rs76920500	chr10-130204672-G-A	GLRX3(dist=24290),MIR378C(dist=757916)	GSTT2B	GSTT2B	22	23957413	23983915	glutathione S-transferase theta 2B	TRANS
OID30487	10	10-130214706-G-A	130214706	A	G	1054	0.0237192	0.65911	0.140172	2.57e-06	rs11017145	chr10-130214706-G-A	GLRX3(dist=34324),MIR378C(dist=747882)	IL31	IL31	12	122172028	122174221	interleukin 31	TRANS
OID30197	10	10-130232720-C-T	130232720	T	C	1054	0.357685	0.209368	0.0448525	3.04e-06	rs11017152	chr10-130232720-C-T	GLRX3(dist=52338),MIR378C(dist=729868)	GNPDA1	GNPDA1	5	142000670	142013027	glucosamine-6-phosphate deaminase 1	TRANS
OID31483	10	10-130245461-C-T	130245461	T	C	1054	0.0725806	-0.431187	0.0861382	5.56e-07	rs7076855	chr10-130245461-C-T	GLRX3(dist=65079),MIR378C(dist=717127)	ADGRE1	ADGRE1	19	6887578	6940450	adhesion G protein-coupled receptor E1	TRANS
OID20693	10	10-130302915-C-T	130302915	T	C	1054	0.0132827	0.937074	0.197361	2.05e-06	rs118093527	chr10-130302915-C-T	GLRX3(dist=122533),MIR378C(dist=659673)	CCL23	CCL23	17	36013057	36017972	C-C motif chemokine ligand 23	TRANS
OID31167	10	10-130332252-A-G	130332252	G	A	1054	0.0607211	0.416712	0.0899056	3.57e-06	rs7089613	chr10-130332252-A-G	GLRX3(dist=151870),MIR378C(dist=630336)	PHLDB2	PHLDB2	3	111732495	111976517	pleckstrin homology like domain family B member 2	TRANS
OID30493	10	10-13036572-C-T	13036572	T	C	1054	0.00332068	-1.76256	0.375433	2.67e-06	rs191623989	chr10-13036572-C-T	CCDC3	DENR	DENR	12	122752823	122771064	density regulated re-initiation and release factor	TRANS
OID30492	10	10-13036572-C-T	13036572	T	C	1054	0.00332068	-1.77711	0.387396	4.49e-06	rs191623989	chr10-13036572-C-T	CCDC3	CSNK1D	CSNK1D	17	82239018	82273750	casein kinase 1 delta	TRANS
OID30543	10	10-130368783-C-T	130368783	T	C	1054	0.0759013	-0.426816	0.0857777	6.5e-07	rs75850631	chr10-130368783-C-T	GLRX3(dist=188401),MIR378C(dist=593805)	CD7	CD7	17	82314872	82317608	CD7 molecule	TRANS
OID20466	10	10-130386708-T-C	130386708	C	T	1054	0.00521822	1.37808	0.300129	4.4e-06	rs184962018	chr10-130386708-T-C	GLRX3(dist=206326),MIR378C(dist=575880)	DGKZ	DGKZ	11	46332925	46380554	diacylglycerol kinase zeta	TRANS
OID21518	10	10-130419064-C-T	130419064	T	C	1054	0.040797	-0.535026	0.114323	2.87e-06	rs74160370	chr10-130419064-C-T	GLRX3(dist=238682),MIR378C(dist=543524)	KLK11	KLK11	19	51022235	51027991	kallikrein related peptidase 11	TRANS
OID31231	10	10-13047082-A-G	13047082	G	A	1054	0.00759013	1.28008	0.248495	2.59e-07	rs116420056	chr10-13047082-A-G	CCDC3	DCUN1D2	DCUN1D2	13	113455818	113490711	defective in cullin neddylation 1 domain containing 2	TRANS
OID30891	10	10-130489592-G-A	130489592	A	G	1054	0.00237192	-2.1745	0.460019	2.28e-06		chr10-130489592-G-A	GLRX3(dist=309210),MIR378C(dist=472996)	MRI1	MRI1	19	13764521	13774282	methylthioribose-1-phosphate isomerase 1	TRANS
OID30936	10	10-130512069-T-C	130512069	C	T	1054	0.575901	-0.22055	0.0447767	8.41e-07	rs933075	chr10-130512069-T-C	GLRX3(dist=331687),MIR378C(dist=450519)	MYL6B	MYL6B	12	56152586	56157982	myosin light chain 6B	TRANS
OID21112	10	10-130516457-G-A	130516457	A	G	1054	0.00379507	-1.74486	0.364627	1.71e-06	rs141374832	chr10-130516457-G-A	GLRX3(dist=336075),MIR378C(dist=446131)	CLEC11A	CLEC11A	19	50723363	50725708	C-type lectin domain containing 11A	TRANS
OID21452	10	10-130565905-G-C	130565905	C	G	1054	0.0464896	0.510963	0.107241	1.89e-06	rs12782432	chr10-130565905-G-C	GLRX3(dist=385523),MIR378C(dist=396683)	LTA4H	LTA4H	12	96000752	96043520	leukotriene A4 hydrolase	TRANS
OID31267	10	10-130565974-A-T	130565974	T	A	1054	0.0687856	-0.378189	0.082661	4.76e-06	rs115226492	chr10-130565974-A-T	GLRX3(dist=385592),MIR378C(dist=396614)	TCP11	TCP11	6	35118063	35141410	t-complex 11	TRANS
OID30875	10	10-130572085-A-G	130572085	G	A	1054	0.00901328	1.10625	0.228664	1.31e-06	rs144006613	chr10-130572085-A-G	GLRX3(dist=391703),MIR378C(dist=390503)	CDH4	CDH4	20	61252260	61940617	cadherin 4	TRANS
OID20587	10	10-130621983-G-T	130621983	T	G	1054	0.0104364	1.01936	0.213222	1.75e-06	rs76726233	chr10-130621983-G-T	GLRX3(dist=441601),MIR378C(dist=340605)	PIK3AP1	PIK3AP1	10	96593314	96720514	phosphoinositide-3-kinase adaptor protein 1	TRANS
OID30451	10	10-130672396-C-T	130672396	T	C	1054	0.016129	0.831548	0.172316	1.39e-06	rs117612284	chr10-130672396-C-T	GLRX3(dist=492014),MIR378C(dist=290192)	NME1	NME1	17	51153558	51171744	NME/NM23 nucleoside diphosphate kinase 1	TRANS
OID20216	10	10-130714103-A-G	130714103	G	A	1054	0.0920304	0.346144	0.0745772	3.46e-06	rs7902812	chr10-130714103-A-G	GLRX3(dist=533721),MIR378C(dist=248485)	SDC4	SDC4	20	45325288	45348424	syndecan 4	TRANS
OID31222	10	10-130717027-T-C	130717027	C	T	1054	0.0616698	-0.417684	0.0894945	3.05e-06	rs73394086	chr10-130717027-T-C	GLRX3(dist=536645),MIR378C(dist=245561)	SHC1	SHC1	1	154962297	154974376	SHC adaptor protein 1	TRANS
OID20849	10	10-130744546-T-C	130744546	C	T	1054	0.27704	-0.22458	0.0477068	2.51e-06	rs12268499	chr10-130744546-T-C	GLRX3(dist=564164),MIR378C(dist=218042)	NXPH1	NXPH1	7	8433608	8752961	neurexophilin 1	TRANS
OID21412	10	10-130762416-C-T	130762416	T	C	352	0.0142045	-1.64593	0.324305	3.87e-07	rs116242080	chr10-130762416-C-T	GLRX3(dist=582034),MIR378C(dist=200172)	ANGPTL7	ANGPTL7	1	11189354	11195981	angiopoietin like 7	TRANS
OID20514	10	10-130777893-T-A	130777893	A	T	1054	0.0351044	-0.561399	0.117429	1.75e-06	rs116865791	chr10-130777893-T-A	GLRX3(dist=597511),MIR378C(dist=184695)	SH2D1A	SH2D1A
OID30865	10	10-130794541-A-C	130794541	C	A	1054	0.00901328	-1.06636	0.22793	2.89e-06	rs191060376	chr10-130794541-A-C	GLRX3(dist=614159),MIR378C(dist=168047)	KRT8	KRT8	12	52897190	52949860	keratin 8	TRANS
OID30899	10	10-130794830-G-A	130794830	A	G	352	0.00568182	2.24363	0.48522	3.77e-06	rs540047530	chr10-130794830-G-A	GLRX3(dist=614448),MIR378C(dist=167758)	KCNH2	KCNH2	7	150944955	150978321	potassium voltage-gated channel subfamily H member 2	TRANS
OID30731	10	10-130797225-A-G	130797225	G	A	1054	0.845351	0.293083	0.0609885	1.54e-06		chr10-130797225-A-G	GLRX3(dist=616843),MIR378C(dist=165363)	C1S	C1S	12	7060717	7071031	complement C1s	TRANS
OID30818	10	10-130804762-T-C	130804762	C	T	1054	0.163662	0.310333	0.0605608	2.99e-07	rs1703650	chr10-130804762-T-C	GLRX3(dist=624380),MIR378C(dist=157826)	FZD8	FZD8	10	35638248	35641434	frizzled class receptor 8	TRANS
OID31279	10	10-130808562-C-T	130808562	T	C	1054	0.0763757	0.372235	0.0809863	4.3e-06	rs11017489	chr10-130808562-C-T	GLRX3(dist=628180),MIR378C(dist=154026)	PPIE	PPIE	1	39738844	39763914	peptidylprolyl isomerase E	TRANS
OID31313	10	10-130822540-G-A	130822540	A	G	1054	0.00711575	-1.19095	0.257533	3.76e-06	rs186466344	chr10-130822540-G-A	GLRX3(dist=642158),MIR378C(dist=140048)	EFCAB2	EFCAB2	1	244969868	245125228	EF-hand calcium binding domain 2	TRANS
OID31185	10	10-13083314-A-G	13083314	G	A	1054	0.0028463	1.95056	0.404491	1.42e-06		chr10-13083314-A-G	CCDC3	ZP4	ZP4	1	237882376	237890922	zona pellucida glycoprotein 4	TRANS
OID30125	10	10-130837361-T-C	130837361	C	T	1054	0.986717	0.87388	0.189691	4.09e-06	rs2570187	chr10-130837361-T-C	GLRX3(dist=656979),MIR378C(dist=125227)	PMM2	PMM2	16	8797838	8849325	phosphomannomutase 2	TRANS
OID20365	10	10-130844673-C-T	130844673	T	C	1054	0.147059	-0.311571	0.0620906	5.22e-07	rs78868418	chr10-130844673-C-T	GLRX3(dist=664291),MIR378C(dist=117915)	CTSZ	CTSZ	20	58995184	59007254	cathepsin Z	TRANS
OID20113	10	10-130844918-A-G	130844918	G	A	1054	0.00379507	-1.84455	0.36556	4.52e-07	rs143448764	chr10-130844918-A-G	GLRX3(dist=664536),MIR378C(dist=117670)	CTSH	CTSH	15	78921059	78945098	cathepsin H	TRANS
OID20744	10	10-130852513-A-G	130852513	G	A	1054	0.169355	0.275434	0.0572998	1.53e-06	rs61862924	chr10-130852513-A-G	GLRX3(dist=672131),MIR378C(dist=110075)	DNPH1	DNPH1	6	43225628	43229481	2'-deoxynucleoside 5'-phosphate N-hydrolase 1	TRANS
OID20399	10	10-130868889-C-A	130868889	A	C	1054	0.00237192	-2.38815	0.461186	2.24e-07	rs534317418	chr10-130868889-C-A	GLRX3(dist=688507),MIR378C(dist=93699)	CHI3L1	CHI3L1	1	203178930	203186704	chitinase 3 like 1	TRANS
OID30388	10	10-130878630-C-G	130878630	G	C	1054	0.00711575	1.23676	0.266981	3.61e-06	rs139825930	chr10-130878630-C-G	GLRX3(dist=698248),MIR378C(dist=83958)	TREH	TREH	11	118657315	118679650	trehalase	TRANS
OID31346	10	10-130892717-G-A	130892717	A	G	1054	0.428843	-0.202953	0.0438973	3.78e-06	rs1703682	chr10-130892717-G-A	GLRX3(dist=712335),MIR378C(dist=69871)	RAB44	RAB44	6	36697825	36733184	RAB44, member RAS oncogene family	TRANS
OID20482	10	10-130907573-T-C	130907573	C	T	1054	0.416983	0.210575	0.0440724	1.77e-06	rs10734101	chr10-130907573-T-C	GLRX3(dist=727191),MIR378C(dist=55015)	MILR1	MILR1	17	64449114	64474006	mast cell immunoglobulin like receptor 1	TRANS
OID31206	10	10-13093585-T-C	13093585	C	T	1054	0.0104364	-1.0069	0.213275	2.35e-06	rs74119425	chr10-13093585-T-C	CCDC3	CREBZF	CREBZF	11	85657990	85682863	CREB/ATF bZIP transcription factor	TRANS
OID21381	10	10-130964586-A-G	130964586	G	A	1054	0.00426945	-1.67377	0.345041	1.23e-06	rs138650471	chr10-130964586-A-G	MIR378C(dist=1918),TCERG1L(dist=127805)	VMO1	VMO1	17	4785284	4786364	vitelline membrane outer layer 1 homolog	TRANS
OID31255	10	10-130973542-T-G	130973542	G	T	1054	0.505693	0.199487	0.0421569	2.22e-06	rs10829860	chr10-130973542-T-G	MIR378C(dist=10874),TCERG1L(dist=118849)	COL9A2	COL9A2	1	40300488	40317286	collagen type IX alpha 2 chain	TRANS
OID20195	10	10-130974442-G-A	130974442	A	G	1054	0.0156546	-0.809998	0.176774	4.6e-06	rs80189324	chr10-130974442-G-A	MIR378C(dist=11774),TCERG1L(dist=117949)	GLRX	GLRX	5	95813848	95822873	glutaredoxin	TRANS
OID31149	10	10-130990820-C-T	130990820	T	C	1054	0.016129	-0.826936	0.167358	7.77e-07	rs116736870	chr10-130990820-C-T	MIR378C(dist=28152),TCERG1L(dist=101571)	ATXN3	ATXN3	14	92058551	92106621	ataxin 3	TRANS
OID30961	10	10-130990820-C-T	130990820	T	C	1054	0.016129	-0.782305	0.167376	2.95e-06	rs116736870	chr10-130990820-C-T	MIR378C(dist=28152),TCERG1L(dist=101571)	RRAS	RRAS	19	49635291	49640143	RAS related	TRANS
OID31112	10	10-130990820-C-T	130990820	T	C	1054	0.016129	-0.780144	0.167594	3.24e-06	rs116736870	chr10-130990820-C-T	MIR378C(dist=28152),TCERG1L(dist=101571)	IMPACT	IMPACT	18	24426669	24453530	impact RWD domain protein	TRANS
OID30414	10	10-131012241-T-C	131012241	C	T	1054	0.0156546	-0.80969	0.169775	1.85e-06	rs182162328	chr10-131012241-T-C	MIR378C(dist=49573),TCERG1L(dist=80150)	TALDO1	TALDO1	11	747463	765012	transaldolase 1	TRANS
OID30872	10	10-131027598-A-C	131027598	C	A	1054	0.00426945	-1.56563	0.331259	2.29e-06	rs34983436	chr10-131027598-A-C	MIR378C(dist=64930),TCERG1L(dist=64793)	TXNL1	TXNL1	18	56597208	56638592	thioredoxin like 1	TRANS
OID20141	10	10-131028340-G-A	131028340	A	G	1054	0.00332068	-1.76939	0.375331	2.43e-06		chr10-131028340-G-A	MIR378C(dist=65672),TCERG1L(dist=64051)	TGM2	TGM2	20	38127384	38166508	transglutaminase 2	TRANS
OID20056	10	10-131056357-C-T	131056357	T	C	1054	0.18074	-0.285628	0.0554313	2.57e-07	rs11017680	chr10-131056357-C-T	MIR378C(dist=93689),TCERG1L(dist=36034)	TSLP	TSLP	5	111070079	111078026	thymic stromal lymphopoietin	TRANS
OID30253	10	10-131080818-G-C	131080818	C	G	1054	0.0142315	-0.856693	0.18339	2.99e-06	rs140760961	chr10-131080818-G-C	MIR378C(dist=118150),TCERG1L(dist=11573)	GATD3	GATD3
OID30314	10	10-131080818-G-C	131080818	C	G	1054	0.0142315	-0.850607	0.18342	3.53e-06	rs140760961	chr10-131080818-G-C	MIR378C(dist=118150),TCERG1L(dist=11573)	L3HYPDH	L3HYPDH	14	59472605	59484408	trans-L-3-hydroxyproline dehydratase	TRANS
OID20122	10	10-131081833-G-A	131081833	A	G	1054	0.0156546	-0.793293	0.169859	3.01e-06	rs116113650	chr10-131081833-G-A	MIR378C(dist=119165),TCERG1L(dist=10558)	AK1	AK1	9	127866479	127879621	adenylate kinase 1	TRANS
OID20202	10	10-131084823-G-C	131084823	C	G	1054	0.00332068	-1.8328	0.374881	1.01e-06	rs76759028	chr10-131084823-G-C	MIR378C(dist=122155),TCERG1L(dist=7568)	GDF2	GDF2	10	47322453	47327588	growth differentiation factor 2	TRANS
OID20149	10	10-131086315-C-A	131086315	A	C	1054	0.317362	0.234849	0.0482807	1.15e-06	rs4751319	chr10-131086315-C-A	MIR378C(dist=123647),TCERG1L(dist=6076)	PM20D1	PM20D1	1	205828024	205850132	peptidase M20 domain containing 1	TRANS
OID30514	10	10-131107913-G-A	131107913	A	G	1054	0.0213472	-0.731378	0.150679	1.21e-06	rs77373263	chr10-131107913-G-A	TCERG1L	PSMG4	PSMG4	6	3258946	3268049	proteasome assembly chaperone 4	TRANS
OID30762	10	10-131116922-G-A	131116922	A	G	1054	0.00379507	-1.66863	0.365522	4.99e-06	rs140803103	chr10-131116922-G-A	TCERG1L	ITIH4	ITIH4	3	52812961	52830701	inter-alpha-trypsin inhibitor heavy chain 4	TRANS
OID30097	10	10-131126457-G-A	131126457	A	G	1054	0.00521822	-1.37836	0.300073	4.36e-06	rs138461632	chr10-131126457-G-A	TCERG1L	CD2	CD2	1	116754429	116769229	CD2 molecule	TRANS
OID31295	10	10-131132777-A-G	131132777	G	A	352	0.0284091	0.976894	0.210832	3.6e-06	rs116835768	chr10-131132777-A-G	TCERG1L	FUT1	FUT1	19	48748010	48755358	fucosyltransferase 1 (H blood group)	TRANS
OID30884	10	10-131135436-C-T	131135436	T	C	1054	0.13093	0.320573	0.0635572	4.56e-07	rs10829917	chr10-131135436-C-T	TCERG1L	CLEC2L	CLEC2L	7	139523684	139544985	C-type lectin domain family 2 member L	TRANS
OID21328	10	10-131137439-G-A	131137439	A	G	1054	0.00426945	-1.52739	0.331363	4.04e-06	rs372073673	chr10-131137439-G-A	TCERG1L	CD302	CD302	2	159768627	159798255	CD302 molecule	TRANS
OID20895	10	10-131137956-C-A	131137956	A	C	1054	0.685009	-0.210698	0.0454995	3.64e-06	rs4750854	chr10-131137956-C-A	TCERG1L	AKT1S1	AKT1S1	19	49869032	49878356	AKT1 substrate 1	TRANS
OID31031	10	10-131166059-C-T	131166059	T	C	1054	0.978653	0.691306	0.150855	4.59e-06	rs2996071	chr10-131166059-C-T	TCERG1L	SUOX	SUOX	12	55997275	56005525	sulfite oxidase	TRANS
OID30162	10	10-131185458-G-A	131185458	A	G	1054	0.0868121	-0.382751	0.0768908	6.43e-07	rs11017809	chr10-131185458-G-A	TCERG1L	LILRA4	LILRA4	19	54333184	54339162	leukocyte immunoglobulin like receptor A4	TRANS
OID20663	10	10-131194891-A-C	131194891	C	A	1054	0.0355787	-0.618621	0.123203	5.14e-07	rs74160865	chr10-131194891-A-C	TCERG1L	GZMA	GZMA	5	55102645	55110252	granzyme A	TRANS
OID20211	10	10-131201184-C-G	131201184	G	C	1054	0.0028463	-2.41152	0.418782	8.49e-09		chr10-131201184-C-G	TCERG1L	ANGPTL1	ANGPTL1	1	178849534	178871077	angiopoietin like 1	TRANS
OID21362	10	10-131208854-G-A	131208854	A	G	1054	0.0773245	0.364498	0.0798149	4.95e-06	rs113268456	chr10-131208854-G-A	TCERG1L	OPTC	OPTC	1	203494152	203508949	opticin	TRANS
OID30748	10	10-131225813-G-C	131225813	C	G	352	0.00568182	-2.46241	0.485834	4.01e-07	rs75582870	chr10-131225813-G-C	TCERG1L	ADIPOQ	ADIPOQ	3	186842709	186861368	adiponectin, C1Q and collagen domain containing	TRANS
OID30220	10	10-131229238-G-A	131229238	A	G	1054	0.0303605	0.587539	0.12774	4.24e-06	rs112954880	chr10-131229238-G-A	TCERG1L	BECN1	BECN1	17	42810131	42824316	beclin 1	TRANS
OID30773	10	10-131249336-T-C	131249336	C	T	1054	0.00426945	1.64866	0.343543	1.59e-06	rs149806675	chr10-131249336-T-C	TCERG1L	F11	F11	4	186266188	186501058	coagulation factor XI	TRANS
OID31310	10	10-13125860-G-T	13125860	T	G	352	0.832386	-0.433906	0.0939742	3.89e-06	rs676302	chr10-13125860-G-T	OPTN	IFIT1	IFIT1	10	89392545	89406487	interferon induced protein with tetratricopeptide repeats 1	TRANS
OID20161	10	10-131310168-T-G	131310168	G	T	1054	0.00379507	-1.74365	0.362297	1.49e-06		chr10-131310168-T-G	TCERG1L	TYRO3	TYRO3	15	41559211	41583589	TYRO3 protein tyrosine kinase	TRANS
OID20754	10	10-131363205-T-C	131363205	C	T	1054	0.0199241	0.746814	0.161924	3.99e-06	rs56369918	chr10-131363205-T-C	TCERG1L(dist=51484),LINC01164(dist=409193)	CDON	CDON	11	125956820	126063292	cell adhesion associated, oncogene regulated	TRANS
OID20317	10	10-131377825-C-A	131377825	A	C	1054	0.00901328	1.35176	0.238342	1.42e-08	rs145063909	chr10-131377825-C-A	TCERG1L(dist=66104),LINC01164(dist=394573)	PLXNB2	PLXNB2	22	50274978	50307646	plexin B2	TRANS
OID31130	10	10-131391965-G-A	131391965	A	G	1054	0.00379507	-1.6778	0.35118	1.77e-06	rs151119534	chr10-131391965-G-A	TCERG1L(dist=80244),LINC01164(dist=380433)	DNAJA4	DNAJA4	15	78264144	78282196	DnaJ heat shock protein family (Hsp40) member A4	TRANS
OID31429	10	10-131430936-G-A	131430936	A	G	1054	0.00379507	-1.75265	0.350865	5.88e-07	rs74159385	chr10-131430936-G-A	TCERG1L(dist=119215),LINC01164(dist=341462)	TRIM58	TRIM58	1	247857186	247880136	tripartite motif containing 58	TRANS
OID31197	10	10-131433885-C-T	131433885	T	C	1054	0.00426945	1.58334	0.331105	1.74e-06	rs71478089	chr10-131433885-C-T	TCERG1L(dist=122164),LINC01164(dist=338513)	SPRING1	SPRING1	12	116710170	116738069	SREBF pathway regulator in golgi 1	TRANS
OID31479	10	10-131471896-G-A	131471896	A	G	1054	0.00759013	1.17176	0.249264	2.59e-06	rs77560264	chr10-131471896-G-A	TCERG1L(dist=160175),LINC01164(dist=300502)	CWC15	CWC15	11	94962619	94973612	CWC15 spliceosome associated protein homolog	TRANS
OID30782	10	10-131474953-T-C	131474953	C	T	1054	0.0782732	-0.395545	0.0863698	4.66e-06	rs113126580	chr10-131474953-T-C	TCERG1L(dist=163232),LINC01164(dist=297445)	TTR	TTR	18	31591876	31598821	transthyretin	TRANS
OID20379	10	10-131523375-C-T	131523375	T	C	1054	0.0056926	-1.38859	0.298792	3.36e-06	rs117891034	chr10-131523375-C-T	TCERG1L(dist=211654),LINC01164(dist=249023)	SELP	SELP	1	169588849	169630124	selectin P	TRANS
OID20782	10	10-131542156-C-T	131542156	T	C	1054	0.377135	0.212242	0.0444341	1.78e-06	rs9783248	chr10-131542156-C-T	TCERG1L(dist=230435),LINC01164(dist=230242)	FSTL3	FSTL3	19	676391	683385	follistatin like 3	TRANS
OID20605	10	10-131571943-G-A	131571943	A	G	1054	0.00616698	1.34711	0.28719	2.72e-06	rs186963837	chr10-131571943-G-A	TCERG1L(dist=260222),LINC01164(dist=200455)	IL32	IL32	16	3065402	3069530	interleukin 32	TRANS
OID20452	10	10-131585896-G-A	131585896	A	G	1054	0.085389	-0.374103	0.0810395	3.91e-06		chr10-131585896-G-A	TCERG1L(dist=274175),LINC01164(dist=186502)	AOC1	AOC1	7	150852516	150861504	amine oxidase copper containing 1	TRANS
OID30927	10	10-131590168-A-C	131590168	C	A	1054	0.00806452	-1.19316	0.241323	7.64e-07		chr10-131590168-A-C	TCERG1L(dist=278447),LINC01164(dist=182230)	DOC2B	DOC2B	17	142788	181650	double C2 domain beta	TRANS
OID21291	10	10-131605146-T-C	131605146	C	T	1054	0.00332068	-1.79349	0.388829	3.98e-06	rs557358707	chr10-131605146-T-C	TCERG1L(dist=293425),LINC01164(dist=167252)	KLK13	KLK13	19	51055625	51065092	kallikrein related peptidase 13	TRANS
OID21003	10	10-131617158-G-C	131617158	C	G	1054	0.135199	-0.301731	0.0655312	4.14e-06	rs116693644	chr10-131617158-G-C	TCERG1L(dist=305437),LINC01164(dist=155240)	LXN	LXN	3	158666413	158672648	latexin	TRANS
OID21144	10	10-13161834-C-A	13161834	A	C	1054	0.00332068	-2.02523	0.388453	1.85e-07	rs187690999	chr10-13161834-C-A	MCM10	VSIG4	VSIG4
OID20295	10	10-131626809-C-G	131626809	G	C	1054	0.00616698	1.29429	0.276295	2.81e-06	rs537753725	chr10-131626809-C-G	TCERG1L(dist=315088),LINC01164(dist=145589)	DLK1	DLK1	14	100726891	100738224	delta like non-canonical Notch ligand 1	TRANS
OID20508	10	10-13164401-C-T	13164401	T	C	1054	0.0939279	0.352974	0.0739006	1.79e-06	rs72779582	chr10-13164401-C-T	MCM10	SULT2A1	SULT2A1	19	47870466	47886315	sulfotransferase family 2A member 1	TRANS
OID20804	10	10-131645545-G-A	131645545	A	G	1054	0.0754269	-0.388138	0.0804821	1.42e-06	rs72853636	chr10-131645545-G-A	TCERG1L(dist=333824),LINC01164(dist=126853)	C19orf12	C19orf12	19	29698885	29715789	chromosome 19 open reading frame 12	TRANS
OID31165	10	10-131658306-C-T	131658306	T	C	1054	0.116698	0.31942	0.0659946	1.3e-06	rs59925404	chr10-131658306-C-T	TCERG1L(dist=346585),LINC01164(dist=114092)	PRAME	PRAME	22	22547695	22559361	PRAME nuclear receptor transcriptional regulator	TRANS
OID30075	10	10-131682934-C-T	131682934	T	C	1054	0.0464896	-0.479538	0.102625	2.97e-06	rs61861812	chr10-131682934-C-T	TCERG1L(dist=371213),LINC01164(dist=89464)	REXO2	REXO2	11	114439466	114450278	RNA exonuclease 2	TRANS
OID20777	10	10-131707165-C-T	131707165	T	C	1054	0.00474383	-1.54157	0.323659	1.91e-06	rs538410848	chr10-131707165-C-T	TCERG1L(dist=395444),LINC01164(dist=65233)	PON3	PON3	7	95359871	95396375	paraoxonase 3	TRANS
OID20495	10	10-131707577-G-A	131707577	A	G	1054	0.320683	-0.21346	0.0446818	1.78e-06	rs4074771	chr10-131707577-G-A	TCERG1L(dist=395856),LINC01164(dist=64821)	IFNG	IFNG	12	67989444	68159740	interferon gamma	TRANS
OID30971	10	10-131732184-G-A	131732184	A	G	1054	0.0341556	0.575699	0.118938	1.3e-06	rs140675785	chr10-131732184-G-A	TCERG1L(dist=420463),LINC01164(dist=40214)	TEX101	TEX101	19	43388610	43418615	testis expressed 101	TRANS
OID31249	10	10-131732232-C-A	131732232	A	C	1054	0.0351044	-0.566481	0.119112	1.98e-06	rs116233331	chr10-131732232-C-A	TCERG1L(dist=420511),LINC01164(dist=40166)	CEP152	CEP152	15	48737937	48811069	centrosomal protein 152	TRANS
OID21181	10	10-131737424-G-A	131737424	A	G	1054	0.328273	0.222695	0.0454339	9.51e-07	rs4598597	chr10-131737424-G-A	TCERG1L(dist=425703),LINC01164(dist=34974)	MAGED1	MAGED1
OID20075	10	10-131775568-G-A	131775568	A	G	1054	0.735768	0.238084	0.0518796	4.45e-06	rs4897781	chr10-131775568-G-A	LINC01164	CA5A	CA5A	16	87881548	87936529	carbonic anhydrase 5A	TRANS
OID20979	10	10-131775974-G-A	131775974	A	G	1054	0.0156546	0.919721	0.181498	4.03e-07	rs112759211	chr10-131775974-G-A	LINC01164	MATN3	MATN3	2	19992051	20012668	matrilin 3	TRANS
OID31047	10	10-131779965-G-A	131779965	A	G	1054	0.00616698	1.31728	0.276192	1.85e-06	rs114649774	chr10-131779965-G-A	LINC01164	ALDH5A1	ALDH5A1	6	24494968	24537207	aldehyde dehydrogenase 5 family member A1	TRANS
OID30488	10	10-131789767-A-G	131789767	G	A	1054	0.00711575	1.20724	0.257341	2.72e-06	rs115000544	chr10-131789767-A-G	LINC01164	AKR7L	AKR7L	1	19265981	19274122	aldo-keto reductase family 7 like (gene/pseudogene)	TRANS
OID30776	10	10-131810977-C-T	131810977	T	C	1054	0.044592	0.494898	0.103337	1.67e-06	rs76329545	chr10-131810977-C-T	LINC01164(dist=20778),PPP2R2D(dist=90031)	C3	C3	19	6677703	6720650	complement C3	TRANS
OID31045	10	10-131841925-A-G	131841925	G	A	1054	0.0332068	-0.5538	0.120657	4.44e-06	rs115238590	chr10-131841925-A-G	LINC01164(dist=51726),PPP2R2D(dist=59083)	PCDH12	PCDH12	5	141943580	141958202	protocadherin 12	TRANS
OID30216	10	10-131847122-G-A	131847122	A	G	1054	0.139469	0.293417	0.062611	2.78e-06		chr10-131847122-G-A	LINC01164(dist=56923),PPP2R2D(dist=53886)	ITPR1	ITPR1	3	4490316	4847506	inositol 1,4,5-trisphosphate receptor type 1	TRANS
OID21400	10	10-131859984-C-T	131859984	T	C	1054	0.0028463	1.86429	0.405394	4.25e-06		chr10-131859984-C-T	LINC01164(dist=69785),PPP2R2D(dist=41024)	SCG2	SCG2	2	223596939	223602361	secretogranin II	TRANS
OID20277	10	10-131860225-C-T	131860225	T	C	1054	0.0028463	-1.92871	0.42153	4.75e-06		chr10-131860225-C-T	LINC01164(dist=70026),PPP2R2D(dist=40783)	ICAM3	ICAM3	19	10333775	10339624	intercellular adhesion molecule 3	TRANS
OID20972	10	10-13187872-C-T	13187872	T	C	1054	0.00332068	-1.94939	0.374401	1.92e-07	rs534317625	chr10-13187872-C-T	MCM10	BAG3	BAG3	10	119651379	119677817	BAG cochaperone 3	TRANS
OID31264	10	10-131928383-G-A	131928383	A	G	1054	0.0028463	2.01568	0.403435	5.84e-07	rs72856062	chr10-131928383-G-A	PPP2R2D	GTF2IRD1	GTF2IRD1	7	74453905	74602593	GTF2I repeat domain containing 1	TRANS
OID31509	10	10-131970852-G-A	131970852	A	G	1054	0.00474383	-1.50589	0.325351	3.68e-06	rs373928355	chr10-131970852-G-A	BNIP3	SPINT3	SPINT3	20	45512460	45515622	serine peptidase inhibitor, Kunitz type 3	TRANS
OID30856	10	10-132001001-A-G	132001001	G	A	1054	0.867647	0.29741	0.0642888	3.73e-06	rs9419409	chr10-132001001-A-G	BNIP3(dist=18988),JAKMIP3(dist=64945)	BLOC1S2	BLOC1S2	10	100273277	100286712	biogenesis of lysosomal organelles complex 1 subunit 2	TRANS
OID21371	10	10-132004742-A-T	132004742	T	A	1054	0.00664137	-1.29051	0.277054	3.19e-06	rs190202413	chr10-132004742-A-T	BNIP3(dist=22729),JAKMIP3(dist=61204)	GALNT10	GALNT10	5	154190732	154420983	polypeptide N-acetylgalactosaminyltransferase 10	TRANS
OID31110	10	10-132020811-C-T	132020811	T	C	1054	0.175522	-0.30008	0.0611429	9.21e-07	rs9419139	chr10-132020811-C-T	BNIP3(dist=38798),JAKMIP3(dist=45135)	PLB1	PLB1	2	28496059	28644142	phospholipase B1	TRANS
OID30225	10	10-132031137-C-T	132031137	T	C	1054	0.012334	1.00229	0.196021	3.17e-07	rs117594939	chr10-132031137-C-T	BNIP3(dist=49124),JAKMIP3(dist=34809)	SCRIB	SCRIB	8	143790924	143815773	scribble planar cell polarity protein	TRANS
OID31046	10	10-132031137-C-T	132031137	T	C	1054	0.012334	0.955869	0.196275	1.12e-06	rs117594939	chr10-132031137-C-T	BNIP3(dist=49124),JAKMIP3(dist=34809)	SCRIB	SCRIB	8	143790924	143815773	scribble planar cell polarity protein	TRANS
OID31455	10	10-132031137-C-T	132031137	T	C	1054	0.012334	0.951105	0.196239	1.26e-06	rs117594939	chr10-132031137-C-T	BNIP3(dist=49124),JAKMIP3(dist=34809)	SCRIB	SCRIB	8	143790924	143815773	scribble planar cell polarity protein	TRANS
OID30558	10	10-132031137-C-T	132031137	T	C	1054	0.012334	0.947275	0.196384	1.41e-06	rs117594939	chr10-132031137-C-T	BNIP3(dist=49124),JAKMIP3(dist=34809)	SCRIB	SCRIB	8	143790924	143815773	scribble planar cell polarity protein	TRANS
OID20497	10	10-132056548-T-C	132056548	C	T	1054	0.779886	-0.25036	0.0518696	1.39e-06	rs7896416	chr10-132056548-T-C	BNIP3(dist=74535),JAKMIP3(dist=9398)	ENAH	ENAH	1	225486829	225653123	ENAH actin regulator	TRANS
OID20467	10	10-132056548-T-C	132056548	C	T	1054	0.779886	-0.243899	0.0518772	2.58e-06	rs7896416	chr10-132056548-T-C	BNIP3(dist=74535),JAKMIP3(dist=9398)	PADI2	PADI2	1	17066760	17119451	peptidyl arginine deiminase 2	TRANS
OID21263	10	10-132066785-T-C	132066785	C	T	1054	0.0759013	0.39261	0.0826842	2.05e-06	rs61383942	chr10-132066785-T-C	JAKMIP3	GCG	GCG	2	162142881	162152247	glucagon	TRANS
OID21059	10	10-132067564-G-T	132067564	T	G	1054	0.00616698	1.34074	0.286543	2.88e-06	rs549882169	chr10-132067564-G-T	JAKMIP3	LRPAP1	LRPAP1	4	3503596	3532422	LDL receptor related protein associated protein 1	TRANS
OID21038	10	10-132069830-G-A	132069830	A	G	1054	0.00237192	-2.15571	0.457826	2.49e-06	rs78975036	chr10-132069830-G-A	JAKMIP3	CHGB	CHGB	20	5911509	5925353	chromogranin B	TRANS
OID30399	10	10-132085098-G-A	132085098	A	G	1054	0.00237192	-2.21082	0.443062	6.04e-07	rs191108329	chr10-132085098-G-A	JAKMIP3	CILP	CILP	15	65194759	65211473	cartilage intermediate layer protein	TRANS
OID30736	10	10-132085098-G-A	132085098	A	G	1054	0.00237192	-2.06091	0.443527	3.37e-06	rs191108329	chr10-132085098-G-A	JAKMIP3	ECM1	ECM1	1	150508108	150513789	extracellular matrix protein 1	TRANS
OID30393	10	10-132085098-G-A	132085098	A	G	1054	0.00237192	-2.12834	0.461362	3.97e-06	rs191108329	chr10-132085098-G-A	JAKMIP3	CTHRC1	CTHRC1	8	103371537	103382989	collagen triple helix repeat containing 1	TRANS
OID30772	10	10-132085098-G-A	132085098	A	G	1054	0.00237192	-2.10822	0.459043	4.38e-06	rs191108329	chr10-132085098-G-A	JAKMIP3	CFI	CFI	4	109730981	109801999	complement factor I	TRANS
OID31496	10	10-13209345-G-A	13209345	A	G	1054	0.00379507	1.71571	0.365673	2.71e-06	rs183514711	chr10-13209345-G-A	MCM10(NM_182751:c.*35G>A,NM_018518:c.*35G>A)	EGFLAM	EGFLAM	5	38258558	38465480	EGF like, fibronectin type III and laminin G domains	TRANS
OID21339	10	10-13209345-G-A	13209345	A	G	1054	0.00379507	1.68436	0.364163	3.74e-06	rs183514711	chr10-13209345-G-A	MCM10(NM_182751:c.*35G>A,NM_018518:c.*35G>A)	KAZALD1	KAZALD1	10	101061988	101068131	Kazal type serine peptidase inhibitor domain 1	TRANS
OID21121	10	10-132102270-C-T	132102270	T	C	1054	0.379507	-0.220904	0.0472389	2.92e-06	rs12774605	chr10-132102270-C-T	JAKMIP3	MYOC	MYOC	1	171635416	171652688	myocilin	TRANS
OID30207	10	10-132124757-T-C	132124757	C	T	1054	0.981973	-0.783806	0.169246	3.64e-06	rs2814190	chr10-132124757-T-C	JAKMIP3	SIL1	SIL1	5	138946723	139198368	SIL1 nucleotide exchange factor	TRANS
OID20081	10	10-132129065-G-A	132129065	A	G	1054	0.00474383	-1.53354	0.324711	2.33e-06	rs185948228	chr10-132129065-G-A	JAKMIP3	EDIL3	EDIL3	5	83940553	84384880	EGF like repeats and discoidin domains 3	TRANS
OID30318	10	10-13213734-G-A	13213734	A	G	1054	0.0028463	1.89659	0.40476	2.79e-06	rs544113073	chr10-13213734-G-A	MCM10(dist=2624),RNU6-1(dist=3535)	TIMP2	TIMP2	17	78852976	78925387	TIMP metallopeptidase inhibitor 2	TRANS
OID20213	10	10-132137739-C-G	132137739	G	C	1054	0.0132827	-0.887239	0.190315	3.13e-06	rs77756722	chr10-132137739-C-G	JAKMIP3	SORT1	SORT1	1	109309565	109397918	sortilin 1	TRANS
OID21361	10	10-132140735-C-T	132140735	T	C	1054	0.00901328	1.13674	0.238079	1.8e-06	rs9733882	chr10-132140735-C-T	JAKMIP3	IQGAP2	IQGAP2	5	76403284	76708132	IQ motif containing GTPase activating protein 2	TRANS
OID31268	10	10-13214143-C-T	13214143	T	C	1054	0.00948767	-1.03204	0.221496	3.17e-06	rs147558513	chr10-13214143-C-T	MCM10(dist=3033),RNU6-1(dist=3126)	OFD1	OFD1
OID21193	10	10-132144155-G-A	132144155	A	G	1054	0.00237192	2.13067	0.461965	3.98e-06	rs554332684	chr10-132144155-G-A	JAKMIP3	FCRLB	FCRLB	1	161721543	161728143	Fc receptor like B	TRANS
OID20101	10	10-132145037-C-T	132145037	T	C	1054	0.83112	-0.259826	0.0568199	4.81e-06	rs2637627	chr10-132145037-C-T	JAKMIP3	IL6	IL6	7	22725394	22731998	interleukin 6	TRANS
OID21288	10	10-132146726-C-G	132146726	G	C	352	0.0269886	1.00455	0.217425	3.83e-06	rs114868017	chr10-132146726-C-G	JAKMIP3	MPI	MPI	15	74890041	74902219	mannose phosphate isomerase	TRANS
OID20711	10	10-132146726-C-G	132146726	G	C	352	0.0269886	1.00326	0.21732	3.9e-06	rs114868017	chr10-132146726-C-G	JAKMIP3	MGLL	MGLL	3	127689061	127823250	monoglyceride lipase	TRANS
OID31248	10	10-132154035-C-G	132154035	G	C	1054	0.28463	0.233959	0.047437	8.14e-07	rs7082416	chr10-132154035-C-G	JAKMIP3	REST	REST	4	56907899	56935844	RE1 silencing transcription factor	TRANS
OID20994	10	10-132154411-G-C	132154411	C	G	1054	0.00332068	-1.7268	0.37556	4.27e-06	rs367898604	chr10-132154411-G-C	JAKMIP3	BMP4	BMP4	14	53949735	53956891	bone morphogenetic protein 4	TRANS
OID30569	10	10-132168034-A-G	132168034	G	A	1054	0.00332068	1.94977	0.384993	4.1e-07	rs551903550	chr10-132168034-A-G	JAKMIP3	AFAP1	AFAP1	4	7754089	7939926	actin filament associated protein 1	TRANS
OID31075	10	10-132175145-G-A	132175145	A	G	1054	0.186433	0.257605	0.0554657	3.41e-06	rs11146230	chr10-132175145-G-A	JAKMIP3	TAX1BP1	TAX1BP1	7	27739372	27829767	Tax1 binding protein 1	TRANS
OID30416	10	10-132177193-G-A	132177193	A	G	1054	0.00237192	-2.29483	0.461716	6.69e-07	rs148952228	chr10-132177193-G-A	JAKMIP3	LAMP1	LAMP1	13	113297238	113323672	lysosomal associated membrane protein 1	TRANS
OID30757	10	10-132177193-G-A	132177193	A	G	1054	0.00237192	-2.1855	0.443198	8.17e-07	rs148952228	chr10-132177193-G-A	JAKMIP3	SERPINF1	SERPINF1	17	1761924	1777574	serpin family F member 1	TRANS
OID30577	10	10-132177193-G-A	132177193	A	G	1054	0.00237192	-2.25232	0.461041	1.03e-06	rs148952228	chr10-132177193-G-A	JAKMIP3	SCGB3A1	SCGB3A1	5	180590104	180591499	secretoglobin family 3A member 1	TRANS
OID30763	10	10-132177193-G-A	132177193	A	G	1054	0.00237192	-2.23256	0.459378	1.17e-06	rs148952228	chr10-132177193-G-A	JAKMIP3	SERPINA5	SERPINA5	14	94581425	94593118	serpin family A member 5	TRANS
OID30760	10	10-132177193-G-A	132177193	A	G	1054	0.00237192	-2.19164	0.461942	2.09e-06	rs148952228	chr10-132177193-G-A	JAKMIP3	KLKB1	KLKB1	4	186227506	186258471	kallikrein B1	TRANS
OID30395	10	10-132177193-G-A	132177193	A	G	1054	0.00237192	-2.18089	0.461117	2.25e-06	rs148952228	chr10-132177193-G-A	JAKMIP3	FGFBP2	FGFBP2	4	15960245	15963175	fibroblast growth factor binding protein 2	TRANS
OID30333	10	10-132177193-G-A	132177193	A	G	1054	0.00237192	-2.08668	0.443511	2.54e-06	rs148952228	chr10-132177193-G-A	JAKMIP3	SCRG1	SCRG1	4	173384700	173519144	stimulator of chondrogenesis 1	TRANS
OID30746	10	10-132177193-G-A	132177193	A	G	1054	0.00237192	-2.13766	0.460171	3.39e-06	rs148952228	chr10-132177193-G-A	JAKMIP3	APOD	APOD	3	195568704	195583940	apolipoprotein D	TRANS
OID30398	10	10-132177193-G-A	132177193	A	G	1054	0.00237192	-2.10946	0.461589	4.88e-06	rs148952228	chr10-132177193-G-A	JAKMIP3	SBSN	SBSN	19	35523366	35528311	suprabasin	TRANS
OID30071	10	10-132183046-G-A	132183046	A	G	1054	0.0208729	0.709198	0.148466	1.78e-06	rs41290013	chr10-132183046-G-A	JAKMIP3(NM_001323090:c.*1793G>A,NM_001105521:c.*2190G>A,NM_001323088:c.*1793G>A,NM_001323089:c.*1793G>A,NM_001323087:c.*1793G>A,NM_001323086:c.*1330G>A)	HIP1	HIP1	7	75533297	75738941	huntingtin interacting protein 1	TRANS
OID31508	10	10-132189263-G-A	132189263	A	G	1054	0.159867	0.300426	0.0593585	4.17e-07	rs2101613	chr10-132189263-G-A	DPYSL4	CDC26	CDC26	9	113266991	113275572	cell division cycle 26	TRANS
OID21414	10	10-132189263-G-A	132189263	A	G	1054	0.159867	0.293686	0.0593905	7.61e-07	rs2101613	chr10-132189263-G-A	DPYSL4	CASP8	CASP8	2	201233442	201287711	caspase 8	TRANS
OID31065	10	10-132189263-G-A	132189263	A	G	1054	0.159867	0.275747	0.0594715	3.54e-06	rs2101613	chr10-132189263-G-A	DPYSL4	FKBP14	FKBP14	7	30010586	30026702	FKBP prolyl isomerase 14	TRANS
OID20077	10	10-132189263-G-A	132189263	A	G	1054	0.159867	0.272227	0.0594866	4.73e-06	rs2101613	chr10-132189263-G-A	DPYSL4	STK11	STK11	19	1205777	1228431	serine/threonine kinase 11	TRANS
OID31470	10	10-132201650-C-T	132201650	T	C	1054	0.0379507	-0.570964	0.119457	1.76e-06	rs116671529	chr10-132201650-C-T	DPYSL4	TSPAN8	TSPAN8	12	71125095	71157999	tetraspanin 8	TRANS
OID21231	10	10-132218594-C-T	132218594	T	C	1054	0.0232448	0.65347	0.141842	4.08e-06	rs112450609	chr10-132218594-C-T	STK32C	GNE	GNE	9	36214440	36276978	glucosamine (UDP-N-acetyl)-2-epimerase/N-acetylmannosamine kinase	TRANS
OID21154	10	10-132259279-A-C	132259279	C	A	1054	0.0056926	-1.49555	0.298554	5.46e-07	rs534034144	chr10-132259279-A-C	STK32C	TFF1	TFF1	21	42362281	42366535	trefoil factor 1	TRANS
OID30987	10	10-132274019-G-A	132274019	A	G	1054	0.0180266	0.780733	0.168859	3.77e-06	rs140569228	chr10-132274019-G-A	STK32C	S100A14	S100A14	1	153614255	153616325	S100 calcium binding protein A14	TRANS
OID30140	10	10-132282662-T-C	132282662	C	T	1054	0.101992	-0.344652	0.0742803	3.49e-06	rs80137121	chr10-132282662-T-C	STK32C	PRKD2	PRKD2	19	46674315	46717127	protein kinase D2	TRANS
OID20067	10	10-132292071-C-T	132292071	T	C	1054	0.148482	-0.291975	0.0620693	2.55e-06	rs75028240	chr10-132292071-C-T	STK32C	VSTM2L	VSTM2L	20	37903126	37945345	V-set and transmembrane domain containing 2 like	TRANS
OID30394	10	10-13229483-G-A	13229483	A	G	1054	0.00759013	1.41553	0.259396	4.84e-08	rs369257093	chr10-13229483-G-A	UCMA	CD248	CD248	11	66314493	66317044	CD248 molecule	TRANS
OID30650	10	10-13229483-G-A	13229483	A	G	1054	0.00759013	1.30099	0.257545	4.38e-07	rs369257093	chr10-13229483-G-A	UCMA	SUSD5	SUSD5	3	33150042	33218810	sushi domain containing 5	TRANS
OID30397	10	10-13229483-G-A	13229483	A	G	1054	0.00759013	1.26236	0.258863	1.08e-06	rs369257093	chr10-13229483-G-A	UCMA	CSPG4	CSPG4	15	75674321	75712848	chondroitin sulfate proteoglycan 4	TRANS
OID20180	10	10-13229483-G-A	13229483	A	G	1054	0.00759013	1.23935	0.258526	1.64e-06	rs369257093	chr10-13229483-G-A	UCMA	TINAGL1	TINAGL1	1	31576484	31587686	tubulointerstitial nephritis antigen like 1	TRANS
OID30582	10	10-13229483-G-A	13229483	A	G	1054	0.00759013	1.19886	0.259521	3.85e-06	rs369257093	chr10-13229483-G-A	UCMA	DIPK2B	DIPK2B
OID20596	10	10-132361549-A-G	132361549	G	A	1054	0.0137571	0.896803	0.186301	1.48e-06	rs78803570	chr10-132361549-A-G	LRRC27	KRT19	KRT19	17	41523616	41528308	keratin 19	TRANS
OID21069	10	10-132390766-A-G	132390766	G	A	352	0.00426136	-2.61718	0.563015	3.34e-06	rs184513214	chr10-132390766-A-G	LRRC27(dist=9258),PWWP2B(dist=6434)	CGA	CGA	6	87085497	87095106	glycoprotein hormones, alpha polypeptide	TRANS
OID21103	10	10-132399390-G-A	132399390	A	G	1054	0.00948767	1.07646	0.231039	3.17e-06	rs115789831	chr10-132399390-G-A	PWWP2B	MMP9	MMP9	20	46008907	46016561	matrix metallopeptidase 9	TRANS
OID30288	10	10-132402023-C-T	132402023	T	C	1054	0.00426945	-1.76885	0.330357	8.59e-08	rs541239239	chr10-132402023-C-T	PWWP2B	GIP	GIP	17	48958553	48968596	gastric inhibitory polypeptide	TRANS
OID30235	10	10-132402023-C-T	132402023	T	C	1054	0.00426945	-1.54851	0.331024	2.9e-06	rs541239239	chr10-132402023-C-T	PWWP2B	RNF149	RNF149	2	101275600	101308701	ring finger protein 149	TRANS
OID30086	10	10-132410127-T-C	132410127	C	T	1054	0.0332068	0.60506	0.123602	9.82e-07		chr10-132410127-T-C	PWWP2B	ACY3	ACY3	11	67642554	67650730	aminoacylase 3	TRANS
OID30364	10	10-132434739-C-T	132434739	T	C	1054	0.00237192	2.15088	0.457367	2.57e-06	rs192329308	chr10-132434739-C-T	PWWP2B(dist=16885),C10orf91(dist=10450)	KLK3	KLK3	19	50854914	50860764	kallikrein related peptidase 3	TRANS
OID30819	10	10-132441584-A-G	132441584	G	A	1054	0.00237192	2.1981	0.442644	6.84e-07	rs118044708	chr10-132441584-A-G	PWWP2B(dist=23730),C10orf91(dist=3605)	GPR101	GPR101
OID21053	10	10-132445326-C-T	132445326	T	C	1054	0.0199241	-0.755295	0.161926	3.09e-06	rs184315141	chr10-132445326-C-T	C10orf91	CPPED1	CPPED1	16	12659798	12803887	calcineurin like phosphoesterase domain containing 1	TRANS
OID21531	10	10-132461024-C-T	132461024	T	C	1054	0.0412713	-0.545681	0.11126	9.36e-07	rs61865625	chr10-132461024-C-T	C10orf91(dist=12718),LOC107984282(dist=47420)	MIA	MIA	19	40775159	40796944	MIA SH3 domain containing	TRANS
OID31439	10	10-132463974-C-A	132463974	A	C	1054	0.0431689	-0.499054	0.106037	2.52e-06	rs114106503	chr10-132463974-C-A	C10orf91(dist=15668),LOC107984282(dist=44470)	SH3BP1	SH3BP1	22	37639668	37656117	SH3 domain binding protein 1	TRANS
OID20741	10	10-132467647-C-G	132467647	G	C	1054	0.00426945	1.97427	0.32927	2.02e-09	rs368048626	chr10-132467647-C-G	C10orf91(dist=19341),LOC107984282(dist=40797)	PDGFB	PDGFB	22	39223358	39244982	platelet derived growth factor subunit B	TRANS
OID21085	10	10-132467647-C-G	132467647	G	C	1054	0.00426945	1.72718	0.330525	1.74e-07	rs368048626	chr10-132467647-C-G	C10orf91(dist=19341),LOC107984282(dist=40797)	NID2	NID2	14	52004808	52069059	nidogen 2	TRANS
OID20313	10	10-132467647-C-G	132467647	G	C	1054	0.00426945	1.77814	0.342639	2.11e-07	rs368048626	chr10-132467647-C-G	C10orf91(dist=19341),LOC107984282(dist=40797)	PDGFA	PDGFA	7	497259	519844	platelet derived growth factor subunit A	TRANS
OID30373	10	10-132467647-C-G	132467647	G	C	1054	0.00426945	1.67143	0.330836	4.37e-07	rs368048626	chr10-132467647-C-G	C10orf91(dist=19341),LOC107984282(dist=40797)	BDNF	BDNF	11	27506851	27722030	brain derived neurotrophic factor	TRANS
OID21070	10	10-132467647-C-G	132467647	G	C	1054	0.00426945	1.70443	0.341175	5.86e-07	rs368048626	chr10-132467647-C-G	C10orf91(dist=19341),LOC107984282(dist=40797)	APP	APP	21	25880549	26171128	amyloid beta precursor protein	TRANS
OID21524	10	10-132467647-C-G	132467647	G	C	1054	0.00426945	1.70465	0.342618	6.51e-07	rs368048626	chr10-132467647-C-G	C10orf91(dist=19341),LOC107984282(dist=40797)	VEGFC	VEGFC	4	176683537	176792922	vascular endothelial growth factor C	TRANS
OID20709	10	10-132467647-C-G	132467647	G	C	1054	0.00426945	1.70251	0.343262	7.06e-07	rs368048626	chr10-132467647-C-G	C10orf91(dist=19341),LOC107984282(dist=40797)	CCN2	CCN2	6	131948176	131951372	cellular communication network factor 2	TRANS
OID30761	10	10-132467647-C-G	132467647	G	C	1054	0.00426945	1.68481	0.341876	8.3e-07	rs368048626	chr10-132467647-C-G	C10orf91(dist=19341),LOC107984282(dist=40797)	PPBP	PPBP	4	73986438	73988190	pro-platelet basic protein	TRANS
OID30764	10	10-132467647-C-G	132467647	G	C	1054	0.00426945	1.57039	0.331342	2.14e-06	rs368048626	chr10-132467647-C-G	C10orf91(dist=19341),LOC107984282(dist=40797)	PF4	PF4	4	73980814	73982124	platelet factor 4	TRANS
OID31353	10	10-132470981-G-A	132470981	A	G	1054	0.181689	0.262238	0.0571643	4.49e-06	rs7083220	chr10-132470981-G-A	C10orf91(dist=22675),LOC107984282(dist=37463)	SMAD2	SMAD2	18	47808956	47931146	SMAD family member 2	TRANS
OID30960	10	10-132478937-G-A	132478937	A	G	1054	0.00379507	-1.61481	0.351345	4.31e-06	rs183697817	chr10-132478937-G-A	C10orf91(dist=30631),LOC107984282(dist=29507)	LRP2	LRP2	2	169127108	169362534	LDL receptor related protein 2	TRANS
OID21434	10	10-132486479-G-A	132486479	A	G	1054	0.0028463	-1.9648	0.405026	1.23e-06	rs191088036	chr10-132486479-G-A	C10orf91(dist=38173),LOC107984282(dist=21965)	APEX1	APEX1	14	20455225	20457767	apurinic/apyrimidinic endodeoxyribonuclease 1	TRANS
OID20984	10	10-132490162-G-A	132490162	A	G	1054	0.6537	0.216416	0.04697	4.07e-06	rs7093232	chr10-132490162-G-A	C10orf91(dist=41856),LOC107984282(dist=18282)	SFRP1	SFRP1	8	41261961	41309473	secreted frizzled related protein 1	TRANS
OID20154	10	10-132495612-G-A	132495612	A	G	1054	0.0028463	-2.00722	0.419807	1.74e-06	rs138252234	chr10-132495612-G-A	C10orf91(dist=47306),LOC107984282(dist=12832)	LGALS1	LGALS1	22	37675635	37679802	galectin 1	TRANS
OID20440	10	10-132496443-A-T	132496443	T	A	1054	0.00711575	1.28797	0.2569	5.34e-07	rs113672814	chr10-132496443-A-T	C10orf91(dist=48137),LOC107984282(dist=12001)	IL24	IL24	1	206897442	206904139	interleukin 24	TRANS
OID20090	10	10-132498288-C-T	132498288	T	C	1054	0.0132827	-0.928427	0.197067	2.46e-06	rs114453726	chr10-132498288-C-T	C10orf91(dist=49982),LOC107984282(dist=10156)	GP2	GP2	16	20309573	20327513	glycoprotein 2	TRANS
OID31154	10	10-132501060-G-A	132501060	A	G	1054	0.00332068	1.77716	0.387869	4.61e-06	rs144095711	chr10-132501060-G-A	C10orf91(dist=52754),LOC107984282(dist=7384)	SMTN	SMTN	22	31064117	31104624	smoothelin	TRANS
OID30726	10	10-132530743-A-G	132530743	G	A	1054	0.0441176	0.510904	0.111895	4.97e-06	rs115523764	chr10-132530743-A-G	LOC107984282	SAA4	SAA4	11	18231354	18236802	serum amyloid A4, constitutive	TRANS
OID20168	10	10-132536518-C-T	132536518	T	C	1054	0.0370019	-0.57947	0.120334	1.47e-06	rs115358053	chr10-132536518-C-T	LOC107984282	MEP1B	MEP1B	18	32190038	32220403	meprin A subunit beta	TRANS
OID31277	10	10-132554522-G-C	132554522	C	G	1054	0.00474383	1.43975	0.312884	4.19e-06		chr10-132554522-G-C	INPP5A	ACADM	ACADM	1	75724346	75763678	acyl-CoA dehydrogenase medium chain	TRANS
OID20253	10	10-132561644-G-T	132561644	T	G	1054	0.0128083	0.946967	0.200495	2.32e-06	rs563883533	chr10-132561644-G-T	INPP5A	NOTCH3	NOTCH3	19	15159037	15200995	notch receptor 3	TRANS
OID31199	10	10-132563447-G-A	132563447	A	G	1054	0.00759013	1.16471	0.248776	2.84e-06	rs563430449	chr10-132563447-G-A	INPP5A	GAGE2A	GAGE2A
OID31281	10	10-132586212-G-A	132586212	A	G	352	0.00568182	2.28721	0.486828	2.62e-06	rs535474894	chr10-132586212-G-A	INPP5A	UPK3BL1	UPK3BL1	7	102637024	102642791	uroplakin 3B like 1	TRANS
OID30117	10	10-132625703-C-A	132625703	A	C	1054	0.0208729	-0.712426	0.152213	2.86e-06	rs73401219	chr10-132625703-C-A	INPP5A	ZCCHC8	ZCCHC8	12	122471599	122500932	zinc finger CCHC-type containing 8	TRANS
OID30943	10	10-132669873-G-A	132669873	A	G	1054	0.00237192	2.11744	0.442227	1.68e-06	rs572756643	chr10-132669873-G-A	INPP5A	PMS1	PMS1	2	189784084	189877629	PMS1 homolog 1, mismatch repair system component	TRANS
OID20986	10	10-132671031-T-C	132671031	C	T	1054	0.00379507	-2.02326	0.363472	2.6e-08	rs371755978	chr10-132671031-T-C	INPP5A	RBKS	RBKS	2	27781363	27890396	ribokinase	TRANS
OID20241	10	10-132678579-C-T	132678579	T	C	1054	0.101044	0.356768	0.0742751	1.56e-06	rs2767426	chr10-132678579-C-T	INPP5A	CA4	CA4	17	60149972	60179021	carbonic anhydrase 4	TRANS
OID21340	10	10-132696696-C-T	132696696	T	C	1054	0.00379507	-1.69327	0.351111	1.42e-06	rs117103579	chr10-132696696-C-T	INPP5A	CES3	CES3	16	66961265	66975149	carboxylesterase 3	TRANS
OID20943	10	10-13274373-C-G	13274373	G	C	1054	0.00237192	-2.10812	0.457549	4.08e-06	rs570006199	chr10-13274373-C-G	UCMA(dist=39999),PHYH(dist=3423)	SCARB2	SCARB2	4	76158738	76213824	scavenger receptor class B member 2	TRANS
OID20229	10	10-13274643-C-G	13274643	G	C	1054	0.820683	0.278704	0.0596233	2.95e-06	rs825629	chr10-13274643-C-G	UCMA(dist=40269),PHYH(dist=3153)	NRCAM	NRCAM	7	108147625	108456720	neuronal cell adhesion molecule	TRANS
OID30721	10	10-132807617-G-A	132807617	A	G	1054	0.0279886	-0.647741	0.131161	7.87e-07	rs58475237	chr10-132807617-G-A	CFAP46	C1RL	C1RL	12	7094553	7121851	complement C1r subcomponent like	TRANS
OID21017	10	10-132812752-C-T	132812752	T	C	1054	0.00759013	-1.22973	0.259024	2.06e-06	rs7089876	chr10-132812752-C-T	CFAP46	EZR	EZR	6	158765747	158822239	ezrin	TRANS
OID30710	10	10-132832391-C-A	132832391	A	C	1054	0.0232448	-0.753998	0.150677	5.61e-07	rs118188186	chr10-132832391-C-A	CFAP46	CTBS	CTBS	1	84549610	84574440	chitobiase	TRANS
OID31266	10	10-132835132-C-A	132835132	A	C	352	0.03125	-1.00764	0.212467	2.11e-06		chr10-132835132-C-A	CFAP46	TET2	TET2	4	105145874	105352881	tet methylcytosine dioxygenase 2	TRANS
OID31363	10	10-132898816-C-G	132898816	G	C	1054	0.022296	0.689846	0.147224	2.79e-06	rs150343597	chr10-132898816-C-G	CFAP46	BTN1A1	BTN1A1	6	26500302	26510424	butyrophilin subfamily 1 member A1	TRANS
OID30082	10	10-132906080-T-C	132906080	C	T	1054	0.0104364	1.07891	0.221559	1.12e-06	rs115412018	chr10-132906080-T-C	CFAP46	ITPA	ITPA	20	3208675	3227449	inosine triphosphatase	TRANS
OID30463	10	10-132915584-C-T	132915584	T	C	1054	0.028463	-0.63306	0.128586	8.51e-07	rs61863090	chr10-132915584-C-T	CFAP46	RELB	RELB	19	45001463	45038192	RELB proto-oncogene, NF-kB subunit	TRANS
OID20387	10	10-132916518-G-A	132916518	A	G	1054	0.0436433	0.519042	0.112365	3.85e-06	rs115347200	chr10-132916518-G-A	CFAP46	FCGR3B	FCGR3B	1	161623197	161631963	Fc gamma receptor IIIb	TRANS
OID20836	10	10-132916996-A-G	132916996	G	A	1054	0.00664137	-1.251	0.266338	2.64e-06	rs143002004	chr10-132916996-A-G	CFAP46	CETN2	CETN2
OID30078	10	10-132917122-G-C	132917122	C	G	1054	0.353416	-0.223629	0.0464947	1.51e-06	rs10870205	chr10-132917122-G-C	CFAP46	FDX1	FDX1	11	110429947	110464884	ferredoxin 1	TRANS
OID21404	10	10-132917558-G-A	132917558	A	G	1054	0.0028463	1.87326	0.405415	3.83e-06	rs114697920	chr10-132917558-G-A	CFAP46	PRDX6	PRDX6	1	173417788	173488815	peroxiredoxin 6	TRANS
OID30709	10	10-132917558-G-A	132917558	A	G	1054	0.0028463	1.92541	0.419032	4.33e-06	rs114697920	chr10-132917558-G-A	CFAP46	AGT	AGT	1	230702522	230745583	angiotensinogen	TRANS
OID20927	10	10-132937337-C-A	132937337	A	C	1054	0.00237192	2.18383	0.44326	8.36e-07	rs141881666	chr10-132937337-C-A	CFAP46	APRT	APRT	16	88809338	88811928	adenine phosphoribosyltransferase	TRANS
OID20618	10	10-132952370-A-G	132952370	G	A	1054	0.00426945	1.56425	0.331379	2.35e-06	rs117857768	chr10-132952370-A-G	LINC01166	FKBP1B	FKBP1B	2	24049740	24063680	FKBP prolyl isomerase 1B	TRANS
OID20744	10	10-132955340-T-C	132955340	C	T	1054	0.00237192	-2.14297	0.443422	1.35e-06		chr10-132955340-T-C	LINC01166	DNPH1	DNPH1	6	43225628	43229481	2'-deoxynucleoside 5'-phosphate N-hydrolase 1	TRANS
OID20600	10	10-132960786-C-A	132960786	A	C	1054	0.0056926	1.46928	0.297203	7.67e-07	rs115144296	chr10-132960786-C-A	LINC01166	TGFA	TGFA	2	70447284	70553826	transforming growth factor alpha	TRANS
OID30124	10	10-13297766-G-A	13297766	A	G	1054	0.157021	0.273192	0.0582207	2.7e-06	rs11258313	chr10-13297766-G-A	PHYH	ATP1B1	ATP1B1	1	169106689	169132719	ATPase Na+/K+ transporting subunit beta 1	TRANS
OID21380	10	10-132979745-A-T	132979745	T	A	1054	0.0317837	0.602599	0.12801	2.51e-06	rs73395234	chr10-132979745-A-T	LINC01168(dist=3248),ADGRA1-AS1(dist=105504)	MSLN	MSLN	16	760733	768865	mesothelin	TRANS
OID21310	10	10-132992271-C-A	132992271	A	C	1054	0.00237192	2.30552	0.462058	6.05e-07	rs116897438	chr10-132992271-C-A	LINC01168(dist=15774),ADGRA1-AS1(dist=92978)	VNN2	VNN2	6	132743869	132763455	vanin 2	TRANS
OID20055	10	10-133008238-G-A	133008238	A	G	1054	0.0308349	-0.57877	0.126785	5e-06		chr10-133008238-G-A	LINC01168(dist=31741),ADGRA1-AS1(dist=77011)	CRHR1	CRHR1	17	45784279	45835828	corticotropin releasing hormone receptor 1	TRANS
OID31410	10	10-133014741-G-A	133014741	A	G	1054	0.00332068	1.75003	0.375415	3.14e-06	rs565392719	chr10-133014741-G-A	LINC01168(dist=38244),ADGRA1-AS1(dist=70508)	PCSK7	PCSK7	11	117204336	117232073	proprotein convertase subtilisin/kexin type 7	TRANS
OID20543	10	10-133022151-C-T	133022151	T	C	1054	0.00759013	1.2474	0.259618	1.55e-06	rs530768502	chr10-133022151-C-T	LINC01168(dist=45654),ADGRA1-AS1(dist=63098)	PROK1	PROK1	1	110451148	110457358	prokineticin 1	TRANS
OID31042	10	10-133025716-T-C	133025716	C	T	1054	0.731973	-0.23227	0.0488686	2e-06	rs34872484	chr10-133025716-T-C	LINC01168(dist=49219),ADGRA1-AS1(dist=59533)	BRSK2	BRSK2	11	1389933	1462689	BR serine/threonine kinase 2	TRANS
OID31224	10	10-133071258-G-A	133071258	A	G	1054	0.00901328	1.03668	0.217693	1.92e-06	rs150796368	chr10-133071258-G-A	LINC01168(dist=94761),ADGRA1-AS1(dist=13991)	GRSF1	GRSF1	4	70815782	70839890	G-rich RNA sequence binding factor 1	TRANS
OID20569	10	10-133077487-C-T	133077487	T	C	1054	0.00237192	-2.13902	0.443377	1.4e-06	rs117206175	chr10-133077487-C-T	LINC01168(dist=100990),ADGRA1-AS1(dist=7762)	CCL28	CCL28	5	43376645	43412391	C-C motif chemokine ligand 28	TRANS
OID20183	10	10-133080612-C-T	133080612	T	C	1054	0.0246679	-0.665568	0.140751	2.26e-06	rs115548872	chr10-133080612-C-T	LINC01168(dist=104115),ADGRA1-AS1(dist=4637)	OLR1	OLR1	12	10158299	10172191	oxidized low density lipoprotein receptor 1	TRANS
OID31164	10	10-133081969-T-C	133081969	C	T	1054	0.00664137	1.24582	0.266223	2.87e-06	rs185500100	chr10-133081969-T-C	LINC01168(dist=105472),ADGRA1-AS1(dist=3280)	CDK1	CDK1	10	60778330	60794852	cyclin dependent kinase 1	TRANS
OID20879	10	10-133082919-G-A	133082919	A	G	1054	0.00521822	1.4091	0.300057	2.65e-06	rs41283457	chr10-133082919-G-A	LINC01168(dist=106422),ADGRA1-AS1(dist=2330)	DCTN6	DCTN6	8	30156368	30183639	dynactin subunit 6	TRANS
OID31146	10	10-133082919-G-A	133082919	A	G	1054	0.00521822	1.39855	0.300106	3.16e-06	rs41283457	chr10-133082919-G-A	LINC01168(dist=106422),ADGRA1-AS1(dist=2330)	PLSCR3	PLSCR3	17	7389727	7394525	phospholipid scramblase 3	TRANS
OID21345	10	10-133082919-G-A	133082919	A	G	1054	0.00521822	1.39779	0.300084	3.19e-06	rs41283457	chr10-133082919-G-A	LINC01168(dist=106422),ADGRA1-AS1(dist=2330)	INPP1	INPP1	2	190343588	190371665	inositol polyphosphate-1-phosphatase	TRANS
OID20254	10	10-133088894-C-T	133088894	T	C	1054	0.917932	0.36462	0.079651	4.7e-06	rs10776693	chr10-133088894-C-T	ADGRA1(NM_001083909:c.-16C>T)	LTBP2	LTBP2	14	74498182	74612237	latent transforming growth factor beta binding protein 2	TRANS
OID21014	10	10-133088954-G-A	133088954	A	G	1054	0.012334	0.958149	0.204103	2.67e-06	rs146508189	chr10-133088954-G-A	ADGRA1	STC1	STC1	8	23841928	23854806	stanniocalcin 1	TRANS
OID31513	10	10-133104031-C-T	133104031	T	C	1054	0.0109108	0.96331	0.20878	3.95e-06	rs11101929	chr10-133104031-C-T	ADGRA1	MTIF3	MTIF3	13	27435638	27450602	mitochondrial translational initiation factor 3	TRANS
[truncated: 129,406 more rows]

## Sheet: Figure 3A.
OlinkID	chr	SNP	pos	rsid	snp	genecodeinfo	Assay	Original_Olink_Assay
[truncated: 1,002 more rows]

## Sheet: Figure 3B. 
SNP	BETA	minDistTSS
10-101064535-G-A	-1.71015	1457
[truncated: 1,001 more rows]

## Sheet: Figure 3C. 
SNP	MAF	BETA	Location
[truncated: 1,002 more rows]

[truncated: 2 more sheets: Figure 3D, Figure 4.]
